# Supplementary material for: De novo transcriptome and expression profile analyses of the Asian corn borer (Ostrinia furnacalis) reveals relevant flubendiamide response genes
Source: BMC Genomics. 2017 Jan 5;18:20. doi: 10.1186/s12864-016-3431-6 (PMC5217215; doi:10.1186/s12864-016-3431-6)
Supplement: Additional file 3: — Cytochrome P450 nucleotide sequences of the ACB. (TXT 48 kb) [file 12864_2016_3431_MOESM3_ESM.txt]

Cytochrome P450 nucleotide sequences of Ostrinia furnacalis

>Unigene_13327
AAGATTTTATCACGACGCGCACCCGAGCCTGCTGTAACAATACTATGTAATATTTACGCT
AATATGCTCATATCAAGCAAACTTAGCGTCAAAATTGATTTGACCAATCATTTATTGTAT
ACTTGGCATCCTTAATACTAACGTAACACACTAATTAACTTTATTGGTGACTGGCTGCCT
CCTCTCCAGGGCCACCTGGTAGCCGTCGACGGCCTTCATCATGACGTCCAGCTTCACTCG
AACGTGGGGTTGTGACGTCTTTTCCTTTGGTCCCACCACTTTGTACTTCCTGAGTACAGC
TGATAGAGCTGTCTTTACGGACATCAACGCGTATTGATAACCAAGACAATTCCTCGGGCC
CTGGCTAAACGGCATGTAGCTGCACGAGTGCTTGAGGTTGAACCTCTCCGGCAGGAACCG
GTCGGGGTCGAAGCTGTCTGCGTCTGGGCCCCAGTACTTGGGGTCCCGGTGCACCCCCCA
GATGGCGCACACCACACCAGAACCAGCGGGCAAGACGCGGCCAGAGGGTAATGTGATTTC
TTCTAACACCTTTCTGATGATGAAAGGCACTGGAGGGAACAGACGTAGCGACTCCTTCAC
CACCCTCTCCAAATACTTGAGTTTCAATAAATCTTCTTTCACTAGGGGACGATCCGAGTC
TTCGAAGACATCGTACAACTCTTGGTAGACCTTTTCTTGCACTTCGGGATACTTCGCCAA
CAAAGCCAAGGTGAACCCGATGGCCACAGCCGATGTGTCTGTACCCGCTATGGTTAGAGT
CAGGACTTCTTCCCTCAGCTCAACATTTGTGTATCCATTTTCTCCACCAGATAAATGTAT
AAGATGATCTAGGAACGATTTGTTTTTGTAATTGCTTAAATCATATGCGTTATCAGCTTC
AGTTTTATTCGTCTGTTCATTGCGGAGCTCCTCTCGCTTCTTCTGGATGACATCATCGGT
GAATCCGTGCATGTGGTTCAGGCATTTCTGATGCTCGTTATACTTCCACGTGAACAGCTT
ATACAACCAGTCTGGTTGCAGCCAAAGGTGGAATATCCTCTCGCAAGCCAAGTTGAGGAT
CCGGCTCATTGAAAGTAGGAAAGGCGTATTCGGATCCCCTTGGGCGTTGATTTTGACTCC
CATTGCTGATTCACAGACTGAGTCCAGGGTATACGCGCTGACGAATGGCCAGATGCTGAA
GCTGCCTGTGCTGACGTAATCTGACAACTGCTTCGTCAGTTTCTGGCTCTGCTCTGAAAA
CACCTCCACGAAGCTCTCCACTATCTTCGGGCTGAAAGCTGGCACCAGGATCTTCCGGCG
TCTTCTCCAGATGGATACTGGCGCAAAAATGCCGCCATATCCGATAACGTTTCTTATGAA
TCTATGCAGATCATCTTTCTCCAGGCAAGACTTCAGTATCACTTCCATGTCGACGGGATT
TATCACAATAAAATACAGTATATGATTGAGCCAGGCTTTCAAGATTCCATCGTGCTCCAT
AGCTGCGTAGCTATATCGTTGTAGCCATGACATAATGTCCTCTGTGTCTCCGGCTAAGGT
GTGTGCAATTCCTATGACGGGGAGTTCTGTGCTGGGTCCCGGGATCTTTCCCGCCAGTTT
GTACATCCTTTGTCTTCTGTACCTGAACACCACTGTCCATAGCACCAACGTGATAAGAAC
TTTTATTTATAACCAAAGTACATTATCATAAATCACAAAGACTTAAACTAGTTATTTACA
ATGCATCGAATAGATGAAATTGAGCAAAAATGCAATCTTTTACCAACATCACTCCCCAGA
ATTACTGCCACCAATATTATCGAATCTCCTATTTTGACAGTAATGTTCTATTTTAATAAT
TTATTTATCACAAAATATGACCACCAACAAACTGCCTTCACATTACTTAAAAATACGGTT
TGAAGTTAATGCTGCGCAAAAATGTTTTGGATTCAAATACCGTTACCAAATTAGGAACAA
TTAAAAACCCCACCTAATTGTTTCTTCATTGTTATTGATATCTTTTTAAAGTAGGTAATA
TCTACGTATTTAGAAATATTTTTTTTACTTTCGTTGTCACATTTGGCAACATTTAGGGTG
AGTTTTAAACTTCGAATTATATGCAGCGTTAAAAATGTCCACTGTAGTCTATTCATGTTT
GGCCTTTATTAAATAAGTATAGTAACTTCCTTAAAGAAATAGAGTTTTGGGAACGTAATG
GTGCCTATGACACGACCTTTGGTGCCCGTTTCCTGGGTTCTAGACGGACTTTGAAACCTT
CTGCTCTCTTCAGGATGATGTCAGCTTGGAGGTTGAAGTCTGACTCTTTCAGGTCGGAGT
GGACTCTGAAGTTTCTTAGGATGGTGGAAAGGATGATCTTCAACTTCAACATGGCGTATT
TACGACCTACACAACTCCTGGGTCCAGCGGAGAACGGTACGAAGGCATAGTAGTGGCGAT
TAGCTGATTGTTCTGGCAGGAAGTTGTCTGGGTTGAACTTCGTTGGGTTGCTGTATACGT
CAGGCCGGCGGTGCAGCTTGTATGTGGCGATAATCACAGTAGTTCCAGCTGGTACTTGCT
TTCCACATGACGGTAGCGTGATATCCTGCTTGAGGTGACGAGCTATGATCGGCACTGGAG
GGTACATCCTCAGAGTTTCCATCAAACATCTTTCCAAATATTTCATTTCTAGTGTGTCTT
GGAAGGTAGCTGGACGGTCTGAGTCTCCGAAGATCTGATCCAGCTCCTCAATCACTTTGT
CTTGAATGTGTTGGTGGATTCCCATCATAGATAGGAAGAAACTACTGCCAGCGGCAGTGG
TGTCGTGACCCTCAAACATAATAGTGTCGACTTGCTCCTTAATTTCTTCATCAGTAATGA
CGACACCGCTCTGCGAACTCTCTAACAGTAAGTCAAGGAAAGCAAGACGCTTCTTCTGTC
CTACGTCGTTGTCTTCGACGTCCAAGTCATCCTTGAGACCAGCAGATTGTCCAAAGGATA
GACCTTCTACAGACGTGGTCTTGGCTGTAGGAATTTCAGTGGTTGTAGGTTCAACAGTTT
CTGTTAAGACTGAAGGTTTCTTTCCAGCTTGGAATTCTTCCTTCTTCCTCTTTATAACCT
TCTTGGTCAATCCATGAATGACGTCAAGGAGTTTCGTTTGGCTTTTGGCGTACTGCGTGA
AGTTGAACAAGAATTCCGGTCTCAGCCAGATCTTGGTGTGTCTCAAGTGAAGGATGTCGC
ACATCTTCATCACGGCCATCGCGTACTCAAACCCGCTCTGATCTTGAGTGCTCTTGCTAA
CGCCCATGGCAGTTTCAAGCAGGATTTCGACTGTGCACTCGCTCATGTAGTCATGGCAGT
CGAAGGCACCGCTCTCTTTCTTGAGTTTGTCGACCACAGCTCTGGAGTTGGCGTTGAACA
GGTCGATGAAGCTCTTCAGGACATTCAAGTGGAAGGTTGGGGCAATCAGTTTGCGGTGAG
AGCGCCATTTTTGACCAGTGCTGATAAGGAGTCCATTTCCAAGCCAAGGCTTGAAGAATC
TGTATTCGTCAGCCTTGTCAATATAGACATGACTGCTGAGGATCAACTCCACGTCACGAG
GGTCGTAAAGGAATACCAGCAGCCTGGGTCCAATCCAGATCTTCACAACACCTTCCTTGT
CATAAGGAGCGCTTTTCGCCACAAGGTTCTTGAATATGTCAGCTGATCCCCCAGTGAACT
CCAAAGCGTTGCCGATGAGTGGCAGACCTGGAGGTCCATCTAATTTGTCAGCCAGCTCGT
ACATGCGTCTTCTAGACATCCTCCAATAGGCGTACCATAGTACCAACGCTGGTACCAGCA
ACACGTAGAAGAAACTCGTCGCTGCCCAGGTGCTGGTCTGCACCACATTCTCCGCTAAGT
AACTCATCTTGAAAACTACCTATTCCTTATTGAACACGAACTTCTCGGGGCCTCACTGTG
TACTTCCTTTAATCTTTTAATTCTTATCCCATAAGGAGTGGAGGCGTGCGCGATCTCGAC
TATTGAATAGAATCCTGCGCAAGCGACTATATACACGGAGCCTACGTCACTGCAGTTTCA
TACAACGTACGCGCTGAGACTGCCGTAAGGCATCATCGAATGGGATAAGGAGCTCTTTAT
CTCGAATTCATATCATCATCGAACATCATTTCTCGAATTACGTAGCACCCGCGAGG
>Unigene_5350
TTTTATTTATAACCAAAGTACATTATCATAAATCACAAAGACTTAAACTAGTTATTTACA
ATGCATCGAATAGATGAAATTGAGCAAAAATGCAATCTTTTACCAACATCACTCCCCAGA
ATTACTGCCACCAATATTATCGAATCTCCTATTTTGACAGTAATGTTCTATTTTAATAAT
TTATTTATCACAAAATATGACCACCAACAAACTGCCTTCACATTACTTAAAAATACGGTT
TGAAGTTAATGCTGCGCAAAAATGTTTTGGATTCAAATACCGTTACCAAATTAGGAACAA
TTAAAAACCCCACCTAATTGTTTCTTCATTGTTATTGATATCTTTTTAAAGTAGGTAATA
TCTACGTATTTAGAAATATTTTTTTTACTTTCGTTGTCACATTTGGCAACATTTAGGGTG
AGTTTTAAACTTCGAATTATATGCAGCGTTAAAAATGTCCACTGTAGTCTATTCATGTTT
GGCCTTTATTAAATAAGTATAGTAACTTCCTTAAAGAAATAGAGTTTTGGGAACGTAATG
GTGCCTATGACACGACCTTTGGTGCCCGTTTCCTGGGTTCTAGACGGACTTTGAAACCTT
CTGCTCTCTTCAGGATGATGTCAGCTTGGAGGTTGAAGTCTGACTCTTTCAGGTCGGAGT
GGACTCTGAAGTTTCTTAGGATGGTGGAAAGGATGATCTTCAACTTCAACATGGCGTATT
TACGACCTACACAACTCCTGGGTCCAGCGGAGAACGGTACGAAGGCATAGTAGTGGCGAT
TAGCTGATTGTTCTGGCAGGAAGTTGTCTGGGTTGAACTTCGTTGGGTTGCTGTATACGT
CAGGCCGGCGGTGCAGCTTGTATGTGGCGATAATCACAGTAGTTCCAGCTGGTACTTGCT
TTCCACATGACGGTAGCGTGATATCCTGCTTGAGGTGACGAGCTATGATCGGCACTGGAG
GGTACATCCTCAGAGTTTCCATCAAACATCTTTCCAAATATTTCATTTCTAGTGTGTCTT
GGAAGGTAGCTGGACGGTCTGAGTCTCCGAAGATCTGATCCAGCTCCTCAATCACTTTGT
CTTGAATGTGTTGGTGGATTCCCATCATAGATAGGAAGAAACTACTGCCAGCGGCAGTGG
TGTCGTGACCCTCAAACATAATAGTGTCGACTTGCTCCTTAATTTCTTCATCAGTAATGA
CGACACCGCTCTGCGAACTCTCTAACAGTAAGTCAAGGAAAGCAAGACGCTTCTTCTGTC
CTACGTCGTTGTCTTCGACGTCCAAGTCATCCTTGAGACCAGCAGATTGTCCAAAGGATA
GACCTTCTACAGACGTGGTCTTGGCTGTAGGAATTTCAGTGGTTGTAGGTTCAACAGTTT
CTGTTAAGACTGAAGGTTTCTTTCCAGCTTGGAATTCTTCCTTCTTCCTCTTTATAACCT
TCTTGGTCAATCCATGAATGACGTCAAGGAGTTTCGTTTGGCTTTTGGCGTACTGCGTGA
AGTTGAACAAGAATTCCGGTCTCAGCCAGATCTTGGTGTGTCTCAAGTGAAGGATGTCGC
ACATCTTCATCACGGCCATCGCGTACTCAAACCCGCTCTGATCTTGAGTGCTCTTGCTAA
CGCCCATGGCAGTTTCAAGCAGGATTTCGACTGTGCACTCGCTCATGTAGTCATGGCAGT
CGAAGGCACCGCTCTCTTTCTTGAGTTTGTCGACCACAGCTCTGGAGTTGGCGTTGAACA
GGTCGATGAAGCTCTTCAGGACATTCAAGTGGAAGGTTGGGGCAATCAGTTTGCGGTGAG
AGCGCCATTTTTGACCAGTGCTGATAAGGAGTCCATTTCCAAGCCAAGGCTTGAAGAATC
TGTATTCGTCAGCCTTGTCAATATAGACATGACTGCTGAGGATCAACTCCACGTCACGAG
GGTCGTAAAGGAATACCAGCAGCCTGGGTCCAATCCAGATCTTCACAACACCTTCCTTGT
CATAAGGAGCGCTTTTCGCCACAAGGTTCTTGAATATGTCAGCTGATCCCCCAGTGAACT
CCAAAGCGTTGCCGATGAGTGGCAGACCTGGAGGTCCATCTAATTTGTCAGCCAGCTCGT
ACATGCGTCTTCTAGACATCCTCCAATAGGCGTACCATAGTACCAACGCTGGTACCAGCA
ACACGTAGAAGAAACTCGTCGCTGCCCAGGTGCTGGTCTGCACCACATTCTCCGCTAAGT
AACTCATCTTGAAAACTACCTATTCCTTATTGAACACGAACTTCTCGGGGCCTCACTGTG
TACTTCCTTTAATCTTTTAATTCTTATCCCATAAGGAGTGGAGGCGTGCGCGATCTCGAC
TATTGAATAGAATCCTGCGCAAGCGACTATATACACGGAGCCTACGTCACTGCAGTTTCA
TACAACGTACGCGCTGAGACTGCCGTAAGGCATCATCGAATGGGATAAGGAGCTCTTTAT
CTCGAATTCATATCATCATCGAACATCATTTCTCGAATTACGTAGCACCCGCGAGG
>Unigene_6344
ATCGAATCAGAAATGAGGAGATCCGCAGGAGTAACCAAAGTAACCGACAATAGCCCGCAG
AATCGCTAAAATCAAGTGGCAGTGGGCGGGGCACATAGCTCGTAGAGACTTTTGTGTGTA
TCGAACTAATTCTACATCTTTCGGGCGGAATCTTAATCTACTGTCAAGAATGGAAGGACA
TGCGCTCGACGCTGAGCCCGGCGTTCACCAGCTCCAAGATGCGCGTCATGGTGCCCTTCA
TGATGGAGGCGGGCGACCAGATGGTGGAGGCGTTGATGAACAGGATTCAGGAATCGAAAG
AAAACTACATTGATATAGACTGCAAGGACATTACCTGCCGCTACGCAAATGACGTCATCG
CTTCTTGCGCGTTCGGCCTCAAGCTCAACTCTCAAGCAAACCTCGGAAGTGAATTCTACA
AGAGAGGACTAGAGGCTTCCGTCTTCAACTTCCGCCAAGTGCTTTCCTTCTTGATCATGG
CAAACTTTCCCAAATTGGCCGATCTCGTAAATTTAACCCTGTTCTCCGAAAAGTCGAAGG
ACTTCTTCAGAAGTTTGGTGATGAACACCATGAGCAACCGAGAGACGGAGAAGATTTTCA
GGCCGGACATGATCCATTTGCTGATGGAGGCCAAGAAAGGAAAACTTTTACACGATGAGA
AGGTTACCCAAGATACTAAGGCAGGTTTTGCAACAGTCGAAGAATCCGCTGTTGGAAAGA
AAAATATTGATAGAGTGTGGTCTGACAACGACTTGATTGCCCAAGCGGTACTATTCTTCA
TCGCCGGCTTCGAAGGGATCTCGGCGGTCATGTCGTTTGCCCTTCACGAGCTGGCTGTCA
ACCCTGATGTCCAGAGCAAGCTGGTGGCGGAGATAAAGGAGAATGATGCGAAAAACGGTG
GAAAGTTCGACTACAAGTCCATTCAGGAGATGACTTACATGGATATGGTCGTGTCAGAGG
TTCTGAGGTTCTGGTCGGCTGGTGTAGCTTTGGACAGAGTGTGCAACAAAGACTACAATC
TAGGGAAGCCCAATAGCCAAGCCACAGAGGATTACATTGTTCGCAAAGGTGAAGCGATCG
TCATACCTGTTTGGGCTTTCCATCACGATCCTCAATACTTTCCAAACCCAGATAAATTTG
ACCCTGAAAGGTTCTCTGAAGAAAACAAGCATAAAATCAACCCATTGGCGTATATGCCTT
TTGGTTTGGGGCCACG
>Unigene_849
CATGCGCGCGACCCTAAGCCCAGCGTTCACCAGCTCCAAGATCCGCCTGATGATTCCCTT
CATGGTGGAGGTGGGGAACCAGATGATCAGCTCCCTCAAGAAGCAGATTCAGGAGTCTGG
AACGAGTTCAATCGAAGTAGAAGCCAAAGACCTGACGTCGCGTTTCGCCAACGACGTGAT
CGCGTCGTGCGCCTTCGGGCTGAAGGTGGACTCGCAGGCGCAGCAGGACAACGAGTTCTA
CGAGATGGGCAAGGAGGCCTCCACCTTCAAGTTCAGACAGTTATTAGTTTTCTTCGGGTA
CAATTCCTTCCCGAAACTCATGTCGAAACTGAAAATAACAGTGTTCAGCTACAGGACGAT
GGTGTTCTTCAGGTCGCTGATATCGGGCACTATGCGCGAGCGAGAGGACAAGAACATCGT
CCGCCCGGACATGATCCATCTCTTGCTGGAAGCTAAGAAAGGAAAGTTGACACACGACGA
CAAAGTGAAAGACACAGATGCTGGATTCGCGACAGTAGAGGAGTCAGCAGTGGGCAAGGC
GAAGCCTAAAGTTGACTGGTCTCAAGACGACCTCATAGCTCAGACCATGGTCTTCCTCAT
CGGAGGCTTCGAGACCGTGTCCTCGAGCATGGCCTTCGCGCTACACGAGCTGGCCATCAA
CCCAGATATCCAGGAGCGACTGGTGAAGGAAATTAAGGAGTACAACGCCAAGAACGGAGG
GAAACTCGACTTCAACGATCTGCAGAAGATGCCCTATATGGATATGGTGGTGTCAGAGCT
GATGAGGATGTGGGGCCCCGGCTTCATGGTGGACCGGATCTGCATCAAGGACTACAACTT
GGGGAAACCTAACAAAAACTCCACTGAAGATTACATCATTCGCCGCGGCGAAGGCCTAGT
GATCCCAGTGTGGGCCCTGCACCGCAGTCCGGAGTTCTACCCGGAACCGGACAAGTTTGA
CCCGGAGCGGTTCTCCGATGAAAACAAGAACAACATCAAATCCTTCACGTACCTACCTTT
CGGAATTGGACCCAGAAACTGTATTGGGTCCAGGTTCGCGCTGTGCGAGATCAAAGCCAT
GCTGTACCAGCTGCTCCTCCACTTCGAGTTAACACCAAGCGCACGCACATGCGCTCCCAT
>Unigene_11218
GTGAAAGACTTCGAGTACTTCGTGGATCGACGGGCTTTTGGAGACCCCGACGACCCAGTC
TTTGGGAGAAATTTGTTGCTTTTGAAAGGCGACGAATGGAAAGCGATGAGATCGACTCTC
AGTCCAGCTTTCACCAGCTCCAAGATAAAGCTGATGGTCCCTTTCATGGTGGATGTTGCG
GTCAAAATGAATGAAGAGCTTACGAGAAGAATTGAAGACACTCAAGAAGGCTACATCGCA
TCGACGTCAAGGAACTGACGTCCCGCTTCGTCCAATGATCGTCATCGCGCGTGCGCCTTC
GGGCTGCGCGTCAACTCCATGTCCATGGACAACGAATTCTACAAGAGGCCCGTGACGTCA
CCAGCTTCACCTTCTCGAGGTTCATGAAGGTTATCGGGTTTAGGTCTTTGCCAAATCTAA
TGAAGTTTCTGAAAGTGTCGCTACTGCCGGCTTCCCTCGCCGAGTTCTTCAGCACCGTGG
TCCTCGGCTCCATGCGCCAGCGGGAGAGGCACAGCATCGTCAGGAACGACATGATTCACC
TCCTCATGGAAGCGAAGAAGGGGCGACTGGTTTATGACAATAATGTAACTGAAACTGCTG
CTGGATATGCAAGTGTTGTGGATTCAGCTGTTACAAAGAAACATGCAGTAACTGATTGGA
GCGATTCAGACCTGGTGTCCCAAGCGGTGTTGTTCCTGATCGCCGGCTTCGTGACGGTGT
CCACCGAGCTGTCCTTCCTCCTGCATGAACTTGCCGCCAACCCTGAGGTCCAGGACAAGC
TGGTGCAGGAGATCAGAGAGAACGAGGCGCAGAACGAAGGACAGTTCAAGTTCGAGTCCA
TACAGAAGATGACGTACTTGGATATGGTTGTTTGTGAAACTCTGCGTATGTGGCCCGCTG
CAGCGATGATCGACAGGGTGTGCGTGAAGGACTACAACGCTGGGAGACCCAACAAGCACG
CCACTGAAGACTTTGTGGTAAAAAAGGACGAAGTTCTTACTATCCCAGTGTGGTCTTTCC
ATCGGGACCCGCAGTACTTCCCAAACCCGGAAAAGTTTGATCCTGAACGCTTCTCAGTGG
AAAATCGTCACAAAATCAAACCCTTCACATACATGCCATTTGGAGTCGGCCCTCGAAACT
GTATTGGGTCACGGTTCGCCCTG
>Unigene_3424
CAACGTACAGATCGTCTTCAGGCATGAGGAACAGCGCCTTCCTCTCGAGCTGGATCCGCT
CCGGCCTCTTCGCGTTGGGCTTGGGTCTGACGGAGTACTTGAGGAACAGGGACGATAGGG
CGTGCCACAAAACGCGTTGTGCGAAGCGCATTCCGATACAATTCCTGGGCCCCTCTCCAA
ACGGCATGTAGGTGAACGGCTTGATCTCGTGCTCCCTCTCGGGCAGGAACCGGTCGGGGT
CGAACTTCATGGGGTCGGGGAAGTAGTCGGGGTCGTAGTGCATGCCCACGGCGTTGACGT
AGATGGTGGTGCCGGCGGGGATGGTCAGCTTCTCGTCGATCTCGTAGTCCCGGGCGGCGA
TCCGATCCAGGTAGCCCATTGCTGGGTACTTTCTGAGAGTTTCTTTAATAATACAGTTCA
TGTAGGTGAGCTCAGACAGAATAGTTCCATCCATATTTTCGTCGCCACCGTTCTTTTCCT
TTGCTTCCAATAGCTCGTTGTATAGTTTATCCTGTATCTCAGGCTGGAAAGCCAGCTCGT
AGGTCAGGAAGCTGAGGGACACAGCTGAAGTGTCGAATCCGCCCTGGATGAATATCATCG
CTTGCGCTATGACGACATCTTCGTCCAATACTTCCCCGTTGAGATCGGCCTCGTGCTTCA
TCCGCAGCAGCGCGTCGAGGAGGTCGTTGTGTTCGCGCTTGCCCTCGTAGCCGCCGCGCT
GCGCCAGCATCGAGCGGAACACCCTTCGGAAGTAGTCCGTCGTGTGCTTCGGGAAAAACT
GGAACCTGAAAATATTCACGAGTTCGGGGAAGAAGAAAATGCTGCACCAGCTCAACCCTC
TGATGAAGTCGTACTGCATGAAATCTTTGGTGATGGTCCTAATAGAACTCTCGCCAGTGA
GCGTGGCGTTGCTGTCTACTCCGAAGGCTGCGATGCCTATAATGTCCGTTGTAAAGTCTG
CGAACATAGTTCTGATTTCAATGTCTTTCTTTGCCACCATATCGTTGTGAATTCTCTGCG
CCAGTTCCTTGGACTTGGCCAGCTTCAGGCCGTTCATGCTCTTCAGCTTCGAGGACGTGA
ACACGGGCGTCAGACGGCGCCGGATCATGCTCCACGCCGGGTCATTTGTAGTGAAAAGAT
TGAGACCTCCAATGGGATCCCCTTTTGAGATCCCCGTTCCCAGGAATCTGTTCCTGAAGT
TGTCCGAGTCTTTGACAAGGACTCTGCGTGCGATTTCAGGGGAATTGATGATCAGAGCTG
GTCTCCAGAACAGCCACATGCCCACGTAGGGCCCCTTGTACCGCTCGTACATTCTTCGCA
TCCATGACCCTGGATTTTCTTGTGTTAAAAA
>Unigene_3776
CTTGAAATTTGAAATTAACTCCAAAAGCAAAACTTTCAACTCCAGAAGCGCGAACCTCAT
ACCAATACAAGCTCTAGGGCCTAATCCAAAGGGCATAAAGGTAAAAGGCTTTATATTCTG
TTTGTTATCCTCAGAGAATCTGTCGGGGTTAAACACCTCAGGGTCAGGGAAATATTCGGG
GTCCATTTGGATGGCGTTGACTACGTTGTAGACTATGTCACCAGGGTTCAGCCTGTAGGG
TTTACCCCCATCATGTGCTGGGGGCAGATCATACGTTTTATTGCACACTCTGTCCATTAC
TATGGCGACTGACCATTTTCTGAACGTTTCATTCAAAACACAGTCCATATACTTCAGCTC
CTTAACGTTCTCGAAGCTTAATTTGTGGTTTTCCATGAACTCTTTGACCTCCTGGTACAG
TTTTTCTTGGATGTCAGGATGAATGGCCAGCTCGTGGAGACACATGGTCATGGTTGATGC
AGAGGTCTCGAAGCTGCCCACGAAGAAGGTTAGCGCTTGACTTGCCAGCTGGACCAGCGT
CCATTCTCTACCTCGAGCATCATGAGCGTCATTTTCCGCATTGCTAGTACCTTTGGAAGC
TTCCATCAATAGCTGGATCATGTCAGGGCGCGTCACATTGTTCTTTCTTCTGAACTCCAT
AGTACTGGATACTAAATTCATGTAGAATTTCGTTACTTTCGTATGCGACATGGTAAATCT
TAGTTTCTTAGTCAGACCAGGGAATTGACTGCAGAAGAACTGGTATACCCTTTGCAGGGT
GCTGAACTTGAAAAGACCTTGCCCCATAGTCAAGAATTCGTTGTCTCTGTCCTTCAATGA
GTTCACCTCCAACCCGAAGGCGGTAGAGGCGGCGATGTCAGTGGTGAAGCGGTGCATGAC
GTCATCAACGTCTACGTCTTTGCCATTTTGATCTTTGAGATAGTCCATGATGTTCTTACT
GATTATTTCCATGAACGGCATCATCTGCCTCAGTTTGGAGCCGGTGAAGGCTGGACTCAG
CGTGGTTCTCATGTCTCGCCACTTGTTACCTTTCATCATAATCAGGCTATCTCCGAACAA
GGGTTCCATCTCCTCGCTGAAGAATTCCTTGTGATCGGGGAAGTGGTCGAAGTCTTTGAT
GGTGATCGTCTTCATCAGCTCTGGATCACGCATCAGGATTACGGGAGTAATACCCTCGAT
GTAGCCCACATACCTTTCTCCAGGAAAAGCTTTATATACCGCATTCAGGTCATCAATAAA
ATGCTTTCTCAACACTGTACTGTTGAACGCATTCCCAAAAAAGGGGACACCGGGCAAGAA
CTTCACATCTCTCTCCTTAAAATGGTTGTGAATCTTCTTGTAAACATAAATATAGTACCC
GATTAGGTTGTTATAATGAATATCAATATTTCGGTTATCATGACGAGCGGCTTAGTTCGC
AAGCTGCAGAACAGCTTGTATGGACAGTGCACGCACAGCGAAACAGGTATAGA
>Unigene_3776
CTTGAAATTTGAAATTAACTCCAAAAGCAAAACTTTCAACTCCAGAAGCGCGAACCTCAT
ACCAATACAAGCTCTAGGGCCTAATCCAAAGGGCATAAAGGTAAAAGGCTTTATATTCTG
TTTGTTATCCTCAGAGAATCTGTCGGGGTTAAACACCTCAGGGTCAGGGAAATATTCGGG
GTCCATTTGGATGGCGTTGACTACGTTGTAGACTATGTCACCAGGGTTCAGCCTGTAGGG
TTTACCCCCATCATGTGCTGGGGGCAGATCATACGTTTTATTGCACACTCTGTCCATTAC
TATGGCGACTGACCATTTTCTGAACGTTTCATTCAAAACACAGTCCATATACTTCAGCTC
CTTAACGTTCTCGAAGCTTAATTTGTGGTTTTCCATGAACTCTTTGACCTCCTGGTACAG
TTTTTCTTGGATGTCAGGATGAATGGCCAGCTCGTGGAGACACATGGTCATGGTTGATGC
AGAGGTCTCGAAGCTGCCCACGAAGAAGGTTAGCGCTTGACTTGCCAGCTGGACCAGCGT
CCATTCTCTACCTCGAGCATCATGAGCGTCATTTTCCGCATTGCTAGTACCTTTGGAAGC
TTCCATCAATAGCTGGATCATGTCAGGGCGCGTCACATTGTTCTTTCTTCTGAACTCCAT
AGTACTGGATACTAAATTCATGTAGAATTTCGTTACTTTCGTATGCGACATGGTAAATCT
TAGTTTCTTAGTCAGACCAGGGAATTGACTGCAGAAGAACTGGTATACCCTTTGCAGGGT
GCTGAACTTGAAAAGACCTTGCCCCATAGTCAAGAATTCGTTGTCTCTGTCCTTCAATGA
GTTCACCTCCAACCCGAAGGCGGTAGAGGCGGCGATGTCAGTGGTGAAGCGGTGCATGAC
GTCATCAACGTCTACGTCTTTGCCATTTTGATCTTTGAGATAGTCCATGATGTTCTTACT
GATTATTTCCATGAACGGCATCATCTGCCTCAGTTTGGAGCCGGTGAAGGCTGGACTCAG
CGTGGTTCTCATGTCTCGCCACTTGTTACCTTTCATCATAATCAGGCTATCTCCGAACAA
GGGTTCCATCTCCTCGCTGAAGAATTCCTTGTGATCGGGGAAGTGGTCGAAGTCTTTGAT
GGTGATCGTCTTCATCAGCTCTGGATCACGCATCAGGATTACGGGAGTAATACCCTCGAT
GTAGCCCACATACCTTTCTCCAGGAAAAGCTTTATATACCGCATTCAGGTCATCAATAAA
ATGCTTTCTCAACACTGTACTGTTGAACGCATTCCCAAAAAAGGGGACACCGGGCAAGAA
CTTCACATCTCTCTCCTTAAAATGGTTGTGAATCTTCTTGTAAACATAAATATAGTACCC
GATTAGGTTGTTATAATGAATATCAATATTTCGGTTATCATGACGAGCGGCTTAGTTCGC
AAGCTGCAGAACAGCTTGTATGGACAGTGCACGCACAGCGAAACAGGTATAGA
>Unigene_17631
GGATAAGTGTGCGTTGCAGTACGGACGGAGGTTCATACTAAGAATACTGACCGCCTCGAG
TTGATACAGTTACGATCCGTTTCCGGGTTGATAAGTGTTCTTCGTCCTTTATTCTTTCTC
TTCGAAACATTTGTAAGTACCAGATCTTCGTACATCACGTACCGTTCAGAACGCAATCCA
AATACTTCATGGCTGGTATGTTCTCGTAAGTCAGCTTCTTCGTCTGGGAAAACTCCAGCA
CCTCTTCGTGCAGTTTGTCCTGAGCCTTCGGGTTCAGAGCCAGTTCGTGGATGCACATGA
CGAGGGTCGAAGCCGAGGTCTCGAAGCCGGCGGTGAAGAATATAAACACTTGGCCAACTA
AGTCGTCCAGGGACCATTTTCTCACATCGCCTTCGGTTTTAAGAACTTCTTCCACTGCTG
CGAACCCGACATCATTTTCTTCATGGGTTTGTGTTGGTTTTAAAGTTCCTTTATTAGCTT
CCATTAGCAACTGTATCATGTCCGGCCTTTCAATTTTGTTCTTTTCCCTGTCCTCCATGG
TTTTTGTTACGATGTGTCTGAAGAAATTCACCGTTTTAGGTGGAAACAGCGTCATGTTTA
GTTTCTCGGTCAAAGAAGGGCAATGCAAAAACAGGAACAATATCAATTTCTGTTTTAAGT
CGAATTGGAAGAGGGTCTGTCCGATGTTGTAGAACTCGTTGGTTTTGTCCACGAACGAGT
TCACTTCCAGGCCGTACCCGGCTGCAGCTATGACGTCATTGGCGTAGCGACGCATCAGGT
CGTCAACGTCTACGATTTCGCCTTCGGTTTCTTTCAAGTAATTCACAACGTTATTGCTGA
CTTTTATCATGGCGGGCACCATCAGTCTCATCTTGGACCCCGTGAAGGCCGGGCTCAAGG
TGGCCCTCATGTCGCGCCATACTTCACCTTTCATAACAAACACGCTCTTCCCGAAGATGT
CCTCATTGGATGGGAAGAACTCCTTATGATTCATGAAGTGCTCGAAGTTCTTCACTGTGA
TGTTCTTGATGATCTCTGGGTCCCGGATTATTATGACCGGGTTTGACCCTTCGAGGAAGC
CGACATACCTTTCTTCAGGAAACTTGTTATACACCTCAATAAGCTCATCAACATTGTGCC
TTTTGTCCATCAAACTGCCATAAGTGTTCCCAAATAAGGGGTATCCCGGCACAAACTTCA
CATCTCTCTCACGCAAAAAAAGTCGTGCACCTTCTTTTGCTTCCATATTACATACACTAC
CAAAAAAGTAACTACAAATATCAATATTTC
>Unigene_895
AAACTACTGGAAAAGGAGAGGTATTAACCAAGTGGATAATTCAAGCATTATATTTGGAGA
TGTCAAAAAAGCGATTTTGTTCCGCACCGCGCCGGGCTTCCACTTGGGCGACTTGTACAG
AGGCGCCCCCGCCGGCGCACCTTACATTGGATTTTACATTTTCCACAAAGCGTGTCTGCT
GTTGAAAGACCCCGAGATAATCAAAAGGATTCTCATAAGTGATTTTGACAAATTCTCTGA
CCGACACTTCGCTGGAAACCAACAGAAAGATAGCTTTGGACAGCAGAACTTGTTCGGCTT
GAAGAATCCGACTTGGAGATACTTGAGGAAGAAAATTTCGCCGTCTTTCTCTCGAGTCAA
ACTGAGGCAATTGTTCCCGCTGATGATGGAAACCGGTAAAAGCATGATGGATCATCTGGA
CAAGATCACTGATGCTAAGAAACCGGTAATTATTGACACTCAGGACATCAATTACAAATA
TACCAGCGATATGATCGCCAACTTCGGCCTAGGTATCAAAACTGATAGTTTCAACTACCC
AGATTCAGATTACACCAAATTCCTTATGGACTTCTTCAAATCATCCAGACGAATGGTAGC
ATTGATCACAGTATTTTTCATGCCAGAAATTGTAAAATTTACTGGAAACTCATTGCTATT
TGATTTGTCGTTCATACGTAAAATATTTTATGAAGTATTAGATTCACGTGAAAAGAGTGG
AACAAAGAAAGGAGACTTTATAGATACCATCATTAAGTTGAAGAATGGAGAGCAAAACCC
CCTGTACAAATTCGAAGGTGAGCATCTCTTATTCCAATCTGGGGCACTCTTCTCTGGTTT
TGAGTCAAGTTCCACTGCATCTGCATTCACTCTAATGGAGCTGGCAAAAGCGACCGAAGC
CCAAGAAAAAGCAAGAAATGAGATCAAGCAGGCCATCGAGAAACATGGTTTGACTCTGGA
AGCTTTAAACGAAATGAAATACTTGGACAAGTGTATTTCTGAAACTGTCAGATTATATCC
ACCAGTTCCTATCGTAGATCGTGTAGCTCTACAAGATTACGAGATTCCCGAAACGGGTTT
CGTAATCAAGAAAGGAACCCCAGTCTTCGTGTCTCTGTTCGGCTTGCAAAGGGATCCAAA
ACTCTTCGAGGACCCGGAGACGTTTAGGCCGGAAAGGTTCGACAGCGACAAAACCATAAC
TGACGGTTACATGCCCTTTGGAGAGGGTCCTAGGAAATGTATTGCTGTGCAAGTAAGCCA
GCTGCACGTCAAGCTGGTGCTTTCCATGATCCTGTCCAAATACCAAGTGCGTCAAGTCGA
GTCAGCGAACTACAAACTGGACCACCGGTCATCTTTCACTGCTGCAGCGACCGGGATTAA
TCTCGAATACATAAAATTAACATAAGTAATTTGTACTGACCCGTGGCTATGTAAATTTAT
TTTTGATCGTTTTATTATCTACACTAATATTATAAAGAGGAAAACTTTGTTTGTTTGTTT
GGTTGTAATGAATAGGCTCAAAAACTACTGGACCGTTTTTAAAAATTCTTTCACCATTCG
AAAGCTACATTATCCACGAGTAACATAGGCTAAATTTTATTTTGGAAAAAAAAAAAAAAT
>Unigene_336
ATGTACGCATCAGGTACGATTCTGTCGTTGTCAAAACGTTCCGGCTTAAACTTTTCTGGC
TCCTCGAAGTATTGTGGATCGCCATGCAGACCATACAGTGAAATGTAGACAGGGGTTCCT
TTCTCGATAACGACATCTGTGTTCGGGATCTGGTAGTCTTCAAAAGTACAACGATCAACA
GTAGAAACCGAAGGATGCAGCCTGATACCTTCTGAAATGCATTGGTCCAAATATCTCATT
TTAGCAAACGCCTCCAGGGTCCACCCATGTTTATCGATGGCACGTTTGATATCCTCTCTA
ACTCGGTCTTGGATATTTTTCTCCTTTGCCAACTCCATGAGTGTAAATGCTGCTGCGGTT
GAGCTCGATTCAAAGCCGGAGAAGAATGTTCCGGATTGGAACAAAAGATTGTCACCGTCG
AATTTGTAAAGAGAATCCTGCTTCCCATTTTTCAAGTTAATGATTGAGTCAATATAGTCT
CCTCTTTTTTCCCTGCTTTTTTCGCGTGACTCCACAGCATTCCAAAACATTTTTCGCACG
AACGTAGAGTCAAATAATATAGAATATCCGATCATTTCAACAAGTTCCGGCGTGAAAAAT
ACTGTGACCAAAGCCACCATTCGCTTGAAGGAATGGAAAAACGCCATAATGTTTTTGCAG
TATTCAGAATCGGGGAAGTTGAAGCAATTAGTCTTGGTGCCGAGAGCAACGTTAGAGATG
AGGTCAGCTGTATACTTGTAGTTAACGTCCTGGGCATCAATAACTTTAGGTTTTTTACAA
TCAGTCAAGTGGTCCAAATGATCCATCATGGGTTTACCGGTTTCTATCATCAGCGGAAGC
ATTTGCTTTAGTTTTCCCCGGGACAGCGTCGGGGTGATCATCCTTCTCAAGTATCTCCAA
GCAGGGTTCTTAATGCCGAAAAGATTGATCATCCGATGCTGTCTTTCTGCACGGAGCCCG
CAAA
>Unigene_2933
CAGATCAATATTGTATGTAATTGAAGGGAACGTTCCTGAGTGACGCTGATCGCTCCGCGC
CGACGCTTCATACATTTTGGCTGTCAGCGCTGACGGTCATCGTGGGTCAGCGTGACTCTA
AAACCAGCCTTAAAGTGCGCTATATTTTCACATCTTAGAATCCATTCACAGCCGACGCTT
TCCTGTCTTTAAATATCAAGGGCAACTTCCCGCCCTTGGGGCTCTGCACGATGTCTGACG
TAGGGTCGGCCTGCGGGAACCGCACGCTTCCCGGGGCCGGCTCCACGCTGAACCGGGACA
AGATGGCCGCCAGTCCCGCGAGCGACTGCATCTGGCCCAGGCGAGTACCGATGCAGTTAC
GAGGTCCTTCTCCAAATGGGAAGAATACTGCTTTCTGTTTGGAAGTAAATTCATCTGGAT
GGTGCCTTTCGGGTCGGAATTCTTTGGGGTTGTCCCAATATTTGGGGTCCATGTGCAGTG
CTGTCACGGGCACCAACATCTTCACACCAGGGTCTACGGTCAAATCCATATTTTTGAATG
TATATTGCCGAACGCAATCTCTTAACAGATACCCTAAGGCTGGGAACATTCGCATGCTTT
CTCTGAAAGCCCAGTCCAGGTACGTCATGTCTTTGACAGCATCGTAACTCAATTTATTGT
TATGTTTAGCTAGAACTTCATCAATTTCTTTTTGCACTTTCTTCTGAACTTCAGGGTTAT
AAGCAAGCTGGTGGAGAGTGTAGCTTGTAGTCGATGAAGATGTCTCGAACCCGGCCGCGA
AAAACAAAAACACTTGCGCCACTACCAAGACATTATCAAGCTCCATGGTAACCTTTTCGG
GGGTACCATCTGGTAAAAATTTCTCAATCGATTCTATCGTAATCGGTCCTTTTTCTTTAT
ATTCTAGAAGCAAATCTATGAAATCACCCCTGCCCGATGGCTTGTAGCCTCTACTTTCCT
GAACTTGATTCACGAGGTTGAATATTCTGTCCTCAACTCTGGCAAACAATCTTAAGTTTT
GACAAAGTGCGGGGAACACTTCTTTCAGTACTCCAACGACGAAGTCTCTGAATGTAACGT
TGAATACATCAAAGCCAAGTCTGCGGAAATCAGAGTCTTCCTCGTTTAAGGAATTCCCAT
CAAGACCGAACCCGCAGCACCCGATGAAGTCGGTGGTGAACCGGGCCATAAGGTCCCTGG
CATCGATGGGTGCGCCACTTTTAGATGCAGCTAAAGCCTTTATCTGTAATTTTTCAGCTC
TTTCCACTATCATAGGAAACATAGCTTTCAGCTTCCCGCTAGTAAACGCCGGTGTCATTC
TTTGCCTCAACATCTTCCAAAGATCTCCTTCGACTATAAACAAATTACGCATCACAGGCT
CAATTACTTTTGGATATGGATGAAATCCACGGGCATA
>Unigene_19364
TATCGGCTTGTACCTTTTTTTGGACTTCAGGATAGTATGCAAGCTGATGTAAGGTGTAGC
TAGTAGCCGACGAGGACGTCTCGAAGCCAGCGGCAAAGAACACAAACACCTGAGCTGCAA
TCAGCAAGTCGTCCAACTCCAAAGTCGCGTAGTCCGGGCTACCATCAGGTTTCACTTTCT
CTAATGACTCTACCTTGATTATGCCTTTCTTCTTACATTCTAATAACAAGTCAATAAAAT
CATTTCTATTGGAAGGTTGGTAATTCCTTTGTTTCTGGATATCATTTACTAGTGTAACTA
TTTGGTTCTCTAGATGACCCAAAAACTTGAGTTGTCGAGTTAAACGCGGAAAATTATCTT
TTAGTACATTAACGACCACTTGACGGAGGTCGAATTTGAAAATGTCAGCACCTAGTTTCC
TGAAAGCGGATTCTTCTTCGTTGAGGGAGCCGGCATCAAGGCCAAAGCCGCAGGCGCCGA
TGAAGTCGGTGGTGTAGCGCGCCATGAGGTCGCGCGCGTCGATGGCTTTGCCTTTGCGAG
CGGCGTCCAGCGCCCGCGCCTGCAGCTGCTCTGCGCGCTCCACTATCAGCGGGAACATCG
CCTTCA
>Unigene_4233
TTTTGCTGATGGTGACTTATGGCGTTTAATAAGACAAAGATTCACTCCCGCATTTAGTAC
TGGAAAACTGAAAGCTATGTTCCCACTTATTACGAAAAGAGCAGAAAACTTACAACTATT
CACAGAAGAGATTGTAAACAGAGATCATTTTGATGCTCGCGAATTGATGGCTCGGTACAC
GACTGACTTTATTGGAGAATGTGGCTTTGGGATCAACATGGACACACTTAACGCTGAAAA
TTCACAATTTAGAGCGTTCGGAAAACGGATTTTTGAAAGGAAATTAAGAGATGGTGTAAG
TGCTGCTCTCAAAATAATGTTTCCTGAAATGTGTAAGAATTTGACATTTTTAGCACCTGA
ACTAGAAACGACAATGACTCATTTGTATCAGACTGTTGTAAGAGAAAGAAATTACAAACC
GTCTGGCAGAAATGATTTTGTAGATCTCCTGCTGGAGCTGAAAGAAAAAGGAGAAATCAT
TGGAGAATCTATCGAAAAGAAAGATGCTGATGGTAAACCAGAGATTGTTACTTTAGAATT
GACGGATTTGTTGATGATGTCACAAATGTTTGTGTTCTTTGGCGCTGGTTTTGAAACATC
TTCAACCGCTTCAAGTTACACATTGCACCAATTGGCTTTCAATCCAGATTGCCAAGAAAA
AGTGCAGGCTGAAATAGATAGTGTATTAGAAAAATATGATAACAAATTAACTTATGACGC
TGTTAAAGACATGGCTTACCTTGAAATGTGCTTCTATGAGTCAATGAGAATGTATCCGTC
AGTGGCGTACCTGATGAGAATGTGCACCAGTAAGCAATATACGATTCCAGAGATAAATCT
GACCATCGACGAAGATGTCAAGATTATTATTCCTATTCAAGCAATACAGATGGATGAAAA
ATACTTCAGAGAACCTACAAAGTTTGACCCTGAAAGATTTAGCTTTGGTGCCAAAGAGGA
CATAAAGAACTTTGTATTTTTGCCATTTGGAGAAGGACCCAGAGCTTGTGTTGGTGCTCG
CTTAGGCCAAATGCAGTCCATGGCAGGACTGGCTGCAGTTCTACACAAGTTCACAGTAGA
ACCTGCTGCTTGTAGTCGGCAGAATATTATACCGGACCCTACAGGAGTAGTGTCCGAAGG
CTTCGTTGGGGGACTCCCCTTGAAATTCAGAAGACGAGTCAAAAAAATTGATGTCTTTCG
CTATTTTGTTTTAGGTCTAAGGGTGTACTGTACTGTTTGTTATTTATATTAAGTGT
>Unigene_171
AAAGTTTGAGCAAAGTAGGTCAAGACATCTGCAAACAATTCCCGAAGGAACCTTACATTG
GGGTGTTCTATGGCACGGAACCCGCGCTCATCGTCCAAGACCCCGAGTTCATCAAACTCA
TCACAACAAAAGACTTCTACTATTTCAACGGTAGAGAAGTATCAGATTTTGTTCATAAGG
AAGCCTTTACCCAAAATATTTTCAACACCTACGGAGACGACTGGAAAGTAGTGCGTCAAA
ATCTCACTCCAGTGTTCTCATCAGCAAAAATGAAGATGATGTTCCCGCTTATCCAAACAT
GTTCCCACGCTTTTGAAAAGCTGCTCGACGAAGAGACAAGCATGTCTGACGTCATGGAAA
TAAGAACGCTCATGGCCAGGTTCACCATGGCCTGCATCAACTCCTGCGCGTTTGGTGTCG
ACTCTCAAACCATGAAAGGCGACTATAAAACTAACCCTTTCACACAGGCAGGGAACAAAA
TATTAGACCTTACATCCAAAAGAGTTTTTTACAGGAATCTTGTAAGATCCATTTGGCCAA
CGATATTCTACGGGTCTAGACGGACTTTCATGCCACCTGATATGGAAGTATTTTTCCGTC
AATTTATGGTGTCAGTCTTCGAAGCACGCAACTACAAGCCGACCAACAGAAATGACTTTG
TCGACTTCATATTGAATTTTAAACAGAAGAACTATATTGAGGGCGACAGCATTACTAATA
TGAAAACCGGCGCAGACAAGAAGGTGTCAATGCCAGTCACAGAAGACTTTTTGGTGGCAA
ACTGTGTGGCATTCTTCATAGCTGGATATGAGACGTCAGCTACCACAATGAGCTACACCA
TGTATGAACTTGCGAAGAGTCCAGAGAATCTGAAGCGAGTGCAGAAGGAAATAGATGAGT
ATTTAGTGAAAACCGGGAACAAATTGGAGTACGACTGCTTGACCGAACTGCCCTTCACAG
AGGCGTGTGTTAGTGAAGCCATGCGTTTATATCCAGTGCTTGGGATAATAACGAGGGAGG
TGGTCGAGGACTACACTCTGCCGACTGGTGTTCACCTCGACAAAGGAGTCCGCATCCACC
TGCCGGTCTACCACCTGCATCACAACCCCGAGCATTTCCCAGAGCCAGAAGTTTATCGTC
CTCAAAGGTTTTTGGGAGAAGAGAAACGAAAAATAGAATCTAACACTTACATGCCCTTCG
GTGACGGACCGCGTATTTGTATAGGAATGAGGTTCGCAAAAATGCAAGTATTCGCTGGCC
TGGTGACTGTTCTGAAGAAGTACAACTTGGAACTGACTCCAGAAACTCCAAGGAAGCTGG
AGTTCCTGGCGACCTCCCTCATCACCCAGCCCACCGAGCCTTTGAGGATCAAATTTACCG
TTAGAGAGGGATGGGAGAACCGCACGTTTGTCAAAACGCAATAATTATGTTCCGTGACTT
ACGCTTAAGTGAAGCAGCAAAT
>Unigene_1282
CTGTTCTTCACTTACGGGGACAGATGGAAGGTGTTGCGTCAAAACCTCACGCCTATTTTC
ACGACGGCCAAAATGAAGCTCATGTTTGGTTTGATAGTAGATTGTTGCCGCATCCTTGAA
AAATCATTGGACCTAGACACAAAAGCATCGGATGCCATTGAAGTAAGAGCGCTTGCTGCT
AAGTACACCATTGAAACGATCGGCTCTTGTGGCTTTGGAATTGAAACAAATTCAATGTTA
CAATCTGAACAAAACCCTTTCATCATCATAGGCAATAAGATCATCGACAACTCCACAATA
AGGGGCTTGGTGTGGAATGCACGAGTTATGTGGCCATCAGTATTCTATGGCTTAGGACTG
AAGAGTTTCCCTGCAGAGGTTTATAAGTTCTTCGACACAGTTTCGACAAAGATTTTCAAG
GCCAGGGATTACAAGCCGACCGCCCGAAACGATTTTATTGACTGCATTTTGAATTTGAAG
AACAACAAATACATTACTGGAGACAGCATAAGGAGCGTGAAGGATGGTGATAATAAGAAG
ATTGTGATGGATGTGGACAATGACATGTTGGTGGGCTTGTGTATGATGTTCTTCACGGGT
GGCTTTGAGACCTCGTCCTCGACGATGTCATACACTTTGTATGAACTGGCGAAGAACAAG
GAGGCCCAAAGACGCGCTCAGCAAGAAATAGATGAGTATTTGAAAGCGCATGACAATAAA
TTGGCCTATGATTGCGTGACCTCGCTGACGTATACAGAAGCTTGCGTTGATGAGGCGCTG
CGGTTGTATCCCGTGCTTGCAGTCCTGACCAGGGAAGTGGTGGAAGACTACACATTCCCG
TCCGGTCTGACTCTGGAGAAGAATAGTCGCGTGCACATCCCGTTATACCATCTGCACCAC
AATCCAAAGTACTTCCCGGATCCTGAAGCGTTCAAGCCCGAGAGGTTCCTGCCTGAAAAT
AAACAAAATATCAAGCCTTACACATACATGCCCTTCGGGGAAGGACCGAGAATCTGTATT
GGTCTGAGGTTGCGAAGATGCAAACTCTAGCTG
>Unigene_1281
TGTAGGAGAAGTCTCACAGGAAATATGTCGGGCTTTCCCCAACGAGCCTTACATCGGAAC
GTTCTACGGCTCGGACCCAGCTCTCCTGGTGCAAGACCCTGACATCTTGAAGCTTATTTT
AACCAAGGACTTCTATTACTTCAGCAGCCGGGAGGTGTCCAAGTACACGCACAATGAAGT
CTCCACGCAGAACCTATTCTTCACTTACGGGGACAGGTGGAAAGTGATGCGCCAGAACAT
GACGCCTATCTTTACGACTGCAAAGATGAAGAACATGTTCTATTTAGTGGAAAATTGTTG
TTACACACTAGAGAATTTACTGGATTATGAGAAGAGCGTTTCCGATGTCATAGAAGTGAG
GACTCTAAGCGCTAGATACACCATTGAGTCTATAGGCTCCTGTGCTTTTGGAATCGACAT
GAATTCGATGGAGAAGGGCTTTGATCGTAATCCCTTCATCCTTATGGGTAGCAAAATCAT
GGATTCCTCCACTTATAGAGGCTTGAAATGGATAGCCCGAGCCATGTGGCCATCAGTGTT
CTATGGATTAGGATTCAAAATTTTCTCCACAGATATCGACAAGTTTTTTGAATCCATACT
GATAAACATCTTCAAAGGCAGAGGCTACAAGCCGACTACCCGAAACGATTTTATTGACTG
CGTTTTGAATTTGAAAAATAACAACTACATCACTGGAGACAGCATGCGTAATGCGAAAAC
TGGTGGAAATGAGAAGGTGGTTTTGGAGGTAGACAACGATTTAATGGTGGGTCTGTGCGT
GGTGATCTTCGCTGCTGGCTTCGAGACCTCGTCCACGACGATGGCATTCACATTGTTCGA
GCTGGCAAAGCACAAGGAGGCTCAGAGACGCGTTCAGGAGGAAATAGACGAGTATTTGAG
GGTGCATGAGAATAAGTTGAGCTACGATTGCGTGTCTACACTGACGTATACAGAAGCTTG
CATTAATGAGGCGCTTCGGTTGTATCCTGTGTTGGCGCTCCTGACTAGAGAAGTGGTGGA
GGATTACACGCTACCGTCAGGTCTGACCCTGGAGAAGGACAGTCGCGTGCACATACCGGT
GTACCACCTTCAACGCGACCCTGCTAATTTCCCAGACCCCGAAGAATACAGGCCAGAGAG
GTTCCTGCCCGAGAACAAGCAGAACATCAAGCCGTACACCTACATGCCTTTTGGAGAAGG
TCCTAGAATTTGTATAGGCATGAGGTTCGCAAAGATGCAGATGCTGGCTGGTCTGGTGAC
GATCCTGAAGAAGTAC
>Unigene_1280
GTCGCGGTGCGCGGCCGTGGTCCTCAAGTCCCTCAAGATGATTGTTTTTATTTTAACATT
CATAGTGATTGCGCTTTCATGGCTATACTATGTTACTACGAGAAACCACAACTACTGGGA
CAAGAAGAAAGTGCCGTACCTAAAGCCAAAGCCGATACTCGGTAATTATGGAGATTACAT
TCTATTGAAGAGATTTGTGGGAGAAATAGCGCAGGACATTTGCAGAACTTTCCCTAACGA
GCCTTACGTGGGGACGTTTTACGGCTCGGACCCAGCTCTCCTGGTGCAAGACCCTGAAAT
CTTGAAGCTTATTCTGACCAAGGACTTCTATTACTTCAGCAGCCGGGAGGTGTCCAAGTA
CACGCACAATGAAGTTATCACGCAGAACCTATTCTTCACTTACGGGGACAGATGGAGGGT
CATCCGTCAGAATCTCACTCCCATCTTCACGACAGCGAAAATGAAACTCATGTTTGGCTT
GATAGTAGAATGCTGCCACACCTTCGAAAAGTCACTGGACCTGGAGACAAGCGTATCCGA
TGTCATTGAAGTAAGAGCACTTACTGCTAGGTACACAATTGAATCCATTGGATCTTGCGC
TTTTGGGATTGAAACCAATTCAATGTTGCAATCTGAACAAAATCCTTTCATCCTCATGGG
CAGTAAGATTCTCGAAAACTCCGTAATAAGAGCTTTATTGTGGAATGCAAGAGCTATGTG
GCCATCCGTATACTATGGCGTGGGACTTAAGACTTTCCCTGAAGAAATTAACACGTTCTT
CAATACTATTCTGACAAATATTTTCAAGGCCAGGGATTACAAACCGACCGCCCGAAACGA
TTTTATTGACTGCATTCTGAATCTGAAGAACAACAAATACATTACTGGAGACAGCATGAG
CAGCGCTAAAGATGGGGGGAATAAGAAGGTTGTGTTGGATGTGGACGATGACCTGATGGT
GGGTAGTTGTGTGTTGTTCTTTACTGCTGGCTTCGAGACCTCGTCCACGACGATGGCATA
CACTTTGTATGAACTGGCGAAGCATAAGGAGGAGCAGAGACGCGTTCAAGAAGAAATAGA
TGAGTATTTGAAAGCGCGTGAAAATAAGTTGGGCTATGATTGCGTGACCTCGCTGACGTA
TACAGAAGCT
>Unigene_10151
TTCAAAATGAATAATATAATAATTACACATTGATACTTAAGCCAAGTTATATACAAGTAA
AAATAATCAACCTTCAGTCAGTTCACTTCAAACAATAAAAAAATAATTTAAAATTACTCT
GCTTAGGACGATTTCACTTTTCGAGGAATATACTCCACGTCAACGTTCTTCATTCTCAGT
TGCACTTGGTCTTTTCCGTATTTGATACCGCCCTCGTGAATTATAGTCTTAATATCGAAG
TTCCGTAATATGTGTGCAAGTCCACTCTTCACCTGGAGCTTTGCATATCTAGCCCCAATG
CACGCTCTGTGACCATACCCAAAGGGCTGGTATGTCACTCCCATTTCTTGCTTCGCTTCA
TCTGTAAACCTCTCTGGATCGAAAACTTCAGGATCCTTAAAGTATTCAGGATCATGGTGG
AATTCATAAATAGGAGTGTACACTCGTGTTCCCTTCTCAATTCTGATATTCCCTTCTGGA
AGAACTGTATCTTCAATACAACGCCTTGTCAGGAAACCAATAGGAGGATGAACTCGTAAA
GATTCACTCAACACTTTCTCAAGATACTCCATTTCTCCTACGGCATCGGCTGTCAAATTA
TCTTGATACTTTTCAAATACGCTATCGATTTCTTCTTGCACCTTCTTTTGAATTTCTGGA
TGTCTTCCCATTTCAATTAGGGCTCCAAATACGCCAGTTGCCGCAGGTTCCACACCAGCG
GTGAAGAAGAAAAATCCTTGTGCTGCCAGCAACTCATCGGTTGGTGCCATCTTGAAGCCA
GATTCGTCATGTTTTATGTCACCACTTTTCTGAATACTCAGACAAATGTCAGCAAAGTCG
TGCTTTTTGTTGCCCTCCTGTTCCCTCTGTCTGAATACCTGCTTCATTGCACCAATGAAG
AAATTCTCGTATTCGCTGAAGAATTTGAGCTTGAATAACTTGAAGAGCCCTGGAGATAGA
TTCGCCAGTGAAAACTTAATATTACTCCAGAAGGTTGGATAAAATGCTCCTCTAGTGCAT
TCTAAAAAGGGCGACTCAAACGTTGACTTTGATCCTATTCCGAAAACAGCTCCACCTATG
GCAGCACAGCAGAAGGTCGTCAACGTGTCGAATGAGTTTCCTTTCCTTTTCTCCGGATAC
TTTTCTAAGTACTCGACGAAGTCACGAGCACTTTTTGTCCATAATGTAATACATATTCTT
GAGCTTAGATGGTGTGAAGAGTGGCGTCATTTTCTGTCGCATTAGCTTCCATCTGATGCC
ACTCATGAAGAGAACGTTGTCAGCGAGCTGGTCTCCATCGTTGTAATCGACTCCCCTGTC
TATGAAGCTGGTGGATTGCATTATGAACTGTACATTGTTCTTGTCCCTAATGTACAGCGA
CGGCGTGAAGAAAGATCCGAAGGCAACAACACGCTCCTTTGGGTATTGCAGGTAAAGATC
GTGACAAATCTGGAACAGCGGTCGATTTTGCGTGATGAAGTCCCAGAAGATGCCCATAAA
>Unigene_12321
CTTTGACAGCACCTATCTCACAATGTGGATAATATTATTGAGCATCTGTGTGATCTTAGT
TGTGTGGTTGATATTTACACAAAGTAACAAAGACTATTGGAAAAAACGAAATGTTGTACA
AGTGAATGACTTGCTAGTGAGTTTCTTTCGCGGTGAACGTTCAATCGCTGAAATCTACAA
AGAAGTTTACGACAGCCATCCAAAAGAACTGTACGTCGGCTCAGTTATGATGACGAAGCC
AACACTGATATTGCGGGATCTGCAAAACATGCAAGCAGTTCTTCACACAGATTTCGAAAG
CTTCTCCAGTCGCGGGATCGACTGCAATGAAAATGATCTATTGGCAGATAACGTCCTATT
CATTTCTGACTATCAACGCTGGAAAACCATTCGACAGAAAATGACGCCACTCTTCACCAG
TTCTAAGCTAAAAAGTATGACGAATGTTATTAAAGAATGTGCTCGCGATTTCGTTGAAAT
GGTGAAACAAAATAAAGAAATGCGGGAAAAACCATTCACTGCTTTATACACTTACACTAC
GGCTACTGTTGGGGCCTCGGTTTGTGGCATCGATACACAAGTGAACAACAGTATGCAGTC
GCCTTTCCTTGAAATGAGTTGGAAAGCTTTAGAACCCTCAACAATTACAGATATAAAATT
TGCCATATCTACTTTTTCTCCAACTCTTTTCAAACTTCTAAAACTAAAGATATTCGGAGA
ACATGAGGAATTCTTCATTGGAGCAATGAAAAAGGTGCTAGCTGCCCGTAGAAATGACCC
ACACAATATCAATGATTTTATAGGATTGTGTATGGAAATCCAAAAAGCTGGACCAATGAA
GGACAAGTCGAATGACTACGAGCTGGAACCGACAGACGAGTTGTTGGCAGCCCAAGCATT
TTTCTTCTTTTTAGCTGGCACGGATACTGGAGCCAACACAATGCATTTTACTCTTCTTGA
ACTGGCTAGTAATCCAGATGTTTTGCAAAAATTGCACAAAGAAATAGACCAAGTATTCGA
AGAAACAAACGGGGAAGTCACATACGACGTGATTGATAAATTAGTTTATTTAGATATGGT
GGTTAACGAAGCTATGAGGAAGTATCCACCCATAGGTGCTTTGCAAAGGGAATGCGTAAG
AGACACGGTATTACCCGTTGGTAACTTGAAAGTTGAAAAGGGAGTTACAGTAGTTGTACC
AGCTTATGCCATACACAGGGATGAGAATCTTTTCCCGAATCCTGAAAAATTTGACCCAGA
AAGATTTGCTCCGGAAAATGCTTCTTATCTCCCGAAATATGGGTATATGCCATTTGGGGA
GGGGAGAAGAATCTGCTTAGGTTCCAGATATGCAAGAATTCAAGTTTTATCTGGCCTAGC
GTATTTACTGCGTTCGTTCACTCTGAAACCTCAAAACTATACGCCTCGGTTCGAGAAGAG
CAACTTCAGTTTACGAGATACCAACTCTAAGTATGACTTAATTTTAAGGGAAAACATCTA
AAGAAATTAATTATATGAGATGTAAAAGGAAACAATAGCATTTAATACCAAGACTGATGT
ATTTTCAAAGACATTGACAAATAAAAGTAAAAGGCGAATGAAAAAGACTCATTTTGAATT
AATCACTTTTGTTATTTTGTCGAAGATTTATTAATTACGTAAAATTATATTTATCTCATA
ATATTAATCAGTATGAAAATATGTATTTACATTTTGGTTTATTATTTTTCCGTAAACATT
TTGTGAACTAAGCCTCTGCACAGATTCCGGTCTATTATTATTATACTAAAAAGTTCTGTT
TACTAATTTTAGTATGATTGTACCAATGATTCTGACCTTGATGTATATTTGGACGTGTCG
GAGTCACTTTGTTATGTAGTTAAGACATGTTCTTATGTAACTTCGGTTATGTTGTGTTAC
CCTATTTAACAAATTAATTATTTCTTATTTTAGTAACTTAATTTTTAACCAG
>Unigene_15206
GGGAGCTCAACGAAACAGCATGCTGTGGCCACTTCTGGCGCTAGGACTGGGCGGGCTGTG
CGTCTCCGCGTGGCTTGCAATGGCGGTACAAGCACCGAAGACTGCTGAAGATGGCCGAGG
ACTTCCCCGGCCCCCGACCCTGCCTGGCCTTGGAAACGCCCTGCAGTTCATGTGCCAGCC
TGAACAATTGATTGTAGTATTCAAAGAGCTGATGGTGTATGGAGACGTATGCAAGTTCTG
GCTGGGCCCAGACCTGAACTTTGTAGTCAGCAATCCAGATGACTTGAAAGTTCTTCTTAG
CAACTCCAAAAACAGCACAAAAGGGCCTCAGTACAAATACATGGCAGACGTGCTTGGAGG
AGGTATATTGAGCGGTTCAGGTCCAGCCTGGAGAAAGCACCGCAAGATAGCCAACCCCAA
CTACGGCAAGCGAGCGACCGAGAGCTACAGTGACGTGTTCAACAAGGAGGTGGACCTGTT
GATGGAGAAATACCGGTCGCTGCAGAATAAGCACATCGACATATACCACTACATCGTGAG
GACCACCAGCTACTCTGTCTGCCAGACGCTCATGGGCTTGAGTAAAGAGCAAACCATGAA
ACTGCCGTATATTGAAGGAGTTATAGACGAAACACCAAGATTATACGACATAGTATTCGA
AAGGATGACGAATGGTACCTCCAGATCGACCCTGTGTTCTGGATGAGCAAATACTTCAAA
CAACAAAACCACTTTGTCGATATGATAACAGAATTTAGTAAACAGATCATCAAACACAGA
CTGGAACACCTGAAGACAATAGGAGAGCACTACAAGACGGATCTGATGAACTCCGAAGAG
GATTCTTTGAAGAATACCCAATTGAGTGTTATTGATAGGTTCTTACTTTCAGGAGAATTG
GAAGGGGAGGAGCTGTTGAAAGAAACTTTTACAATATTTACGTCGAGCCAAGAGGCATCA
GCTAAGATAGCATCGTTCATACTCCTCATGATGGCGTATCACCCACATTTCCAGGAGAGA
CTGTACAAAGAAATAAAGAGCGTGATAGGCGACTCTGACAGGCCTGTCACTGACGAAGAC
CTGAAGCAGATGCCGTATCTGGAGATGGTGTTCAAGGAGGTGCTGCGGCTGTTCCCCATA
GGAGCCATCTTGCAGAGGAGCGTCACTGAAGATATTGTTATAAAATCGGGCACAATACCA
GCCGGCAGCTCGCTAACGATCCCGATCTACCACCTGCACCGGGACCCCCGGTTCTGGGAG
AACCCCGATGCCTTTGATCCTGACAGGTTCAACCCGGAGAACACCAAGAAACGGCACCCT
AACTGCTACATACCCTTCAGCTTGGGACCTATGGATTGCCTGGGTCGGTACTTTGGGACG
AAGTTGATAAAGACTCTGTGCGTGAGAGTCCTGAGGGAGTTCGAAGTGACCACCTCTGAA
ACCTACGAAGACCTACGAGTCATAATCGCGATATCGGTTGCCTCTGTCAACGGGTTCTCT
GCGGTGCTAAAGCCGAGAACAGCTAAATAAAATTGTAATAATGACTGAAAAAAA
>Unigene_13228
AACAAAAGTGTTTTGTCAGAATATTTAATAAATTAAGTACGAAATTAACAGATAAAGTTT
ATTGTACTTTGCTGAGTTGCATCACCTTAACTCTAACTGTACCTAACTAAATTAGGTATA
AATAAAAATCATAAAAGTAAATAGTTAATGTCAGAAAGTTTAGAAGAAGATTAAAAAGAA
GAAGAATAAGTGCAACCCAGGGATAAAATGAGCTATTTAAACTTGGGCTATCTAGTTTCA
AGTATAACTTTTATACCATTGCGAGATCGAAGTATCAGGTCAGCCCCCAGCTGGTTCTTC
ACCGTATGGTAATATCTTGAAGTTTTTGACGATCTCGGATAAAGTGACCTTCATTTCCAT
TAGCGCGAACTTCTGACCGATACAGTTTCTGGGTCCCGCGCTGAAAGCCAGCCAAAAGAA
GGGGTTCCTATTGATATTCCCGAACCGATCAGGCCGGAATTCTAGGGGGTCTTCGTAAAG
CTCAGCGTTTCGCTGCATGTTGAAGAAGTCTATCACCATAGTAGTGCCCTTTGGTAGGCG
ATGTCCAGCGATATCTACATCTCGATCGATTTCTCTCCCAATCAGAGGCACAGAAGGAAA
TAAGCGCAAAGATTCCTTGATTACCAAATCCAAATATTTCATTTGATGCAGTTCACTGTA
TGTAGGATTCCTTTCAAAATCATCGCCAAATATGGCTTTCTGTTCGTCAAAAATCTTTTC
TTGAACGTCTTCATGGTTTGAAAGGCAGTAAACACAATAAGCCAGACCGGCTGTTGTTGT
GTCGTGGCCTTCAAACATAAAAGTGTCCACTTCTTCTCTAATATGTTCATCGCTAAGTTT
TTTACCATCAACTTCTGCTAATAGCAATAGATCCAAAAATGCGTGTTTGTTTTTTAATCC
AATTTCTGCATCAGCCCCCAAGTCGGTGATTTCAGAGTTTTTCAGTTCTTCTCGCCTTGC
GTTAATGACCTTTCTGGTTTGGCTGTGGAGGATGTCCAAGGCTTTGTCCTGGTCAGCTTT
GTAGGGCAATAAGTTGAACACCACGTCGGGCGCACGAACGGATTGCGCATCCGCATCGAA
GCTATTCTTGACATTACTTCAAACTGCTTTCACA
>Unigene_6258
AAACGCCCAAGGTCATTGAGGACTCTAATCGCCTTAACAGTCACCGGAACGTCATAAAAT
GAAATTAAAATACACGCTTTAAAACTTGAATTGATATAATAATCATAAAAACGTGTAGAT
TCATTAAATAGAATACATATTTAAGGCAATAGATGTTCATTTTCAACATTAAGTAAACCA
GAAATAAGTACCTAAATGAACAAAAAAGACCAAATTACAAAACTCAATAAGCGCATAACA
ATTTTTTATTTGGCAGATACAATACAAATGCATGATAGTATAATTTTTTATAGATATGCC
TCAAAAAGAGATATAATACTGCTTATAAAACACACATTAATCTTGTAGTAGGAATACCTA
CTAACATTATTTATTTAACAAACAAACGACAACTCAAACATAAAAGTCACTTATTAAGGA
ATTTTCCCTTTATTTTCCCCTCTTTATCTTAACTTATGCTTAATATTTAGTCTATTTTCT
CTTGATGAATTTGACGTATATCGGATGGGAGGTCCTCAGAACAACGTCGGCTGTGATCTC
TATGTCCGAGTGGCCGGTCACGGGCTCCAGTCGGAATTTCCGTAGAACAGCTGCTAATGC
TGCTTTCATTTCAATCATAGCAAATTTTTGACCTATACAGTTCCTGGGGCCAGCACTAAA
CGGTATATACGCGTACGGATGGCGCTTCAGACTATTTTCGGGGAAGAAGCGCTCAGGATC
AAATTTCAGTGGATCCTTGTACAAATCCTCTCGTCGCTGCATGTCGTAGATGAGCACTAC
GCACATAGTTCCTTCGTCTACGGTGTAATTATCTAACTGGACGGTTTCTCCTAATCGCCT
AGCCATGAAGTGCACTGGCGGGTAGAGTCGTAGAGTCTCTTTAATACAGCACTCCAAGTA
ATGCATCTTTGAAAAGTCGTCCATAGTGGTCGGTCTATCAGACCCTTCAAATATTCCGTC
AAGTTCAACAAATATTTTGTCCTGAATTTTGCTGTCGTTGGCGATTGACATCAAAGCAAA
TGCTAAAGCTGCAGCAGTAGTGTCGTGACCCTCGAACATAAATGTGTCCACTTCTTCTTG
CACACCAGTATTATCAATTAATCCTTTCTTTTGAGCCGATATCAAAAGGTCTAACATAGC
CGTCTTCTTTTTGGTATAGAAAGTTTCCTCTTGGTCAATATTATGCTCATTGATATCGAT
TCCGAATTCCTCTACATAATGTCTCCGATCTTGTATAATCCTCTTGGTGAATGTGTGCAC
AATGTTCAAGTGTTTTTGCTGCCTCCTCCCAATCGTGGACAGAGAGAAAAAGAAATCTAT
GAGGTAAATCACTTTGGTGAATCTCTCAACGAACATTTTTCCGAGTTCGTATATTGCTTC
TTTGTACTTCATTGCTACAGAAGAAGTTTCGTCAGAGAGGTAAGTACCCATTGATGTTTC
GCATATAGAATTCAGGGTGAACTCCGAGATGAGTGGCACCACGTCGACTTTGTTCCCATC
CAGCTTCTCCAGTGACTTGGCCATTCGCTGGCTGTTCTCATCCAGGGTCACGCTGAACTG
CTTCAGGATGTTGAAGTGGAAGGCAGGCGTCAGAATCTTTCGGCGTTGCTGCCATTTTGC
ACCGTTACTCAAAAGAAGTCCATCCTGCAGCCATGGTTTCAAAATCGTGTACAGCGGACC
TTTGTTATTATGTTTTGTGCTGGATAACACTTTCTCAATATCACTTGGTTCGTAAATCAT
AACAGCTGCAAAAGGAAACGACCAAAATCTGTATATTTTT
>Unigene_7937
TAGGATAGTCCGCTGTGGAGGACAGTCTGCGTGCGTCTGGCCGCTTGAGCAGTAGTCTGT
GATTACATCATATTATTATCAAGGCCTACAAAAAAAATTGTTGCTGGTCAAAAACTTCTA
AGGGTGCCATGGATTTGTTCTTCTTATGGCTCATAACTTTGGTTTTGGGTTTTTGGATAT
TTCGCAAAATAAATCAATGGCGGAATCTGCCTCCAGGCCCCTGGGGTCTGCCAATTTTAG
GATATTTGCCGTTCATCGACCGTCATCAACCACACTTAACTTTGACTAAATTGTCCAAGA
CGTACGGTCCCATATATGGAATAGGGATGGGCAACATTTATGCGGTGGTTCTGTCGGATC
ACAAGTTGATAAGAGATGCATTCGCCAAAGACGCTTTTTCGGGAAGAGCTCCGCTATACC
TGACTCATGGTATCATGCATGGCAATGGAATTATTTGCGCAGAAGGACCGTTATGGAAAG
ATCAAAGAAAGCAAGTTTCAGCGTGGCTTAAAAGCTTTGGTATGAGCAAGCACAGTGTAT
CTCGTGACAAATTGGAAAAACGAATCGCTGCTGGAGTCTACGAACTACTTGAAAATGTGG
AAAAATCTTCTGGATCTCCATTGGACCTAGCGCACATGCTCACAAATTCTCTTGGGAATG
TCGTTAACGAAATTATATTTGGATTCAAATACCCGCCTGAAGACAAAACCTGGAATTGGT
TCCGACAAATTCAAGAAGAAGGTTGCCACGAAATGGGTGTAGCTGGTATTGTTAATTTCC
TGCCTTTTGTTAGGCATTTTTCGTCTTCAATCCGAAAAAACATTTGAGGTGTTGGTACGT
GGACAAGCTCAGACGCATAGACTGTATGCTAGTATCATAGCAAGGCGACGTAAAATGTTA
GGTTTGGAGACACCAGCTGGAGCTGAGTATTTACCTCATGCAGATCTGTTCGACGATCAC
CCAGAAGGTCATATTAGATGTGTTACATACAGCAAGCACGCTTCCAATGCAGAACATTTC
TTCGATCCTAACATTTTAATCCCAATGGAAGATGAGTGCATATTAGATAACTTTTTAATA
GAACAGAAAAAAAGGTATGAAAATGGAGACGACAGTGCACGCTTTATGACTGATGAGCAA
CTGCATTACCTTTTGGCTGACATGTTTGGAGCTGGTCTTGATACTACATCGGTCACCCTA
TCCTGGTTTTTGCTTTACATGGCGTTATATCCGAAAGAACAGGAGCTAGTTCGAAAAGAA
ATTTTGGAAGTGTATCCAGAAGAAGGCGAAGTGGATGGATCAAGATTACCATATTTGATG
>Unigene_2386
ACGTCTAGGCGTGACTCGAACCCAGAACTCAGGTATAGTGGTAATGATGCCTTGGATCCT
CTTGGAAGGCTTGGTCAGGGGGCGGCCGTCAGCCGTGGACACGCTGAAGGCTTGCATAAA
CGCAGCAAACACCTGGAATAAAGTCTGCCGCGCATATGTCTCCCCAGCACAAAGTCGCCT
GCCAGCTCCGAATGGCAGTGATTTGTCCTTGGAAAGGTCGAGTTGTCCATTGGTAATGAA
CCGTTCAGGCCTGAAGACCGTCGGGTCGCCCCATATCTTCTCGTCCATGTTCAACATTGT
CAAGTTGGCACTCACCAATGTGTTCTCAGGGATATCGTAGCCATGGAACTTGACATCTCT
GATAGCGCGGTGCGGGACACCCAGGGGCACAAGGGTCTCGTACCTCATAATCTCTCGGAG
ACAAGCCTCAGTGTACGGCATATTGCGTCGGTCGTCGAGGGTCGGCAGCCTGCCTTTGCC
CACCACGCGGTCAATCTCCTCGTGCACCCGCTCCTGGATCCCCGGATTCAGCAGTATCTG
CTCGATCAGCATCGTCAGCGTCGACTCCGTAGCCGTCGCCGTCGGGAACATGTAGTCGGC
GCAGGTCAGGACCAGTTGGTCCACAGAAAATGTGGATTTTCCATGTTCCTTAATTTCTTC
ATTCATCTTCTTGATGTACATATCCAGGAAATGACGACTGTGCGAGTCCTCTTGTGTTTT
CATCACTTCCTCGACTAATTTCTCGAAGAACTCCAACAGATTCTGGTTTCCCTTCCTCAT
GCCGGCGTAACCACTGAAGTTGGGCAGGAGGTCTTTGATCCACGGCGTGAATGTGATGGC
GCCCCCCAAATCGTTGGAGCCCCTTTGGAACATCAGAACATGTCTGGCCAGGTCCCAGAG
CCTATCGTACTCTGCCCTGGGCAGGGTCATTCTGCTGAGGACATGGAGCATGCCGTTGAT
GAACGGCACCGCGAAGTAGTGCGGCAAGTAGATCAGATCACCTTTCACTATTTTCTCTTC
AGCAGGGTATTTTGGTCCGTTGAGGGTCATGTCGAGCATCTCCTTGATCTCTCCTTCCAC
CACAGTTTCTAGGTTGCTGTCCCGTCTCCCGAATCCGTAGTCCCGAAGGTACCGCAGCGA
GAACCGCCGCTGGACGTGCCAGAAGTATCCATCCGTGAAGAATATACCCAGTTTCTTCCA
GTAAGACCGCAGTCTCCCAATAATGATGTCCATTCGTCCATCGAAGTCTTCGGAGTTCAA
CATCTCCTTCACCATCGCAGAATCGTTGACGATGACCGACGGGACTGGCCCGAGGTAGAG
TCCCACCATCTTTGTCTTGTACCATTGCCCCAGCTTCTTGAAAGCTGCTGCCAGGTTGTT
GTATTCGCTGGCCAGGACTATCCAATAAGCCCCGTACACCGGTAGACTTGGTGGCCCTGG
AGGGAAGTTGTCAAATCTCTTGTACGCATTTTT
>Unigene_7176
TTAATAGCTCTTGACACAAGACTAGGCTGCTTCGAAGCTCGTTCTGGCTCGGAGAGTCAG
CAGTTAATAGATGCTGTCAACACGTTCTTTCTGTGCGTGGGAGAGCTGGAGCTAAGAGCC
CCGTGGTGGAGGATATACCCCACTGCTATGTTTAGGAGATACATCGCTGCTTTGGACACC
ATCCTCAGTGTAACTCTGAGACACGTGGAGAGGGCGCTGGAGGAGCTGAAGACTGTCACC
AACAAGTCCTTACTTCAGGACCTGGTCGCGGCCGCCGGGCCCAAGGTGGCTGCCGTGGCT
GCTCTCGACATGTTCCTTGTGGGAATTGACACGACATCCAACGCGGTGGCTTCAACGTTA
TACCAGCTGGCATTAAGGCCGGAAGTCCAGGACAGAATCCACGAGGAAGTCACCAAGGCT
CTGCAGGGCAGGCCCATGAAACCTGGAGACATTAACCAGATGCCTTACCTGAAGGCTTGT
GTTAAAGAGGTTTTAAGAATGTATCCAGTTGTAATTGGAAATGGTCGGCAACTCACCAAA
GATACAGTTATTTGTGGCTACAACATACCAAAAGGCACCCAAGTGATATTCCAACACTAC
GTCATGGGCAACAGCGACGAGAACTTCACCCGTGCGTCCGACTTCATGCCGGAGCGCTGG
ATGCGGCGGACGCCTGGTCAGACGCACAGCGCCTTCGCGTCGCTGCCGTTCGGGTTTGGG
AAGCGCATGTGTCTCGGCAGGCGCTTCGCTGAGTTGGAGATACATACTATTATATGCAAG
ATGGTGCAAGCTTTCAAGATGGAGTACCACCACGAGCCCTTGGAGTACCACATCCACCCC
ATGTACACACCCAACGGCCCGATACGGTTGAAGCTGATTGAACGATAAAATTAATTACTC
ATAACTTTTAACAATATTATGACCGCAGGCAGAATAGGTAGAGGGTTTGTGTTTTCATAA
TTATTTAAAGCTCTTTGTAGCGTCGCGGGTTTGAATCCCGATGGGGGATGTTTTACTATA
AAAGCACTACATTATTTAATATTTACTTATCTATTCTATTCCGATGTATGGTCGTAGGTA
GGTACCTATAAATATAATGTACATTACAGACATTAAATGATTCCGTAGTGCCAGAGTGGT
GTAATATACCAAATTAAATTCGTTAATTATTGTTTTTTTTAAAAATGAGATGTTGAA
>Unigene_6864
ATTCATTCATAAGTTTAGTAATTACTTGCAATGGTGGTCCAGTCCAAGTAACTCTGACTG
TGTTCAACAACTTCTTTGTAAATATCTCTATTTCCAATTCAGCAATTCGTCTACCAATAC
AAGATCTCACTCCGAATCCGAATGTAACGTTACCATAGGATGAGTGTTGCCATGATACAA
AGGATCCGATTTTTCAGCCAACCACCTTTCTGGGATGAATTCTTTTGCTTGGACATAGTG
TTTCTCTGATTTTGATAAATTCTCATTTGGCGTTACTGCGAATACCCCTTTTGGAATAAG
ATATCCGCCAACTACATGTTCCTTAGATGTTTGGCGTAGGTTGCCAGGTAATATTGGCAT
CAGCCTCATGGACTCTTTCAAACAAGCTTTTAAATATCGCGCGCTTTTCTGCTCGCGTAT
CTCTCGCCGAACTTTCTCTTGCGCTTCTTGGTTTGTGGCCAGATGGTATAAAAGACCGGT
AACTGTAAACGCCACCGTATCAATTCCAGCTAAAAGCATTTCGTTTGCCATCATGACAGC
CACTCTCTCATCTATAGCAAGCAATTTTTCCAGAATGCTTTGGTCTTCGTCTGGCACGTC
GTGACCTCTTTCACGAATTTGCTTTTTCGCTTGATTGATATACATTTCGCTTACATCCCA
CTGTAGGTCATACATCTCCATCATTTTCTTGAAGTTTGCAGACTTTTCTTTATTCCAATT
TGGTATGAATTCCAGTTTGAACATTAGGTCTGCGATGGTCTTCGAGCAATACATTAGTTT
CTGGCTAGGGTGGTCTGCTGGTAAATTGTCTTGAAGACAGCCTAGTCTATTTCCTAGTCC
AACTAGGGCCACTGATTCTAACGACCATTTGGTTATTTCTGAACTGAATTCTTTAGGCTC
ATCTTTAAATCTGAGTAACCTTGCAATTGAATCTTCAGCAATCTGTTCAAGCCCTGGAGC
GTATAATTTGACAAGTTTTGGTTTCAGTAACGCCGGATTTACTTTCGTACGAAAATCACG
CCATTTCTCCCCTTGTGCAGATGTTAGGCCGTAGACTCCATCATATCTTTCTTTCCGTAG
AACTTCTCTGTAATAATCCAAGGCTTGTACTCCTGGCCGAAGAGGATTTGTTTCTTCAGC
CCTATAAACCTTCTCATAATCCCCTGGTTCAAAAAGCACGACCATTGTACCTCTGCCGAA
AATACCATCAATTTTCACAATGGGCCCAAACTTTTTGTTCAAAATATCAAACATGTTGAA
AAAGTTCTTTTGGAACCCGACAGTGCCAAAAATGGGTATAAAATGATGCAGGACCCCTAT
AATCGGCAAAGCTTTTAAGCCAGGCACAGACTCGAAAGGTTTCGGCGACTCCGTGCTCAA
GTATCGAGAGAAAACTGTTTTGCATTTTGGGTGTGGTCGGATGCACATCCTGGCGATCGT
ATCGACTCTCATTTCTGATCGCCTAACAATGCTATTGTTTTTTATAATTGTATCAAAACA
AAATGAC
>Unigene_6673
TTTTTTTTTTTTTCAATTTGTGTCATCTGTCGGCGTCGCATGTATCACGAAAGCATCTCG
TTATTTACGAGTATGTTGCTGCTGCGATCGTATGAAAATTTAGAAAGTATATGGGTCTTT
ATCGTTGTTTCAGCTTTCCATTCTTATACGTCTTTAAATACAAAATTATAAGGTCCTGTT
ATGTAGTTCAAAGATGATGCCGTAGCTTGGATGGGGGCTCCAAACCACTCCACTTTGAAA
TTCTCTATTAACCTATACAGAAAGGTCTCCAACTCCAACTCGGCTATCCGACGCCCAATA
CAACTGCGCACCCCAAATCCAAAAGGATTGTACGCGAAAGGATGAGAATTCCCATGAAAC
AATGGGTCATCTTTACCAACGATCCATCTTTCAGGGAGGTATTCCTTTGGACGTGGATAA
TATTCCTCAAGTATAGACATCGCTTGATGCATAAATGTAATGGTCGATCCTTTCGGTATG
TGGTATCCGAGAAGAGTATAGTCTTTAGTGCTTCGTCTGGCATTTCCGGTTACCACTGGC
ATCATTCTCAGCGATTCTTTAAGGCAGGCCTTAAGATAGGCTCTTTTCTCAGATTTAGAT
AGAATTTCTTCTCTCAGCTTATCTTGCCTCTCTTGATTGTTTGCCAGAAGGTACAGTGTT
GCAGTCATTGTATTTGAAGAAGTCGTATCCACTCCGGCCAGGAGCATATCTGAAGCCATT
ATTAGCGCAACGTCTTCATTTATATCAAGTAGCTTTTCTAGAACACCCTTTTCATCGTCA
GACTTTGTTTCGCAGCCAGATTTGAGATCTTGTATAGTTTTGTCGATAAAATATTTTGCA
ATCTTTTCTTGCTCCTCGTAAACCCTCATAGCATTCTTAAAGGCTTTTGTAGAATAATAC
CTCCACAAACTAGGCTTAAAATCTAAATCATTGGCGGCTTCAAATATGTCACGTACGACC
TGAATCAGTTTTTTTGCTGGAGAATCAGGTGGTAGGTTTGGGTCGAAGCAGTTGAGACGA
CGCCCGAGGGCCACTAAACCTATTGATTCTAAGGACCAAAGGTTCATTTCCATGTCAAAC
TTGCCTTTGAGTATATTGTCGTCACCGCGATTAGATTTCATCCTTTTAACCATATCCAAA
GCCACCTCATCAAGTGCATTCCTATATAATTTTATGGTTTTTGGCTGCAGCATGACTGGG
TTCACTGTAGACCGGAACTGCTTCCAATGTTCACCTTGATCAGAAACCAACCCTGTCGGT
TGATCAGACTTTTTCGTTGATTTTCTGTAGTATACCAATGATTCCATGCCAGGTCTCGTT
GGTAACCAGTTTTCAGATCTGAGTACCTGCGCGGAGGCTTCTGCGTCAAATAATAGGTAA
ATATCGTCTCTACCAAACGATCCAGATAACTTAACAATAGGTCCATACTTCTTATAAAGA
GCCTCTCCGAACTCGAATGCCGCCAAATTGTGCATATCTCCTCCAGGAAGAAAATGAAGC
ATTGGTCCGACGAGGGGTAAAGAGGAAGGTCCAGGAATATCCTTACATGATTTGACAGGC
AATTTATCTGTCTGTGTGGCATTCACCGTTGCGGTTCTCATGACCGTTTTGGTAACTCCT
GCCAAACAAAACACTGGCTTCAATTTGTACGCGTGCATTTTCCTTTGTATCATTCACAAT
TGTTCACAAATCTGGCTGAAAGTGTTAACACTTGTTTTGCCTGATAAGTTTTGTTTGATA
AGAAAACAAAACTAAAAATCACTGTCACAGTTTGTAA
>Unigene_2051
TATGACTGTCCTTCGACAGTTTGGTAAAACGGATTATTTGGTTATTATGTGGCCATGACT
TTGGTCGAAGCGATAACGAGCAACGCTGTGTTATCCAGCTGATAGGAGACAGTCGAGTGA
AGTTTGTGTCAACATGCAAACGTTGAAGGTGCGACCTGTCATTTATTTGGCGACAGTCAG
CAAAAACATTATTAGGAATGCAGCAGTGAGTGCCGTCGAAAGTACACAGTCACTGAAATC
ATGGAAGGAGATCCCAGGGCCTCCGTCGTTGCCCATTATTGGTCAACTGCACCACTTTCT
CCCTGGAGGAGTGATGTCCAATGTGGCGCTGAAGGATTTCGCAGATATATTGTATAAGAA
ATACGGGCCATTCGTCAGGCTTGAAGGAATGTTCGGGAGACCCGATATGTACTTCTTGTA
TGACGCGGAAATATCTGCCCATATCCTTCGATCAGAAAACACGATGCCCTTACGGCCAGG
ATTCCCCTCCCTTGATTACTACAGGAAATCCAAGGTGAAAGAAAATGAGCCGACTGGATT
AATTACTGACAATGGTGATCTATGGAGGCAGTTCCGCACTACAGTAAACCCGGTCATGCT
GCAGCCAAAGACAATCCGATTGTACACCAACCAGCTCGATGAAGTAGCCCAGGACATGAT
AAAAAGAATGAAGTCAATCCGTGGGGATAACAACATGCTCCAAGGGAAATTTGACATGGA
AATGAATCTGTGGTCGCTAGAGTCAATAGGCTTAGTAGCACTCGGTTGTCGCCTAAACTG
CTTTGATTCCAATCTACCAGAAGACTCACCTGAGAAGAAACTCATTAAGCTGGTTCACGA
AATTTTCAATGTAGCAAATGAACTAGACTTCAAGCCTAGCATTTGGAGGTACTATCCAAC
GAAAACCTACAAAAAAGCTATGAAGATGTACGAGGAACAAGCTAACATTGCCAGATACTT
TATTGATAAGTCAATAGAAGAGCTAAAAACGAAGGGAAAGACGGAGGATCAAAAAGGCAT
TTTGGAGAAGTTATTAGATATAAATAAAGAAGTAGCACTCATCATGGCTTCTGACATGCT
CTTTGCAGGCGTGGATACTGCAGCAAACTCAATAACAGGCGTTTTGTATCTCTTGGCCAA
CAATCAAGAGAAGCAGGACAAACTGAGAGAGGAGTTGAACTCCGGTTCCGAAACGTCCGT
ACCTGAGAGCCTGCCTCAAGGAAGCTATGAGAATGATGCCAATAGTTGCCGGTAATTTCA
GGCAGACCACCAAAGACCATAATGTATTGGGATATGTGCTACCAAAAGGGGCGCACATAT
CATTTTTGCATCAAACCATGTCAATGCAAGAAGAACATTTTAATAGAGCTAAGGAATATC
TTCCTGAAAGATGGATTGCTTCAAAGGACGACCCTCTCTACCACGGCAATGCACATCCGT
TCGCATACTTGCCTTTTGGGTTCGGAATTCGCAGTTGTATAGGTCGCCGCATAGCAGAAT
TAGAAATGGAAATATTCCTAGCAAGGGTCATCCAAAACTTCAAAGTAGAATGGTTTGGAG
AACCGATTGAAATTACTCCATCCTCTCTTAATTACATTACGGGTCCATATAATTTTATAT
TTAAAGATGTATGAATATGC
>Unigene_2468
CTAATGCTTTGAAGGGTGCAGCAGACGGCGTTGCACCGTCAACATGATCCAATGAGGGCA
AAGGTTCCCCTGGAACTGGCAAGAACGAGAACCTCTGCAGCAATTGTTGTGGAGAATATA
AATATGTTGCACTTGGCCAACACATCTCCCATGCATCTGTGCTTGAAGAGGCCGAATGGG
AAGTAATGGTCGGGCAGCTTGACTTTGCCCTCGCACATGAATCGCTCAGGCTTGAAAGCA
TACGGGTCCGGATAAAGGTTCTCGTCCATCAATATGTTGGTGTAGTTGGAGACTATCATC
GTGTCCTCTGGTATCCTGTAGCCCTGAAGCGTGGTGTCCCTTAGAGCCCGATGTGGGACA
CCGAATGTACGTCCCATGAAGTGTCGGACGCTCTCGTGGACAATGGCACTGCAGTACGGC
ATTTGATCCCGGTCATCCAAACACGGCATGCGATCCCTCCCAACGACGCGGTCAATCTCC
TCTTGTGCCTTCTTTTGGACTTCTTGCTCCCTCACCAAATAACTGAATGCGAAGCTCATA
CTCTTGCTAGTCGTCTCTGTTCCAGCCATGAACATGTCCATACACATTGCGACCAACTGT
CCCTTTGAGTATGTATTCACTTCACCATGTTCCCTCAGTATCCTAATGTACACATCCATG
AAGTCTCTATCCTCTCTCTCAGGGTCGAAACTCTCTTCGTGCCTTCCAATTTCTTCCCGC
AAGAACTTCCAGATTCTTTTGTGAGTTCTCACGAAGCCTCTGTACCCAGACATAGTTGGA
GCTAAGATAGTCAATATTGGAAAATGACTGAAAGCCGTACCTACCATATCAATAGCAGAG
AATAAGTCAAAAAGAAGGTCTTGGAGTACCTGCATTTGAGGTTCCTTCGGGTTATACCTT
ATTCCTGCCATCATAGACCACAGAGTATTCAATATGTACGTGTTGAAGAAATTATGCATC
TGTATTACACCTTGCCTACTATCGCCTAATGTAATCAGAACATCATTGATCATGTGTGCA
GCTTCAGAACAAGCTGTGTTACCCATACCCTTCCTTCCGAAGCCAAATTCTTTCAAATGT
TTTACCAAAAACAAGTCTTTGTTCTTTCCAAAGTTCTCCATCTGTCAAAAGAACACCGCG
TCTCTCTCCCCAAGTTCGGGTCTGGTAGAAGATCCCTTTTAGGCCTTCCGTCCAAGTCTT
CATTGTACAACATTTTCTTTGTTGGCTTCTAGGGTATTGACCATTACTATTCTGTCTTTT
CCTATCTTGAGACCAAGTGCAGCTCCATCTTTGCAGTAAGTTCTTGATAGTTCCTTTACT
GCTTTATACAGGTATCCAGTTTTTTTCTCGAAGTTTTATACACTTCGGCTGCGCTACCCA
AAATTGGTACCCACTTGGGGCCCTGAAGACCCCAGAAAGAGCAGCCAAAGCCATGCTTTT
CTTCACCAAGGGCTACGACCAGAGTTTGGAAGAGGTCCTGAACAACGCCATCTTCGACGA
GGACACCGATGAGATGGTGGTCGTGAAAGATATTGAGATGTTCTCCATGTGTGAGCACCA
TCTGGTCCCCTTCTACGGGAAGGTGTCCATCGGGTATCTGCCGCAGGGCAAGATCTTGGG
GCTCAGCAAGCTG
>Unigene_2502
GTGCGCCGTGCACCGAAGCCTACTCTAGTGCGCGTGCACCGGAGCCTACTAGTGCGCGCC
GACGTGGCGCAGCAGGGGGTGGTCTGGGAGGGGCGCGGGGGGCTCGGGCTCCCCTCGCGG
TACAAACTTGACTCGGAATGCCTTCGGCGCTATCGTTGCCCCTACGATGCCTTCCAACGA
AGGCAGGGAGTCGCCCTCATGGAGGCATACATCAAACTGATGCATGATGCTCGAAAAGAA
CATAAACATCTCCATGCGGGCGAGTATGTCTCCCAAGCACATTCGTCGGCCGACTCCGAA
GGGCATGAAGTACTCCGGTCTTCTGATCTTGCCGCTGTCATCAATAAACCTGCTTGGATT
GAACTGCTTAGGTTCTTCCCACAGGTTTGGGTCCATGTGCACGCAGTTGATGAGCGGCAC
GACTTGCGACCCAGCCGGGATCTTGTAGCCGTCCAGCATAACGTCCCTAGTAGGAGAGTG
TGTGGTAGCCAAGGGGACGATGCTGGACATGCGAAGCGTCTCAAGAATGGTGGTCTCCGT
GTATGGAAGATTTGGCATATCTTCGATATTCGGGAGACGATCCCGGCCGACGACAGCGTC
AAGTTCCTCCTGTACCTTCCTCTTCACTTCTGGATTCCGCAGCATAAAAACGATCATCCA
CAGTAAAGAAGATTTAATCGTTTCCATGCCAGCGGAAAAAAGATCGCCCAAAATTTGCTT
TAGTTGAAGTTCGTGATCACGACCTTCAAATAATTCCCCGGCTCTGCCTTCTGATTTGGC
CTTCTCGATCTCAATCAAGTAGACGTCAATCAGATCTCTAGCATTGCCCAGGTCCAAAGT
CTGGCGATGTTCATCAATTAGGGTCTGGTAAAATTCAAACATCTCTGCGCGGTTCTTAGC
CACCTTTTCTTTGGCTTGAGCTTTCCCCGGCAGATAGTTGTATAGCGGCACATATTCCCC
ATAGTGTACCTCACCGAAGAGCCGCATGCCTTCTTCGATGAGGAAATTTAGTCTTTCGAA
TCTTGCGTCACCATGGCTGAATCTTACAGACATGGTGATCCCGCAGATAACATTAGACAC
AGCTAACGCGAGAACGGGATTGGCGTCCACTGGCGAAGCTTCGGACCGTCTCAGTGTTGA
CACGAGTCCTAACACCTCGTCCAGTATTCTGCCTTCCATGATTTTTTTCCCGTTTCCCAT
GTATGTCATCCCGAACTCGCGCAGCTTGTCGTGCAAAAACCGACGCTGACTCTTCCAGAG
TCGTCCGTCGCTGTTGATGATGCCCAGGCCATCCAAAGTGTGCATGAGCGGAGTGCTGGG
CCGCCCAGTGAACTCCTCTCTTCGGAAGGCTTCCCTGATGAGCTTGTAGTCACTTAGCAC
AACAGTCAGTTGATTACCAAGCCGAGCGGAAAACAGTGTCCCGTAATGGCGTGCGAGTTC
CAAAAAAAGTCTTATGCCGCACGCCAAGAAACGGAAGGTAGCCGACAACAGGCGGGCCCC
ACGGGCCCGGCGGCAGCTTCCGTATCTCCCGCAAAACCAGAGCCAGGCGCAGCACCAGTA
ATAGAGCGCCAATGGTCAGCAGGAGAGGTGTCGACACACTGTTTAACACTTGGTACAAGC
CCCACAGTATCTTGGATTCAGCGACGAAGGAGAACATTTTTAAAGTTTATAAAGTCAATG
AAAACTAGAACGAGTAGAAAAAAATTAAAAAATTTTAAAATATCTTTATAACATTAACAC
ACGTAAGGAATACGATGAAACGATCAGTTACACAGAAGTGTGTAT
>Unigene_848
GAAAGTGAATTCGATGAAAGATGAGAACAACGAGTTCTACACCATGGGAAAAGTGGCTGC
CAACTTTAGCATTATTCAAATCTTCTTACTCTTCATTATGATCAGCGTGCCCAAAGTGTC
TGAAAAACTGAAATTAAAATTGTTTTCGGAAAAAACTGGAAGTTTCTTCAAGAATTTGGT
ATTAGGTACCATGCTGGACCGCCAGCAGCGTAACATCATCAGACCTGACATGATACACCT
TTTGATGGAAGCTAAGAAAGGAAAACTTGTGCACGATGAAAAGGCGCAAGACGCTGATGC
AGGATTTGCGACTGTTGAAGAATCTTCCATTGGAAAGAAAACGATCAATAAAACATGGAC
TGATGAAGACCTGATCGCCCAAGCCATCCTATTCTTCGTGGCTGGTTTTGAAACGGTTTC
TTCGGCCATGTCGTTCGCCCTGCACGAATTGGCTGTCAACCCTGACGTGCAGGACAAACT
GGTTGAAGAGATCAGGGAGAATGACGCAAGGAACAATGGCAAATTCGACTATAACTCCAT
TCAAAATATGCCGTATATGGATATGGTGGTGTCAGAGGTGCTGCGTCTTTGGCCGCCAGC
CATAGCTACAGACAGAATGTGCATCAAGGATTATAATCTCGGAAAACCTAAACAGCAAAG
CTACCGAAGATTATTACATTCGCAAAGGTGAAGCCTTCGCCAATCCCGATATGG
