# Supplementary material for: De novo transcriptome and expression profile analyses of the Asian corn borer (Ostrinia furnacalis) reveals relevant flubendiamide response genes
Source: BMC Genomics. 2017 Jan 5;18:20. doi: 10.1186/s12864-016-3431-6 (PMC5217215; doi:10.1186/s12864-016-3431-6)
Supplement: Additional file 4: — Glutathione S-transferase nucleotide sequences of the ACB. (TXT 17 kb) [file 12864_2016_3431_MOESM4_ESM.txt]

Glutathione S-transferase nucleotide sequences of Ostrinia furnacalis

>Unigene_2017
GGCAGTTTTGAAATAGTCTATGGTTTGACCGAAGCATTGTATGGTACGTACGTCCAACTA
AAAATAAAACACGATAGCGAAGCGATACGAAGCTGGGCCGATACCAATCGCGCGAGAACG
AAATCACTGGGCCACTGGCACAGATTTTTAATAGTACTGTCAAATACTGTCATCTGTCAC
TGCGCGTAAATTGTGTTGTGAGAGTGTTTTTAACAAACAAACAATGGGGAGTATTTCATT
AAATCTGAATAACCCTGCTGTTCAGGCTTATCTCGTGAGCGCGGGAGTGTTGAAGCTTAA
CATGGCGGTGTGGGGGCTCACTTCGAGATCCACATACAAGAGACGTGAACATGTGTTTGT
TACTGAGGATAATATTTTTTTTATCGTTGCAGCGCTGTACCTTAGCACGGCGCCCGAGCC
AGAACTGGCCGTGGATTTGTTTAAAATATACACTATAGGCCGAATCGGGCACACCATTGT
GTATGACTTTACGCCATTAAGAGCAATATGTGCCAGTTTCCCCTTCTTCACTACAGTCTG
CATGAGTGTTAGCGTAGTTATGTTCTATGCCAAAGCATTTCAACGCTGAATGAGTGTAAA
TTACAGTTTTACGGACAAAATTAGTACATATTTATTTTTTTTAATTTTCGTATTTGATTT
TGGTATGCAATATTAATTGATTTACTTTATTTATTGGAATAAGTCAGCCAGATGATTCAG
GTGCAAGCTACACTTGTGTGCAGAGGATTCCATGCATTTAACGATGGTTTACGGCCAATA
AGATTGAGAGATGATAAAATGTTTTTGATATGATAGCGTACACAGTAACAGGTGACAGCA
TATCAAGGCAAACTGGCATCTAATCTAGATGTAATAGATGCTAAAAAAATGTGTAGTCAG
ACTTGTACATGTATGTCGGCTCAAAACGGAACAAAGCACTTATTGCGTAAGGCACCGGCC
GGCGAGCGTAGCGAGTCCGACGAGCGAGAGAATAGCGACGACCATACGAGTCGACAGACG
CCGATCACGAGGCAGACGGCATACGTTGTGCAAACGTTGTGTTGAGAAACATTTTATATA
AAATCATAATCATGGCGAGCATTTCTCTGGACAATCCTGCTGTGCAGTCCTATCTCTTCT
ACTCGGGCGTGTTGAGCCTGAAAATGCTTGGGATGTCGTCGCTCACTGCAAGGCAAAGGT
TTGCAAAAAAAGTGTTCGCGAACGAGGAGGACGCCTCATCTGCGAAAGGTGTTGTAAAAT
TCGACGACCCGGACGTCGAGAGAGTGAGGCGCGCACATTTGAACGATTTGGAGAATATTC
CTGTGTTCTTCGCTGTGGGAGCGTTGTATCTGACTACGGCGCCTGACAACGATCTGGCCG
TGAACCTGTTTCGGGCGTACGCCGCCGGGAGGATCTTGCACACCGTGGTGTACGCCATAA
AACCTTTGCCTCAGCCGGCGAGGGCGATCGCCTTCAGTGTGCCCTGCTTCATCACAATCC
TCATGGGCGTTAAAGTGGTCATGCACTACGCTAAAGCGTTTTAGATATAACAAGGCATTT
GTGATAATTTTATTATAGTGTCCTAAGCAGCAGAATTTTGTTAAAATATCAAATTGATGT
GTTTTAGTTTAGCAGTAAGTAGCTATGTACAAATATTATTATATGAAACGAATGAGTAAA
AAATGGTATTTATTATTTATCAGAAATAACTACCTATAATACCTACCAAAAATGTCAACT
TATTCATAGGTTAAAGATTAGCTAACGATGCAAAAAGCAGCCTTCATTTTAGGAAATACA
TAAATATTTAATGTTTGAAAAATGTCTCTCAACAAGAAACAAACATCAATGATGATGTCA
TACTCGGATTGTATGTGACTAAACAAAAAATTGCTTGTTTCAGTGCAAAAATAAAATCAA
AAGAACATAATATAGCGTGTAATGAAAATGAAATTAATGTTCATACCAAGATTTTACTAG
AATAGTTATTAAATAGGTATCTGTCATACGACTACGAGCGAAGTTGCTCTCTTTTCTGTC
ACATACAATTTTGTAGAGACGCGCGACTGAACACCGCGGTCATATCGTGGAACGGTAAAA
ATATTACGTCACCCAGACAACAACAACAGCCGTGAACAGCTTGGGCTTGGCCGACCGGCT
TATTCACTGATAGACACTGTAGAATAACGCCCGCGTACGTAAAATTTACACAATGGTACT
TTCTGTCAGCGATCCAGCGGTACAGTCGTACATATTCTATTCAGCTATATTGGGCTTGAA
GCTGTTAGCCGTAGCAGTGTTGACTGGGCGCGTGCGCTACAAGAAGAAAGTGTTCGCCAA
CCAAGAAGATGCTAGGACTAGAGACAGCAAAGTGAAGTACGACGACCCAGATGTAGAGCG
AGTGAGACGGGCCCATTTGAATGATTTGGAGAACATTCCTGTATTTTGGGTGCTTGGTGC
GTTGTACCTGACGACGGCGCCGGTTGCTTCGTGGGCAACGTTGCTGTTCCGAGTGTTTAC
GATTGGTCGGCTGATCCACACTTTCGTGTATGCTATTGTACCGTTACCGCAGCCAGCGAG
AGGAATCTCCTTCGGTATCCCGTATCTTATTAACATATACATGGGTGTGCAAGTCGTGAT
GCACTACGTTTCGGCATGGTAAAGTTTATCGACCGCTAGTGATAGTGTGATGTGTTAGTG
AAAACTGAGGTCCATATTATGAAATGACACGTGAAACAATTCTAGCCTGTTATGGTCTAA
CTAAATCATTATTTATTTAATCATTTTTAATAGTTTCAGTAGAACTGTTTTCAATTGAGT
TATTAGCGCTGTTTCATAATAATACATGCCTGAGAGTGTTACGTGTTTAACGTGTTGGTT
T
>Unigene_8211
GGCGTTGATCACACAACTATTAGAACCATGGTCCTGAAACTGTACGGAGTATCCGATGGC
CCTCCATCCCTGTCGGTGCGGCAGGCACTCACGCACCTCCAGATTCCCTTCGAGCTGGTC
AGCGTAGACTTCGGGCTGGAGACCACATGACGCCGGAGTATGCTTTGATGAACCCTCAAA
AAGAAATCCCTGTCTTGGATGATGATGGCTTCTTCTTGGGAGAGAGCAACGCAATTTTGC
AATATGTTTGCGACAAATTCAAGCCAGAGTCGCCCCTTTATCCCAAAGAACCTAAAGCAA
GGGCTCTCGTGAATCATAGGCTGTGTTTCAACCTGTCAACTTATTACGCAAATATTTCTG
CGTATACGATGGCTCCAATATTCTTCGACTACGAGCGCACTCCCCTCGGTCTGAAGAAGG
TGCATATTGCCCTTAACGTGTTCGAGACGTACCTGGAACGCCTGGGGACCAGCCACGCGG
CGGCTGACCACCTCACCATAGCCGACTTCCAGCTCATTAACTCCACCATGACTCTTGAAG
CCATCGATTTCGACTTTAGCAAATACAAGAGAATACACAAATGGTACAAAGATTTCAAAA
AGGATTACCCTGATCTTTGGAAGATATCCGAGGGAGCCATGAAGGAGATCCAGCACTTCG
CTGCTAATCCGCCAGACCTGACCCACATGGACCACCCTATTCATCCAATCCGCAAAATTA
ACAAATAAATCCTACTTTTAACATTTGTGATATAAATTAATGTAACATTTTTTTAAGTGA
ACTAAAAAAAATTGAGGATTCCTTGCTTAACTGATAGTGAAGTGCCTTAGAGAATGAGTT
TAATGGAGAAGGCGGATATAAATATTCAGCTCATAGGCACGTTGTTTGAACATATTGAAG
AGCAGCTCTACCCAGTCCCAGACACGCATCTCTTCATGTATCCCAAACAGGAGTTGGAAC
AGCAGTCGCTGTGGTTCATGCAGAAAGAACCTATAGGGGCGCATTTTTCTGCTGGCTTTT
CAGGGGTGGCCTCAATAGGAATCACTTTGAAATCATCTTCAACCTCCTTTTCAATGGGTA
ATTCTTTCGTATTCACCTCCTTCAGATCCTTAGAACTAATCACATTGCCGCTCACGTATT
CGCAAACGGCGACAAAACAAAGGAAAATAACGATTTTACACACACGAGACATTGCGATTT
GCCGATGGATTCTTTGACACTGGCACGTTTGCACTTGATGCTGCTTGATTTGTTTGTTAG
TTGACCCAGCTTTTACTTGCACTTATA
>Unigene_9090
ATGAACGTGTAAACCACTATAGGAGTACACTCGTATGACGCTGACTCGTACGAGTGTACT
CGGACGTGACTCAGTCCGAGCTGTCTCGTAACAGTGTCAACCCGGCTTTAACCCGGAGTA
TTTTGGTTCGTATTGATTCAGCAGCATTGGCGTGTAATCGGGTCGTTTGGTATGATGTCA
TGCCGCTCGTAAAGAATAATTTTTAAAAGTGACGTTAAGCTATTTCTACGTTGGTTTTAG
CAGAATAAACACTGCTTCTGTGATATTTGGTATTTAGTGCATTTGGAAAGAAAATCATGA
CTTACTACGAACACAGGACGGCCGGTGCACTACCACCACCAGCTCTGTCCGACAAGCTGA
GGTTATACCATGTAGATATGAATCCCTACGGTCACCGGGTGCTTCTGATCCTGGAAGCTA
AGAAGGTCAAATACGAGGTCTACAGGCTGGACCCTCTGCGGCTGCCGGAATGGTTCAGGA
TCAAGAACCCTAGATTAAAAATCCCAGTCCTCGAGATTCCCACAGACCACGGCGACAAAT
ACCTGTTCGAGAGCGTGGTCATCTGCGACTACCTAGACGAGAAATACGTGCGGAACCCGC
TCCATTCCAGGGATCCGTACGTTAAGGCGCAGGACCGATTGCTGATCGAGAGGTTTAATG
AGTTAATCAAAGGCAGCTTGGAGTGCTTCGACACAAACTTCGCGTTCGGCAGCGAACAGA
TCGTGCAGACTTTGGACATATTCGAGAAGGAACTGGCGTTAAGAGGCACGAACTACTTCG
GCGGCAACAAGCCAGGCATGCTGGATTACATGATCTGGCCGTGGGTAGAACGCCTGTACC
TGCTACGGTGCGTCAACGAGGCCAAGTTCGACGAGAAACGGTCGCTGTTCCCTAACTTTG
CGGATTGGGGCGACCAAATGCAGCTGGATGACGTAGTCAAAAAACACTCGAACTCCCCAG
CTGAGTACTTTGAGTACTACAAGAATGCGCGAGCGCACTCTATGGGGTACTACTTGTAAA
TAAGGTCTGTGCACAGATGAGACAGGTTCTGTGTTATAAAGCCTGGTCCGTGAGCAC
>Unigene_19
CCTAACGTTCCGCCATTGGTTAAGCTGCGCGGGCGTAGGGACGAGGCGGTTCACGGTCAC
CACATCTGTTCAAACCTCGTGTGGAATTAGACGCTCTTACGATAATTCAAAAAATATTGT
ATTCAAAAAATATTATTACATCGAAATATACCTTAACCGTTGCTTCAGAGTTAGAACAGT
ATTAATATGTCGCGGAAATTGTCGTATTTCAATGTCAATGGCTACACCGAGGCCATTCGG
TACATGTTACATTATGGAAACGTCAAGTTCGAGGATGTGCGCTATGACCACAGCCAGTGG
CCAATTAAAGAAGTCAAGGACTCTCTACCATATGGCCAGTTGCCAATATACGAGGAAGAT
GGCCGAGTCCTCAACCAGTCCATAGCCATTGCGCGGTACGTGGCCAGCCAGACGGGTCTC
CTGCCGGCAGACCTGTGGGAACAAGCCAAGCTGGATGCTGCTGTGTTGAATGTTTATGAT
CTTCTCAAAAAATTCGTTGCATATTACTACGAGTCAGACCCAAAGAAGAGAGAAGATGCA
AAAAAGACTCTAGAAGGAGATATAGTTTTCTTCTATTCTAGATTCGACAAAGAGCTGAAA
GCGAATGGCGGTCATTTTGGTGGAAAGTTATCCTGGGCTGACTTCATACTAGTGGGCGCA
GTTGAGCTTCTGAACTTGTATATGAATGACACACTACAAACAAATTACCCTGCCATAGCA
GCTCTTGTATCAGAAATACATGGATACCCTGGTGTGAAAGTGTACGTGTCAAAAAGGGAA
CCTTACAAACCACCTCAGTTAGAATAAAGAAAATGTTTAATATTAAAAAAAAAAAAA
>Unigene_23583
GTTGTCTCAATAAACTGTTCATAAAATCGCTAAACAGTGTCGCTCCTGGAACGTTCTTGT
TCTGATACCAAGATTCTTTCTTCAAACCATCCCACCACGCATATAACTTGTCGTACTTCC
CATAATCGACCGGTACTATAGTATCCAGCGAGCATATCGTCGTCACACAAGACAGATCTG
CAACAGTCAACTCGTCTCCTGCTACGTATTTTGTCTTCTGAAGAAAAGCATCAGCAAATG
CATAAGCCTCTTCTATTTGTTTCAACTGAAATTGCGTCGGGTGCGGAGATCCTAAACTGC
TACCTCCAAGGGCGATGTCGTAGATCACATTGCGAACTCTAGGAAAGAGGACAGACGCAT
CAAAGTATAGTTTCTGGTCAACCAGCGTTCGCAACTTCAATTCTTGGGGATACATATTAC
AATGATTGGCGCCGCCGTATTTTGTAACCAAATAAGTCATGATGGCGTGACTGTCTACGA
CCGTAAAGCCGTCGTCTTCGATCATTGGAACTGTGTGGAGCGGGTTCTTTGCCAAATACT
CAGGTTTGTAGTGTTCTCTTGTGGGTAAGTTTATTTCTTTAAAATCGACGTTAATGCCGA
GTATCTCTGTCAGCATCAATGTGGCCCGGGTCGGTGGGCTCACAATTGTTCCGTAGAGAG
TTACCGGCATTTGATTGTTGTGGTAGTCTGTTTTTCTCTTAGTTTTTCTTGATGATAACT
TCGAGCTACTTTTTTTGTATATGGCGACACTCCTTCGCAGCACACTCTGACTTTAG
>Unigene_7839
TCGCTTTTAATTTATTTTAATAAATACAGTGTAAACAATCACCTACGTGAAAACACTTTG
TGTAGTCGTTTAGTGAGAAAGTGATGATAAAAATGCTCTAAAATATTTTGAATCAAATTT
TTGTGCATGGTCTTTAAGACTTTTTGGTGTTTTTTTAAATGTTTTTAAGCCAATTTGCTT
TTAACTATTTGTCCTAAAAGTTGTGCACCGGCTTCGTTTGCTTTCTTGTAGAATTCTTCT
GTAGAGCAACGTTCTAGCCAGGCAGCGAGGTTTGGGTACTTATTGTCATCAATAGGCACC
AAAGCGTTTAGAGAGCTGATGGTAGCCACGCAGCAGATGTCAGCAAGAGTCAGGTCACTG
CCAGCCAAGTACGGTGAGACTGAAGCCAAGAACTTGTCAGTGAATTCGTATGCAGCGGAG
ATCTTCTCAAGGCCTTCTGGTTTGAAGGAGGACTCGCCTTTGAATAATACTGGTTCCACA
TTGCCTCGAAGAGCTGGGAAGAGAATGCCACTGTCAAAATGGAGTCTCTGGTCAATCAGT
GCCCTCTTCTTCAGGTCAGTTGGGTACAGAGCGTTGTTCTCGGCGTATTTTCCGACCAAG
TATGCTGTGATGGCGTGGCTGTCCCAAATAATGAAGTCATCGTCTTTGAGCATCGGAATC
GTGTGTTGAGGGTTCATCTTCAAGTATTCCTCCGTCAGATGATCCTTTGTAAGCAGGTTG
ACATCAACGTATTCCACGTCTTGGATGCCCAGGGCCTCGATCGTCATCATCACCGCGCGA
GCAGGCGGGCTGGCGTCTAGTTTGTATAGAGTCAACACCATGGCTGGATTTCTTGGAACA
AAAACACAAATACAAGACGATATCACTGCGCGAGAGCAAAC
>Unigene_3859
CATTTGGCTAAAGGCGATCCCCTGCCCCCATACAATGGCAAGCTACGCGTGTACAACATG
CGGTTCTGCCCGTACGCCCAGCGCACCATCCTGGCGCTCAACGCCAAGCAGGTGGACTAC
GAGGTCATCAACATCGACCTGGTGAACAAGCCCGAGTGGCTGTTCAAGAAAAGTGGATTT
GGTAAAGTTCCAGCGATAGAAGTCAAAGAAGACGTTTGTATCTACGAAAGTTTGGTGACA
GTGGAGCTCATCGACGAACTTTATCCACAGCGTCCCTTGATTTCTAAGGATCCTATTAGA
AAAGCCTTCGATAAGATCATCATTGAAGCTCTCGGACCAGTCCAAGTATTGATGTTCAAG
GCCTTCAAATTCCCTGACACTATCACGGACGATATGGTGGCAGCGTACAACAAAGCGCTG
GCCTTCTTCCAAGAGCAGCTTCAGAGCCGAGGCACGCAGTTCCTTGCCGGCAGCGAGCCT
GGCTTCGTAGACTACATGATCTGGCCGTGGTTTGAGAGGATACTATGCGTCCAAGATATG
AAACCTCTGGTCATTGATGCGAATAAATATAAATTGTTGCTGGACTATTTAGATCTCATG
CTTAAAAGACCCGGCCGTCAGTCAGTACGTGATACCCAAAGACGTTCTCCTGAAGTTTTT
AGAAGGCTACCGAACTGGGCAGATCGATTATGACTCTTATTTTTACCTCCGTAAAGTCCA
ACATTTTAAATTAGTTAGAAAAAGTTAATTATTTGACCGTCCTATCTGAGACAAAGTATG
AA
>Unigene_8416
GTCAAATTTTTATGCAAAAGTTTCGAAGTTCGCTGATAGTTTTTACTTAAAAATTAACAA
AAATGCCGCTAAAATTGTATTATGATTTAATGTCCCAACCATCTCGAACATTATTTATTC
TTCTCAAAAAAGTCCAATGTGACTTTGAGCCCAAATATGTGGATCTCCGGAAAGCTGAAC
ATTATTCTGAGGAGTTCACTAATCAAATTAATCGAATGCAGAGAGTGCCAGTGATTGACC
ACAATGGATTTATTTTATCTGAGAGTGTTGCAATAGTCAGATACTTGGCCCAAGAAAAGA
TGATTCCTGAGAGCTTGTACCCATCAGATAGCAAACTACGGGCTCGGGTGGACGAATATT
TGGAGTGGCAACATGTAGGCCTGCGATGGCACTGTGCCATGTACTTTAGAGTTAAGAGCT
TGGAGCCCGCTCTACTCGGGAGGCAAACAGACGAAAAGACGCTAGCGGGCTACAAGCGTC
GCATGTTGCGAGCGCTCGACGACTTCGACCAGAAGTGGCTCGGAATCCGCAACCAATTCG
TAGTCGGCGACACCCTGACTGTTGCCGATTTGTTCGCTGCCACGGAGCTAGAACAACCGC
GGATGGCAGGCTACGACCCCAAGGAGCACTACCCCGCCATAGCGACGTGGGCCAAGAAGG
TGCAAGAGCATTTCAACCCTTACTACGACGAAGCCCACGTCACCGTCAACAAAATCGCCA
CCAAACAGATGCAGATGGCAAAACTGTAAAATAAATTCATTTATTTCACTAAGGTGGCTT
TTTAAATAGCACTTTTACATATCCCAATATTTTT
>Unigene_9064
CCCGGCGCATGTTTATTCATTTACCGAGTACATAGTAATGCTAGTAGTATAAAACTATAT
CTGTCACCGTTTTGAATACTTTGGTAGTCCTTGTAATATATTGCCGTGTACATTAAAGTT
AATTCGATATTAAATAATTTTACGACAATCCTATAGCTTTGATTTTTGGTTCTGTCTGTT
GTGATCCATTAGTATTTTAAGGTAGGCCACGTGATCGTTGCACCCTGGTTCGTTTGCAAT
TTTGCTGAAGTCTTTAGCATACATTATTTTTAGCCATTGCTTCAGTTTTGGGTACTTCTT
CCCATCAACCGGCACCAGCCCATCCAGCGAAGATAGCGTAGAGAATGCGCAGATGTCAGC
TACTGTCATGACGTCATCGGCAAGGTAGGTAGTCTGGGAGAGATACTCTTCCGTGGTAGA
GTAAGCGTTCTTGATTCCCCACACCGCTTCTTTGGGCATCTCTGACATTTGGCCCATGTA
TGTTGGCACCATCACAGTTCTAAGCCGTTGAAACAAAACGCCACAGTTGAAAAATAGTCT
CTGATGGACAGTCGCCCGTTTTCTTCTATCTTTAGGATAGAGATATTCGTGCTCCGGTCC
GCCATATTTGTCCAGCAAATAAATTAAGATTGCATGGCTGTCACTCAGAGCGAAATCTCC
TTCATCTATGAATGGTACAGTCCGCATAGGGTTTTTCTTTCTCAACTCCGGCGTATCTTG
CTCTCTCAAGATTGGGTTGAGGTCCCTTTGCTCTATATCTAGTCCCAAGATATGAACGAG
CATCTTCACAGCTCTGGCTGGAGGGCTCTGATCAGTCTTGTACAATATGGTCTTCATTGT
GAGTTTTTCTTAGTTCTTTAAAACT
>Unigene_6691
CATTTGGCTAAAGGCGATCCCCTGCCTCCATACAATGGCAAGCTACGCGTGTACAACATG
CGCTTCTGCCCGTACGCCCAGCGCACCATCCTGGCGCTCAACGCCAAGCAGGTAGACTAC
GAGGTCATCAACATCGACCTGGTGAACAAGCCTGAGTGGCTGTTCAAGAAGAGTGGATTT
GGTAAAGTTCCTGCGATAGAAGTCAAAGAAGACGTTTGTATCTACGAAAGTTTGGTGACA
GTGGAGCTCATCGACGAACTTTATCCGCAGCGTCCCTTGATTTCTAAGGATCCTATTAGA
AAAGCCTTCGATAAGATCATCATTGAAGCTCTCGGACCAGTCCAAGTATTAATGTTCAAG
GCCTTCAAATTCCCTGACACTATCACGGACGATATGGTGGCAGCGTACAACAAAGCGCTG
GCCTTCTTCCAAGAGCAGCTTCAGAGCCGAGGCACGCAGTTCCTTGCCGGCAGCGAGCCT
GGCTTCGTAGACTACATGATCTGGCCGTGGTTTGAGAGGATACTATGCGTCCAAGATATG
AAACCTCTGGTCATTGATGCGAATAAATATAAATTGTTGCTGGACTATTTAGATCTCATG
CTTAAAAGACCCGGCCGTCAGTCAGTACGTGATACCCAAAGACGTTCTCCTGAAGTTTTT
AGAAGGCTACCGAACTGGGCAGATCGATTATGACTCTTATTTTTACCTCCGTAAAAGTCC
AAACATTTTAAAATTAGTTAGAAAAGTTTAATTATTTGACCGTCCTATCTGAGACAAAGT
ATGAAAGGCTGGCGCAATCTGCCAAAAACTAATCCGTATTT
>Unigene_19813
CGGCCGACCAAAATCATCCTCTACGGCTACCGTCTCTCCTCTTGCACATGGCGCGTGAGG
GCAGCTCTGAACTTCAAGCGCATTCCCTTCGAAGAGCGGAAGGTGGACATCGTGAAAGCG
CAGGAACAACTCACAGAGAAGTACCGCGCCATCAACCCGGCGCAAAAAGGTGCCTGCACT
GGTTATAGATGGAGCAACCTTAGTGGAATCTATGGCGATTATTGATTACTTGGAAGATAC
GCGGCCAGGTCCTAAGTTGACGCCAGAATCACCGCTCGCCAAAGCTCGTATGCGTGAGAT
ATGTGAGATTATCGTGTCAGGAATCCAGCCGCTTCAGAACTTTGGACTGAAGCTACAATT
TAATACCGAAGAGCAGTACTTGAAGTTCTCCCGACACCACTGTGAGCGCGGACTGCAAAC
TCTTGAAGAATTACTAAAGAAAAGCTCTGGGAGCTACTGCGTTGGAGACCAGCTCACGGT
GGCTGATTTGTGTCTTGTGCCACAGTTATTTAACATCACAACAAGATTGGGAATGACAAT
CGACAAGTATCCAACATTGTCTGCGCTCTTCGCCAAATTGCTAGCTGAACCAGTTTTCAA
AAAAACTCATCCGAATTCGAAGCAATAGATAAATCTTGTACCAAAACTTTGTTTTTAAGT
CTAAGAATTGTAAAATTAATACAC
>Unigene_28705
CGTATTCGAAGGCCTCCAAATTAGTGAATGTGACAATCATGGATATATCAGCGAGTGTCA
AGTTGTCTCCAGCGACGAAAGCCTTGCCATCCAACATGGTGTTCAGCCAATCGATAGCTT
CGTTCAGTTTGCTTGCTTTCTCTTCGTCCATAGGTACACCCTTAAAAATCATGGGACCGT
AAAGGTTGCTGTATCTCATGGAGAGTGTGGACAGGTCGAACTGGAGCCGCTGGTCTACCA
CTGCTCTCAGACGAGGGTTTTTGGGGTAGAGAGCGTCATCGCGCCCGTACGCGTTCACGA
AGTATGTCATGATGGCACGACTTTCCCACAAAATAAATCCACTGTCATCCATTGTTGGGA
TAGTGTGTTGTGGGTTCATCTTGACGTACTCCGGTGACAGATGTTCGCCCTCCATCAAGT
TAGTGACAGACAGTTCCAGCTCTATCCCAAGGGCCCTGGCTGTCATTATCACCGCTCTGC
AGGGGGGAGAGGGGGGCAGATAATACAGCTTGATGGGCTGGGTCGGCATCTTGCTGCTCT
TCGCCCGGGCCACAGCGTTGTTAGCAACTTGAACTTTCTCGGCGATCGTTTTGTCCATAC
ATTGGCCCAGTTTGAATGAACTGAATCACTTATATCAATCAAAACAATATCGAAACGATT
TTGAACTAGTAAATCAATTAGCA
>Unigene_27921
TCTCCAGCCCGAAGTCTACGCTGACCAGCTCGAAGGGAATCTGGAGGTGCGTGAGTGCCT
GCCGCACCGACAGGGATGGAGGGCCATCGGATACTCCGTACAGTTTCAGGACCATGGTTG
TTTCGTGGCACTGTCGCAAGACGGTCACGGGCGCATCGCAGGCCGCGGGTCACAGCAACG
CTCGCTCGGAGATCTCATCCGAGGGAAGGCGCCTTCCGCCACTCCGAACTGGTTTCGTAT
GCTCGGTATCCGATGGAAAAGTACACGGGCGTGACGTCTACGAACATTCGGCACTCGCGA
TATCGCGCGCCGGTTCCGCTGCGGTCACGTCGGCAGGAAAATCAACGAGCGGAGATTAGC
ATGAATGATGCGAGGTCATTCGCGACGAGACGGAACGCGGAGAAGTGCGACGTCGGCGCG
GGTCGCAGCGCGACTGACGGCGGGCGGCACTACGCGGAGCCGTGCGTAGTGAGTGGCCGT
GAGGAGCGGGGACGAGGAAACCCGGCGCGGAGTACGGAGCGCCCGGCGGCCGCCCGGGAG
CGGGGGAGGGGCGGATTAATCACGTAGTAAGTATGCCCCCCTGGGCCGCCGGCCGCTTGC
CCGCGGCGCCGCGATAGAACCTGCG
>Unigene_2481
TTTTTATATAATTTATTTGTGCCTTACACTTACATCATAACTTAAAAACAGTAGGTACAA
CTGTACAAATCGAGCAGTGATAGAATTTGGAATGAAAAACACGATGGTGGGTGCACACAA
ACTGACAACAACATATTTCATTTGATGATTTACGATTTTGTGACCTCTTGTGTCCACCAT
AAAGATTATTCAAGAAGGTAGATCCTAAGTCGGTTTTACTTCTTCAGCATGTTGTTGACC
AGTTCCTTGAACGCGATCAGACCTTTGCCATTGGCCTCTTCGTATCCGGGTGCTGTGCTC
TTCACTGTCTCGTACCATCTCTTAACATTAGGGTATTTGAGGAAGTTGATGTCGGATGCC
TCGAAGCTGGAGACTGAGGCGATGAGACTCAGATCAGCGACTGTCAGGTTGTTGCCGGCA
GCGTACTTGTGTCCCTCCAGAAATGTGTCGAACAGCTTGAGGGCATTCTCTACAGCTGTC
AACTTCTCCTTGTCTGCTGGGGCGCCGCCGAACACTTGTGGGTAGAAGTATTCCGAGAAC
TTCTGGTACAGTGTGCCGATATCGAAGTACAGGCGTTGGTCCACCACCGCGCGCGCCTTC
GGGTCCTCAGGGTACAAGGAATTGCCCTTGGCATACTTGTTCACGAGGTAGGTGATGATG
GCGCGTGACTCCCAGATTGATAGCCCGTCGTCTACCAGTGGGCACTGTGTGTTGGGGGTT
TAGCTTCAGGTACTCTGGCTTGAGGTGCTCCCCATGGTGGAGGTCCACCAGTTTGAGGTT
GAGGTTTATGTTGAGCGCTCTGGCGGTCAGCAGAACCGCGCGGCAAGGGGCGGATCCGGG
CACGTAGTACAGGTCTGGCATGGTGCTTAGAAAAGGTTTGTTTTTAAAAAGTTATGAAAC
AGAAGCGCACCGGTCACTGTACACAAAC
>Unigene_8853
GTTCGACTACCATTTTGTCCCGTGCTCTTTGCACTGGGTCTTTGGGTAATAGAGGTCTTT
GAGGGTATACTTCGTCTAAATATTCCACAGTCGCTAAACTCTCGTAAATAGTTTCGCCCT
GTTTTATTTCCAGAACGGGAACTTTACCAAAAGGACTCTTATTGAAAATCCAATCAGGTT
TGTTAATAAGATTTACGTTAACCAACTCATAGTCAATCTCTTTGGCGTTCAATGCAAGCA
TGGTCCGTTGCGCATACGGGCAGAACCGCATGTTATAAACCCGTAGAATGCCATTGTAAG
CTGGCTCTGGATCTCCTTTCTTGAGATGCTTGGAGTTGAAGTTGATGCCCTTGACCGATG
ACGCTATACTACGATTATCCAACAATAATACGCGTTCTACCGAACACACTTGACTACGGA
GAACTTTAAATGACCACATTTTGAGTACCAGCTTTACACCGTTACATTTATTTACTGATT
TCCTAATTTATTTGAACGAAATCTACGAAAAAAATCTAATAAACAGTGAG
>Unigene_1890
CCATGAAGGAATTTGGTTCCGCGCACTTCAATCTCTTTTTGTAGCCCTTCAAGACCCTTG
TGGTAGTTCTCAACCATGTTGGGTTGGAGAGCTTGGGAGTTGTATGCTGCTGTGTAGAAA
GCAGATTGAGCAGCAGCAAAGTTCTCCACAATCATCTTGTCTTGAGCCCTGCGTAGTGGG
TCCGTAGACTGAAGGGGTTTCTCAGGGTACTTCTCATCCAAGTATACATTTATAATGTTG
CTGTCAAATATAGCCTTGCCTTGTTCGTATTCGAGGGCAGGAACCGTGCCTTTAGGGCTG
AAGCTAAACAGCCACTCGGGTTTGTGGTCCAGGTTAACAAAGACAAGGTCGTACTCGACT
CCTTTGGCGTTCAATACGAGAACACTCCTTTCAGCGTACGGGCAGAACCTCATAGCAAAC
AGCCGCAGCTTCCCGTTGTAAGGTGGCAGCACGTCACCGGCTTGAAGATGCTTTTCCGAC
ATGA
>Unigene_3860
AAGTTCCTGCGATAGAAGTTCAAAGAAGACGTTTTGTATCTACGAAAGTTTGGTGACAGT
GGAGCTCATCGACGAACTTTATCCGCAGCGTCCCTTGATTTCTAAGGATCCTATTAGAAA
AGCCTTCGATAAGATCATCATTGAAGCTCTCGGACCAGTCCAAGTACTAATGTTCAAGGC
CTTCAAATTCCCTGACACCATCACGGACGATATGGTAGCAGCGTACAACAAAGCGCTGGC
CTTCTTCCAAGAGCAGCTTCAGAGCCGAGGCACGCAATTCCTTGCCGGCAGCGAGCCTGG
CTTCGTAGACTACATGATCTGGCCGTGGTTTGAGAGGATACTATGCGTCCAAGATATGAA
ACCTCTGGTCATTGATGCGAATAAATATAAAATTGTTGCTGGACTATTTAGATCTCATGC
TAAAAAAGACCCGGCCGTCAGTCAGTACGTGATACCCAAAGACGTTCTCCTGAAGTTTTT
AGAAGGCTACCGAACTGGGCAGATCGATTATGACTCTTATTTTTACCTCCGTAAAGTCCA
ACATTTTAAAATTAGTTACAAAAGTTAATTTATTGACCGTCCTATCTGAGA
>Unigene_4743
ATACAACTCCCAAGCTCTCCAACCCAACATGGTTGAGAACTACCACAAGGGTCTTGAAGG
GCTACAAAAAGAGATTGAAGTGCGCGGAACCAAATTCCTTCATGGTGACGAAGCTGGCTT
GGTAGATTTCACCCTTTGGCCATTCTTGGAGCGTTTCCTGTCTTTGCCATTGCTGGGAAA
GACCGAGTTTGCTATTGATTCCTCCAAATATGCCTTGCTGTTGACATACATTGAGGCGAT
GAAGACCGTGCCAGCTGTGAAGTCCTACTGCCTGGCTCCCGAGACACACGCCAAGTTCAC
CGAGTCTCGCGCCAAGGGAGACCCCGACTATAACATGCTGGACACCAGTGCAGTCTGCTG
CATGCGTCCCAGGAAGAAGAAGGAGTAACGTTACGACAAACGTTATTACGATTTTCGGCT
TTATTTTCACGCGGTCCATTTGTACGTAACAAGAAATATTATTTCGTTGTACGTAGTTAA
CAATAAAAGTACA
>Unigene_11579
TCTTTGTCCTGGATCTTGGCTTTAACATTTTCGATTGTGTCAGAGGGCTCAACTTCCAAT
GTGATGGTCTTGCCAGTCAGGGTCTTCACGAAAATCTGCATACCACCACGCAGACGCAAT
ACCAAGTGAAGAGTTGATTCCTTTTGGATGTTGCATTCATTAAATAATTTTGCGATCCAA
GGTGAAGACGCACGGCACGGAAAATTTAAATAAAAACTTTGAACCATGTCGTGGAACAAG
GTCTCGTTCACATACTTCAACGTGAAGGCGCTGGGAGAGAGCGGTCGCCTCCTCCTCGCT
TATGGAGGGCAGGAGTTCGAAGACAAGAGATTCACCTCAGAAACATGGCCCGAGATCAAA
CCAACGACTCCATTCGGCCAGGCGCCAGTGCTGGAGATCGATGGCAAGAAATACGCCCAG
AGTTTGGCCATCGCTCGTTACCTCGGCCGCAAGTATGGGCTGGCCGGCGCGACTCCCGAG
GAGGACCTCGAAATCGACATGTACAACGATTTCGTGAACGACATCCGTGCGAAGGCTGCC
AGCGTACAGTATGAGAGCGACGAAGTGTTAAAAGAGAAGAAGCACGAGGACTTCTCTAAG
AATGTGTACCCGGCTATGCTCA
