# Supplementary material for: De novo transcriptome and expression profile analyses of the Asian corn borer (Ostrinia furnacalis) reveals relevant flubendiamide response genes
Source: BMC Genomics. 2017 Jan 5;18:20. doi: 10.1186/s12864-016-3431-6 (PMC5217215; doi:10.1186/s12864-016-3431-6)
Supplement: Additional file 5: — Carboxyl/cholinesterase nucleotide sequences of the ACB. (TXT 43 kb) [file 12864_2016_3431_MOESM5_ESM.txt]

Carboxylesterase nucleotide sequences of Ostrinia furnacalis

>Unigene_10039
TAGTCGGGTAAAAAGGACATGTATTTCGTCTTCTTCTATAAAAAAAAACTCATTATATTT
TTTGCAAGTAGGCTTAAAGCACTTTTACTTCTTCTTTGCCCTAGCCCTTTCCCATTGTTG
GGGTAGGCTCTGTCCTATCTACATACATCATTTATTATTATACTAGTATGTATGTTTAAA
TAGTTTATTTAACAACGTTGATATAATCAAGGTATACTCCTTCCAGCTGTTGAGTACAGG
TCATCATAATGGGCCTTCTTTTCAGCCATGTAAGGTGTTATTTTAGAATAATTCAGCGCT
GGTTTTCCAATTAATTGAAAACTGAGATCCGTGTCGGTCGCTGGCCAGTCACTGTCGTTC
TTCACTGGCGATCCAGTCGAGACAAAGTTGGCAATGCTTGTCGTCATGAGTTCTTTCATT
TCACCATCAGTAGTTCCCGACATTTCATCCTCATCAGTTATGGGGCCCAAGAACGAGTTC
ACCCTGAAGAAATAAGTTATGTCTTCTACATGTCCTGCACCAGTGAAATTCAGCCCAAAC
GATTCTTTAATGGGACTATGTTGCCCTGTATATGTGAACTGGTACATGTACGTCTTCTCG
GCACCAACCGCCAACCTCTGTAGAGACAATCTCTGTGCTAGATACAGGTAGTCCATATCA
ATTAGCGCTCGCATAAAATCATCCAAGGTCACACGGATAAATTTCACGTACTCTGACCTC
TGCTTCGCCAAAAGAATCGGCAGTATCAAAGGATTTACTGAAAACACCAAATTCAACGGC
ACTATCAACACCGGTGCTAGAGTTAGCGTCGTAGGCATGTTTAATTCTAAAAATCTATTC
GTGAAAGAATGACTTTCATTGTTCGCGAAGCCTAATAGCACAGGGTATTCTTTTCCGATG
CCTTCTTCGTATAGTATTTCGGGATCTTCAGGAATCATAGTTGTGAAGTTTTCTTGTGGC
TTTTCTATAGTTGGAGTGAATGAAGTGACACCAAAAATGTCTAGGATGACTTTGTTTGCT
GCCAATATTTTATCTATCGGCGCTTTGACAAGCTGGTCATGGATCTGCTTTGGTGATAGA
AGCAGGTAAGGTATTCTCATCTCCGTGAAGAAAAGTGCGTTGACCACATCTCTGTAGCCT
GCGGAGTAGCTGAAGAAGCTAGCGATTCCTTGTCCACTGAAAGCCATGCACTGTTTGAAG
AGTCCGCTCGAAGCAGGCGCTAAGGTCAGCAAATGTGCCATTACGGCACCAGCGCTCTGC
CCCCCTACTGACACCATGTCAGGGTTCCCTCCGAAGTTCCTTATGTTCTTCTGCACCCAC
TTCAGAGCGGCGATGGCGTCTCTCAGACCGTTGTTGCCGGGAAAGTACTCGTTATCCAGA
CTTAGGAAGCCGAAAACGTGCAGTCTATAGTTGATGGTGACCAAAATGACGTCTTTAGGT
GACCAAGTACTCTGGTCCATGCAAGTCGGGATCCCCCGAGCCCATCGCAAAACCACCTCC
ATGTATCCAAAACATGATGGGCAGGAGTTCAGTGTTATTCGAGCTGTCTGAGATGTTGGG
AAGGTTCTTGTATGGCACGTGGATGTTGATTCGGATGCAGTCCTCGCTCATGTCCCTAGG
CTGCATCAGGGATTTGTAGAAGACGTCCGTTTGAGGACAAATGGGGCCAGTTTCTGTTGC
GTTGAAGACTCCATCAAAGGGCTCGGGTGGTTGCAGCTCCTTGAACCGCAGTTCTCCTAG
AGGCGGCTTAGCGTACCGGATCCCTCTGAAGCTGGCGTAGTCCACCCCATTGTTGGCCTT
CCTGATCCTCCCACACACATACCCCTGCTCGGTCTTGGCGGCCACCTCGCAACCGGAGAG
ATCCGGGTCGGCGCAGACTGTGTTTGCTTAAAATCGACCCTCGCCACGGACGGAAGCCAC
CTGCAGACGCACGGCGTTCTGGGCGGTGGAGCACTGCCAGAGTATGCTCGGAGCTGATGC
TGATGATGATGATGGTACGCGGAGCACGGCTACACGCGAATTATAGTAAAAGACACGGTC
TTTCAGGGAGTGAAACGTCACTCGTAGACTCGCTAAGCGTGCGCGACACACGGGTGTGCG
CGATGAGC
>Unigene_15340
GCTCGCACGCGCGTTATCTCGCCATTCCCTACGCCACTGTACAACAGCGATTTCAGGCAC
CCGGTCCTGAGCCAAAATGGAATGGAATATTTGAAGCGATCGACGACCACATACGCTGCA
CACAATCATGGTCTCATGGGTCAAACTTTACTTCTGGCCAAGAAGACTGTTTGATACTCA
ACGTTTACACACCTCTGAATGTGGATGTGGAGAAACCATTACCGGTGATGGTGTTTATTC
ATGGAGGAGCATATCTTCGACGGTCGTCGTCACGCTTCATGTATGGTCCAGACTACTTGA
TTAACAAAGGAGTCGTGCTAGTCACTTTGAATTATAGATTAGGTGTTCTTGGATTCTTGT
GCTTGGGTATCAAAGAAGCCCCAGGAAACGCTGGCCTGAAAGACCAAGTGGCCGCCTTGA
GATGGATCAAGGAAAACATACGCGAATTCGGAGGAGATCCTGATAACGTCACCTTATTCG
GAGAGAGCGCGGGCGCTGTTTCGATTTCTTTCCTTCTTCTGTCCACGTCAGCAAGAGGTC
TTTTCAGCAAAGTCATCTTACAAAGCGGGTCTGCGCTCTCTCCTTGGGGACTGCAACACG
ATCCGATCAAAACTGCCAGCAATATAGCCAGAGAATTTGGTCAGAATTCAACTGACCCTC
AGGAAATCTATGAGACCCTATCTAAAAGAAGCCCCGATGAGCTGATTAACGCAATAAAGT
ATTCGGAACGCAAGAACTGGATAACAGCTGAGACGTTGTTCGTGCCTTGCATAGAGGAAC
CTTTGCCTGGTGTAGAGCCGATTATAACAGAGTTTCCGACTACGTTGATAAAGACAGGGA
ACTACACGAAAGTGCCGATGATAATCGGTTTCAACGATAACGAGGGTATATTTTTCGTGG
GCAAGGATTATGGGACGTCGTTGAAGAAGGTCGACACTGCGGAGACTCTTCAGCCCGACC
TGGTGTTCCCAAGTGCTGAAGCGAAGAATTCGACAGTGGAAAGAATAGAGAAGCATTACT
TCTCGTCTGGGAAGGATGAGTTGATAATGGATATGGTGGATCTGTACTCGGACGTGCACT
TCAAGTACCCGTCGGTGCTGGTGTCGGAACTGTACTCTAAGACCAGCGATCAGCCGGTGT
TCTACTACTTGTTCAAGTACAGCGGGCTGATAAACGTGGGGAAGACGTTGGTGTATTTTA
TAGGAGCAGAAGGAGCATCTCACGCCGATGAGTTGCTCTACATGTTCCGGCCGCACGCAC
TGCCGATGGTCGCCGCCCAAACCTTCGAGGGCCTGATGATGGAGCGCCTCACCACTCTAT
GGACCAATTTCGCCAAATATAGTAATCCCACGCCACGGACATCCCGGCTGCTCCCGATAA
AGTGGCGCCCCAGCCGGGAGTCGATCCCGCGCGCATTGGTCATCGACCACGAGTTCTCCA
CCGCTCCTATGTGGCACGAACAAACCATGCGGCTGTGGAACGACATATACAGTCAGTTTA
GGAGGAAAGAGTATGGGTTTCAGCAGTACAGAAGGAATAGTACAAACAATTGCTGTGGTA
GAAGGCATTCTTGATAGTTCAATAAATAACATGAAAACTATCTTAGTAAACTTTTCCTGT
GATGCGCATTTCGGCACGCATGCGGATCAGGGCCCAAAAAATTTTCAACTGCAACGCAAC
TCAACTGGACGACGAACGAAAATCAGCTGTTTTGACAAATCCGTGTCGCGGTTTCGTTTT
GAGAGCTAGTTCAAACGAAGCTGT
>Unigene_9107
TTATAATATTAGTATAGATTACGATTGCTGAATCCTTAGACAATGCAACGCGGTAAATAT
TCCCGATACAAATCTTCCCAGAACTCCACATCTTCCTGCTCCGGGTGGGATTTGGTAGCC
AGAGTGTTCCCAATATCCAGGTATTCCTGACCTTCTGTAGTGAATGGAGTCCATTTCACG
CCGAGAGAGTCATCTGGTGTGGGGTGCCCATATTTTGCGAAGTTTGTCCACAACTTGGTG
ACGTTGTCAATCAATTTGAAACTTTCAGGGCTTATATTTATTTTCTGATTAGTTATTTTG
ACCGGGAACAAATAAGGCAAGTCGTCCGTGTGACAAACTAAAGATTTGTTATCTTTGAAG
ATTTCTACCGCCCGTAATACATTCATTAACTGGTTGCGTTCAGATTTGCACGTGAACTTG
TACAAATAAGTGTTAGTTCTCTTCGCACAAAACTTGGCCCAACATATTATTTCAAATATA
AAAAAGTCGATGTTCAAAAATCGCAGAAGCTCTTCAATGGTGTCCATTGAAGCAAATTTG
TTTTTCATGTAAAACTGTTTCACTTTTCTCGCCAAAACTAACTGGTCTTTCAATGGACAT
TCAATCATCATGCGTTTAGGAACGTAACTTTCCACATAGTCATTTATAAATTTGAAGAAA
TTATTAACATCACCACACAAGTTGAAAATAAACGCCAATACTCCTTCATGTTCAGTGTAT
CCCACAATAACTTCAACGTCTTTATTTATATTGTTTTGCAAAGCGTCAAAGATGTCTCCG
TAGAAAAATCTTTCATTTTCACCAAATTTTTTCTCATCTACAACACCCAGAAATGTTTGG
CACGGCTTCTTGGATAGCGTTGCAGATTCGCTTACGTTAACAAACGCTTCCGGTGGCTGG
TTTTTGAAGAACTCGCATAACTCCTTATCATCTTCAGAGAGGCATCCCAATTTGCGAGCT
ATAGCCAGGCCAGTTTCACGGGGTGCAAAAGCTGAGGCCCAGTAATTAACAGGAGACCCG
CTCTGGATGATAGCTCTTTTAAAAAAGTCCTTTGGACATAGGTGATAGGAGTTGGAACCC
AACACTAGTCGCCCCGCAACTTTCTCCGAAAATAGTGACGTTAGTTGGATCTCCTCCAAA
ACGACTGATGTTTTTCTGTACCCATTTGAGGGCAAGAACCTGGTCTTTCATTGCGGCGTT
TCCAGGGATGTCTTCGGTATCCAAACAGAGGAATCCAAGAACGCCTAATCTGTAGTTGAA
AGTTACTAAAATTACGTCATGCCTTATGAGGAATTCTGGGCCGTACATGTTGTCATTGCC
GCTGCCCCAGATGTACCCCCCACCGTGGATCCAGACCATCACTGGGAGAGGGGAGCTGGG
CTTTACACTTGGGGTGTAGACGTTGATGTACAAACAGTCCTCGTTTCCTATTATAGAGTT
CGCTTCTAAGATATCAAACTGATGGCTAACGGGCCCAAATTCTTTGGCTTGTCGCACCCC
TTTCCATGGTTTCGCTGGTTTGGGTGGCTTGAACCTTAAGTCACCAATAGGAGGTTCCGC
ATACGGTATTCCTCTAAAACTGCAGAACCTCCCGCCATACTCATTCGCCACCAGCTCTCC
TTCGAGGACACCATCTTCAATGGACACTTGAACCGCCATATTTCTTGACGGACAAAACGG
AACCGTCTACGAAACGTCTAGCCAAACGGATTGAAT
>Unigene_13515
AATCGTATCATCGTACTGCAACCGCAGTCATCGGGACATGACGAGAAAATTTTATTTCTA
GTCTGACTGTTTTAAAATAATTTTGTAACGATGGTGCAAGTGAAGGTGGCTGAAGGTGTT
CTGGATGGAGAATCAGTAACCAGTGGTGGCAAGACGTACTACAGCTTTAAAGGCATCCCG
TACGCTGCACCTCCAGTAGGAAATTTAAGATTCAAGCTCCCCAACCGCCGATCCCATGGG
ATGGAGTCCGAGATGCCAAAAAGTTTGGTGACATTTGTTACCAATTCAACTATTTAACGC
AATCCCGCGAGAAAGGCAGCGAGGATTGTCTTTATCTCAACGTTTACTCACCCAATTTGA
AGCCGGCCCAACGTTTGCCCGTCATGATCTGGATCCACGGAGGCGCCTTCTGTTGCGGCA
GCGGCAACGACGACATCTACGGACCCGACTACCTCATTGAAAACGGAGTAATCCTCGTCA
CCCTAAACTACAGACTAGAAGTCCTTGGATTTCTGTGTCTGGACACCGAAGACGTTCCAG
GCAATGCGGGAATAAAAGACCAAGTCGCCGCAATGAGATGGGTCAGAAAAAACATCTCTA
ACTTCGGTGGTGACCCTGAAAACATCACCATATTTGGACAGAGTGCTGGAGCCGCCTGCG
TCACCTACCACTGTGTCTCGCCGATGACCAAGGGTCTGTTCAAAAGGGCCATCGCTCAAA
GCGGATGCATGCTGAACTCGTGGGCACATGCCTACAGACCGCGCGAAAGAGCAATCGCTC
TGGCTAAGCACTTAGGATGGACTTCGGAACAAGAACAAGACCTCTATGAGTTCTTCAAAT
CCCAACCCATGGAATCTATTGCGGAAATTCAAATACCGATAATGGCGCGCGAAAAAGATT
TATCAATGTACGAAATTCAGTTTACAGTTGTTAGTGAAAAAATATTCCCTAACGTTGAAA
CGTATTTTACTGGTGATATCATAGAAGCACTCAAAACGAATATACACGAAGGAGTCGAAC
TAATTATAGGCTACAATGAAGATGAGGGAACTTCAAATGTAATGGTGACTCGCAACATGG
AAAATATGATTAATCAAGCCAACACCTATGATGACTTTTTTTCTCTCAAAACCCTTATCA
TTATACTGCAGTGTAGATGGTGATAAAAATTGATATGGCAAACACAATGAAAAAAAT
>Unigene_11502
AAACGCCAGTGAGTATTATAAAAGCGGCTAGCAAACCTAAAATGAGGCCTAGGTTTGAGG
TCTCTTCTCCTGTATGCTCGTCTGGTGAACTGGTGGTAGTTCGTGAATCCTCTGATGCTA
CTGCTGATGCTATTGCGTAATACTTACTGAGAGAATTTTCCCAAAAGTTGACATATTGAT
CATGGGGTTTTGAGACCGGGTTCTCAAAGAACTCTTCAAGGCGATCTGAACTGCCGCGGT
ATCCACCTATGGCCAAACAGGTATCCTCATTGGTGTACGGTGGCCATAGAATCTCCCCTT
CTGGTTGTCCGGTATTTGCAAATGTAACAAGGCGGTTTGTGAAAGCATTCTTCGGTTTGT
CGGGTCGCTTAATAGAATCTAAGTCGAAAATGTAGCTGAGTACAGCACCATGCTGCACAC
CATTCAACCGAATAGTTGGGTAAGGCCAATCGTAGTTTACATCTTTGTATATGAACTCAA
ACATCCAAACCTCCGAATTCACTTTAGCTCTCTCTCTCACACCCCGAATTACAGGAATTG
TGATTAAAGAATCACCTTCGTAAGCCAAAAAATCGTTGATGTTTTCATTGTCCAGTTCCT
TTTTACTGCCGAAGTAAGACTCACGAAGTTTTTTTGGCTGCATTTTTTTGTGTTGTGTTG
TCCTTGAACGCCAAATTTGCGGGGAGGAAAGGAACGAAGTCATCTGACATCATTTTCAAC
CAGTTACCATGGACTGCTTGTTCAGCGCGTATGGTCCCTTCAACATCCACGTAACCCGCT
ATGAACGGTATCTGTAAATGTTTCCCTGCTTTGATGATATTTGAAGGGTCGTCAACCAGC
AATGATCCCACCAACTGGGTGTTCTCCACACATGGGGCAAATAACACGGAGTTATTTGTG
AATGTGAAATTGTTAATTTCAGTTACCAAGACATTTATGGCGGCCTTTTGGAGGTGCTTC
GCTAGTTCCGAGTTGTTTTTGTGAGTGTAACCAAGTTTGGCGCCTAAAGCCCTGGCGTAC
CCAATCGGGTCATAGGCAACTGCATACGGGGAGAACGCAGACCCACTGATTGCTACAGCT
TTGTGAACCAAGCCTTGGGCCTGGGTCGAGAGCGTCAGTAAGTCTACCATGGCGGCTCCA
GATCCGTGGCCAAACAACATGACATTTGCCGGGTTCCCGCCAAAACCAACCACATTATCT
TTAATCCATTCCAACGCTCGGACGACATCTTTCAAGCCAGCATTACCAGGAGCCTCTTCC
ACCCCAAGGCATAAGAATCCGAATATGGATAGCCTGTAATTGATAGCTACTACTACAATA
TCGGCTTCGACAAGCGATCTGAAGGAGTAGCGAGGTGTGTCGTTGGTGTTGGAATACTCT
TCTCCAGCAAGCCAGACTAGGACCGGCTTGGGGGTGGTGAAGTTTTTGGTGAAGATGTTG
AGCGTGAGGCAGTCTTCGACCCCGGCCAGGCCGTGGATGGTGGGCTGGGCACAGAGTATG
TTGGCGTCGCGCGCTTCGAAGTCAGCATTCCGAAGCTCAGGTTTTCGTGGTGCTTTATAC
CGAAATTCGCCAGACACGGACCCAGCGTACGGGATTCCGTAAAAAGCGGTGTAGTCACCG
TCAGTAGCTTTTACACCAACGACGGGCCCCTCTGTTGTGTTCACTTTCAATCCATCTTGC
ACTGTTTGTGCGGCAACACAGGTTATAAACACACAAGTTATCGGTATTAATATCAGCATC
TTGTACGCCTGCGCGCGACGCGGTCCTCGGTCGGGCGGC
>Unigene_4787
GGTTTCATTTTTATATATATAGACTAAGCGCAACAACTATTGCGGACAATAGCCATAGTT
TGTTAAAAACAATAGTGAAGGCCGAGTTTGATGGTGAAACTGGTATACGTATGTCGTTCT
CAAGGTACACTTTGTCCCAAAACTCGGCCCGCTCCTTGATGGGATAGCTCAGGACTTCAG
TGATGTTTCTGATCAGGTAGTACGGAGAACGGGATGCAGTTGCGTTTACTGATGGCCAAA
CTGGCCAAGACTCGAGTAAGCTCGAATTCTGGGGTGTCGGGCTCCCCGTGGTAATGAAAT
TAAGGTATATTTCCCCCATTTTTTCTGACACAGCCAAAAGTTCATCCGAAGGATTATCTC
CCAATATACCAAGAGCAACGGCTGCCTGTTCGCAATGAGCAGCACCAAGGACCGGTGAAT
TAACTGAATTATTTTTCACAAATCCATATTCATACAAATAAACTTGATCATTTCCAGCCT
CTATTTGTAACGAGACAGCACGAAGTATCGAATGAGAAAATATGGTATCTGTCATAAAAT
CAATAAACTCTACCACTTTGCTTGCATTAACTTCGCCTCCAAAATAAAAATCTCTAGCTG
CAATCCCCACAGAATTTCTTCGTTCTTCATTGTCAAACTTTAAATCCACAGGCAAAAAGT
TCCAAAATTGAGTATTCATTTCCTCTTGAAACACTGTTAAAAACTGAGCTAAATGCATCC
CTTCTTTATCAGTGTATCCGTACAATGTTGGTACTTTCATGTAGCTACCCTTTCTCCATA
TATTTATAGGAGCTTCTTCTAAAAACATTTCTTCACCTCCACCCAGATCTTTTTCTACAC
ATGGTTGAAATAGTACGTATGGTCTTCCCGAGGCGACATTCATAGCGGCACTCGCTGTTA
AAACATCTAATGAAAGTGATGCATAAAATTCTCCTAGAGCGTCTATATTATTAGCGTTAG
TAAAGTTGAGGGAAACAGCATGTTGTTTTGCATTTTCCAAAGGGTCCATTTGTATAGCAA
ACTGACTGAGACTGCAACCACTCTCTGAAATTACTTTGTGGTAAAGTCCGTTGCTCATTT
TCGATAGCATGAGGGTGTCGACTGAGCTACCGCCAGCACTACAACCTCCTATAGTTACAT
CTTCAGGATTGCCTCCGAAAGATACAATATTGTCTCTCACCCATCGCAATAATGCAATTT
GGTCTTTCATACCAGCATTTCCTGGAGCAACTTCTGTACCAAGACACAAGAACCCATATA
TGCCAAGGCGATAGTTGAAAGACACTGCTATTATTTTTTTACTGTTGACTAAGACGTTTG
GAGATACCATGGCACCGAAACCAAAGTTATAACTTCCTCCGTGAATAAGAACTACTACAG
GAAGGTTAGTGTCATTTGTGTCTGGTACGTATACATTTGCTACGAGACAGTCTTCTATTA
TTTGTATATTGGGATCGGGAGTGGCTAAGTTCAATTGTGGGCATATGATTCCTCTGTCTA
AGGCATCAAATGTGTCATTCCATGATGGTGGTGGTAGGGGCGCCTTAAATTTATTAACCC
CAGTAGGGGCCGTTGCATATGGGATATTTAGGAATTCGAACACATCGTAGTTTGGTGATT
TATGTCCAAGAATAAGTCCTTGAGTTGAGTTCACCAATTTCGTTGTTGAGTTACCATCTT
GTCCCTGAGCCTCTACTAATAGAGTGCTGGCAACACACAAACACACCAATATTTGAGCCC
ACATCTTACTGTCACTTCGTCTTCA
>Unigene_1829
TCTCACTGGGAATACTACACAGTAATTATACAGTTTGAAGCAGTCTTATTCCACGTGTTC
TGTTTATATCACAGTCCGAATAAAATCATATATGAGTCCTCTCATCGTCTGCGCCATTTC
AACAGCTTCCTCCGACAAGCTCACAGATTCGTCATGGTCCAGTATAATATCCAATTGATC
ACAGTGATCAGCGCCCTTCATACCATCCGTATTCGGTATAGTCACTGATTGGTTGTGTGT
GAAAGAGTATTCGTATAAATAAATATTGTCTTGACCGGCGTCTACTCGCAACGATATAGT
TCTAAGTATACCACTTAGAAACGCACTATCTGTCATAAAATCCAAATACTGTAAAGTCGA
GTTTTCGGTTATATCTCCAGTTCCGAAGTAAAATTCTTTTACTTTATTGGCTACCTCCAA
CTTATGCGTTTCATTTTCAAACTGTAGGTCAAATGGCAAATAATATGAAAAATCATCATT
CATCACACTGATTGCATCATTGAAGTTTGAAATACTCAACAGACCTTCATGCGTAGCATA
TCCGTATATTAATGGAATTTTGCTGAAATTACCGCTCTTCAAAATAGTTACAGGCGCATC
TTCTAAAAATCTTTCTTGCCCAATATTTCTCTCTACACACGGCTGGAAATGCACATATCC
ATGCCTGAAAGGATGCATTGAATCATCCATCAAATCACTGAGGGCTGCAGTCGTGTAGAA
TTGTCCTAAACCACTCAAGGTTCCATTATAGCCAAGATTTTGAGCATGAATTAATGCATT
ATCTAGAGGATCTATTTGCGTTGAAAATGTATTTAGACTGCATCCACTTTCAGCTATAGC
CTTTTGGAATAGACCTTCAGTCATAGTAGAAAGAGTGAGCAGGTCCACCGAGGATCCACC
TGCGCTGCAGCCAGATATCGTGACATCTCCTGGATTGCCTCCAAAACTGTCAATGTTGTT
TTGAACCCACCGCAACAGTGCGACCTGGTCTTTCATGCCAGCATTCCCAGGGGCGTCTTT
GATTCCCAAGTTAAGGAAACCTTCAACATTAAGTCGGTAGTTGATCGTAACCAGCACTAC
TCCTTTACTCATTAAGTAGTCAGGGCCGTATATGCTCTTGGTGGATGATCCTTCGATAAA
ACCTCCACCGTGAATGAAGACCATGACTGGGAGTGGGCTAGATTGGGAGTTGTGTAAGGG
TGTGTAGATGTTGAGTGTTAGGCAGTCGTCTTGGCCCACTATGCCGCCCGAGAATCCTCC
TGACTGCGTGCAGCGGATGTGCTCGTTTATGGCGTCTACCACTCCATCCCAGGTGGCGCC
GGTGCAGGTGCCTGAAACCTGTCTCGTACAGTAGCGTACGGCACACCGGAG
>Unigene_6031
CAGGTGTCACTGGCTGCCACACTGGACCGTTAGGGAATTTGGGGACACCAGTGCTAACGT
AGCTGTAGACCATATCTAGGAGTCCTTCGATCATTTTCTTATCTGCTGTTTGAGCGAAAT
CTATTCCGGGGAATTTAAAGATCTGGAGAACATCATCGGCGTGGCTTACACCATAGTTGT
TGTCAGTGCCGCTCATAAGCTGGGACAAGCTAGTGGAGCCGCGGTGCGCGAATCGGTAAA
CATACACCGGCTGGCCGGAGCGCAGCGCGTGGGTGTGCGCCAGTCGTCCCACCTCGGAGC
CGAACAGGCGGTCGCCGAGAGCCTGCACCAACTGCGGGTACGTCTCCTGGCTGACTGGCT
TTCCTCCCAAGTACTTCTGCTTGATCTTCGCCGCCACTGCTGGCCTCAGGTGCAGTGGTA
GGGTGTCGTTGTACTCGAAGATGTTACTGGCCAGCTGTTCCCAGTGGGACTCCAGATCGG
GAAGTATGGTCGGATCCGCTTGGTACGCAGCAGCAGGGTACAGTCCCTCTTCAGTGGTGA
TGGAGGTGATGAGAGGCACTCGGTGCATGGCGCCCGCTTGGGCGGCGTGGTACGGATACT
GGCTCAGGAAAGGCTCCCTTACACCTGGTGCTTCCACCGTCGGAGTGAACGGAGTGAACA
TATGGACCTTCCAATCAAACATCTCGATCTGTGCGTTGACGAGCATTTCAGCTGGCCTGT
ACTTGAGGCAGTCCACCATTTCCCTGGTGGTGGTGGATGGGCAGCCCACGATGCCAGCCA
GGGTCTTGGCCTTCTGGACAGGTTTGACGGCGTGGGCCCACGACATGAAGGCTGAGCCAC
TGAACGCTATGCCTCTGATGAAGGTACCTTTCGACAGAGGCGACAGATAGTGGTAGTGCA
CACTAGCGCCGCCAGCGGAGCAGCCGGTCAGCGTGACGCTGTCAGGGTTCCCGCCAAACA
TCATAATGTTCTGCTGCACCCAGCGAAGCGCGAACGACTGGTCCTTCAGCCCGAAGTTGC
CTGGGGCCTGCTCGTCGCCGGTGCTAAGGAAACCCAAAGGCCCCACCCGGTAGTTCACCG
TGACCACCACCATGTCTCTGTCCATCAAGTTCTCGGCTCCGTACATTCCCCCAGCGCCGT
ACATGAAGCTCCGCCATGGATGTAGACCATCACTGGCAGGTTGGCCCCGGCGTTCATCCG
AGGCGTGTAGATGTTTAGGAAGAGGCAGTTCTCGCTACCAGTAACGCTCTTTAGAAAAGG
GTCGTATTGAAGGCAGGGGCTGAGAACCTTCGTAGCGTCCCATGTCCCGGTCCACGGCTT
CATGTTTTGAGGCTCTCTAAATCTATATTTCCCGACCGGCGGCCGCGCATACGGTACTCC
CTCGAAGCTTGCATAATTTCTCCCATTAGTGGAGACTTTCCACGATCCCTGCAGGAGTCC
ACTGGTCACTCTCACCACAGGATTGGGTCCTTGGCTAGCAACAACCGCCACAAGCAACGA
AAACAGAAATAACCTCAACGCGGCCATCTTGCCAACCGGCGCACGCGCAAG
>Unigene_20450
AATGCTACAGATAAGGGCCATCAACAATAAATAAATTATGATTCCCAAAAGCCTAGCTTA
TACAATGCAGTAAAGTATTCCAATCTTTTTTCCATGTATGGAGTGGGAGGAATGTAATCG
TACACGAAGGGCTTCTCTATGTTTTGGAACTTCAGGTCTTCCTGGCTGGGAGGCCAGTCA
TCTATGTTTTCTGTTGGTGATCCGGATTTTACGAAGTTTGTTATAAAGTCAGTCATCCAG
GCTTTCATCCGATTATCGTCATTAGTCGGCGCCAACTCGTTATCCTCAGTCTGAGGACCA
AGGAAGTGGTTGAATCTGAAGAAATACGCCATATCCTCCCCATGAGATGCTCCTGGGAAC
GTCGTATTCAACCCAATCTTAATTGGGCTGTTTTCACCTGGATACGCGAACTGGTATAAA
AAGGTATCAGCAGCCCCCGTTCTAAGTCTTTTCTGCGTCAGCCTTTGAGCTGGATACATA
TAATAAGACTCGGTCGCTGACACCACGAAATTGTCCATAGTTATCCATATCACGCTGAAG
TATTCTGCCAAATGCTTGATCGTCAGCACCGGCACCAAGAAAGTATATTTTGGGAATATC
AAATTCTGTGGCAATGCCAACGCAGGAGCCAGGCGCAACGTCGTTTCCATTCGCACCTCT
TGCAACCTCCTCCTCAAACTCATTCCCTCATTGCTTGTGAACCCTATAACCATCGGGTAT
TCCTTACCAGCGCCTTCGTTCAGGAGTTCTTCAGGGTCTTTCGGTATAACAGTCGTGAAG
CCAGGTTGCTTCGTCTCAATGACAGGGGCAAAGGACACTAGACCAGTAAGATCTAATATC
ACTTTGTTCCCCTTCAGGAGTGTTTCCATAGGAGTCGCTACGAGTTCGTCGTGGATATTC
TTCGGGTGTCCAAAGGGGTTGATTCCAACAGCAATGAAGAATATTACATTGAGTATTTTC
GCTAAGATCGGAGAGTACGTGTAGAAGGAAGTGAGAGAATTTCCACTTAGTCCTATTACC
TGGTAATTGAATGTGACCAGTATAACCTCCTTGGTCATGAGGTATTCAGGTCCATAGAAC
TCCGCGTTTCCTGAACCATAAGAGAAAGATCCTCCGTGTATCCATAAAAGAACTGGGAGA
AGACGCTTGGTGACTCCCAAACGGTCTGGAAG
>Unigene_13173
TAGCAGGAAAGCGCTGGATGCAGGCCGCCACCAACCGGCCATTGTGGAAATCATTGGGGG
AGGCCTATGTTCAGCAGTGGACGTCCTATGGCTGACATGATGATGATGATGATTAGTCTC
TTCAAGGCAGTTCCACGCCACCTTCCTCGTATATGCTCGACCAGAAAGCATTGGCTCCAG
CGTCAGGGTTGATGTCAACGCGCAGGGTGGAGTTAATGACCATGTACTGCTTCGAAGCAT
TGTCGTACTCTGGCCATGTCACGCCCAGGAAATCTTCTGGAGTCGGGTTTCCATATTTTG
CAAAGTTTGTAAATAATGTGACTGTCTGATTAATAAGTCTGTAAGCTTCTGATGATACGT
CAACTGTTTGGTTGCCAAGTTGGATATCAAAGACATATCGCAAATCATCCGTATGTCCTA
CTCCAGTTATTCCATACAGTTCTCCGTCGGGCGTGTATTTGTTTATTTCTGATATGCAGA
AGAATTTGTACAAGAACTTTTTTATTCCCATTTGGCAGGTGCCTTAAAAACCTGTTTATG
TTGTACACAAATATTTCTTCACTTTGGTAGTCAAGGAACTCCTTAACTGTTTCGTTATTG
ATATCCCTTTTACCAAAATATTGTTCGGATATTTTTCGCTGCTAATGCATTCTTGTCAAT
ATTTTTTCGCCCGTAATATGTAATTTCACGAGGTATCAATAATTCGCGCATATTGTTGTA
CCTTTCTAGTGAATTGCCGAGTCTACGTAACTGATACAAATATTCCAAACTGGTGTATCC
TATCATCAGGTCTACTGGATTAATTTTTCCTTTTTTAAGACTCTCAGTCGCGGACTCACT
AAAAATCGTTTTTGCCCAAAGTTTTTTTTTCGGGAGCAGGTACGTACGGCGACATTTTCA
GCCCAATAGCCCAGTTTTCTTCAACTGGCATGACCGTAGGAAACTTGTGAATTAATTTCA
AAATGGGTTGCCTTTGCAGGAACTCCAACATTTCGTTTGGATCGGTCGTGTTGCTTCCCA
ACATGTTTCCAAGTGCAAAAGATCGTTTTGCGGTCTCGTAACTGATGGCCCACTCGCAAA
ATGTAACGCCGCTCATAGCTATAGCTCGTTTAAATAATCCTTTAGACATTGGTGACAGTA
AATGATAAGTCACTGACGCTGACCCTGCGCTTTCTCCAAAAATGGTCACTTTGTCCAGAT
CACCACCGAATTTATGGATGTTGTCATGAACCCATTTTAACGCAAGGCTCTGATCTTTCA
TACCAGCATTACCCGGAACATCCTTCGTGTCCAGGTTAAGGAATCCCAAAGCATCGACCC
TGTAGTTAATAGTTACCAAAACGACATTCTTTTCAACAATAAAATCTGGGCCGTATACAT
ATGAGTTTCCTGATCCACTAACAAAGCCACCTCCATAAATGTAAAACATTACTGGGAGAG
GTTTTTCTGGCTTCAAGTCTGGCGTGTAAACATTTAAATACAGACAATCTTCGCTACCAG
GGACATACATATTGACTACTCTAGAAAATTGAGGGCAAAGTGAACCGTGTATTATTGCCT
CTTTCACGCCTCTCCATGGTTTGATGGGTATGGGATCCTTAAATCGCAAGTCTCCAACTG
GTGCTTTAGCATAAGGAATCCCTTTGAAACTGTAGTATTCTCCTAGACCAGTGGACAGCT
TTTTTCGCACACCCAGCAATAGTCCCTCATTGACTCTAACGATAGCAAGTTGCACAAAAT
TGCCCGTCGCTAAAGTATAAGAAAAATATCAGACTTAAGAACCTCATGGCGATTGATACA
CAATTTCACTGTCAAGTTCACTACAGTTTCCTTATTTATAATTTATTGGTGCAATCACTG
ACATTAACTGGTTCTCGATCAATGGCATTTATCCGCCATAATGATTTGCATAAACGTTTG
ATTGACTCGCCAAGATGCTGACCTCTTGGAGCTGTATGCTTTGTTCAAGCAGGCAACCGT
CGGCGACGCTGACCCCGC
>Unigene_9673
CGGCCGTTTGTTAGAGGTATATTAAGATTAAAAAATAAAATGTGCAAAAGTATATTTAAT
ATTACAAGAACAGTTTTACGAGTAGTTTAAGACTACCCTAAGTTACGAAGTAGGTAATTT
ATTTATTTTGTTTAAAACAAACAGCTTACAACTTATTACTGGTAATACTTACAATATTAT
TACTCTAAAGTAATATACATTAAATAATAATTAAATAACAAGGGATGTCATTTAGCTAAA
ACGAGCAAACGAACTATTTAATAGAAAAAAATAGAAAGCAAAGCCCTTTCAAGGCAGTTC
TATGCCCGCGTCGCTGAAGATGCTAGTCCAGAAGGCCACAGCATCAGCGTCAGGATCGTT
ATCAGCGCACAAGGTCGAGTTGATCATCATGTAGCCCTTGGAGTCCTCGTTGTACTCCGG
CCAGACTGCTCCGAGGGAGCCGTCCGGAGTCGGGTTTCCATATTTTACGAAGTTTGTGTA
CAACGTGACAGTCTGATTAATCAGTCTGTATATCTCGGATGTTACACTCACTGGGAAACC
CACTGGAAACCACCTTTTGCAACCCTGGAGTCGAAGATATACTTCGATATCGTCCGCATG
ACCCGTCCCAACCTATTCCATACGGTTCGCCCAGTGATGCGAATCGATTTCTCTGCGATA
TGATTAGAAATTTGTAAAGATACCTCTTATTTCCAGCGGGAAGGTGTTTTAAGAACCTTC
TTGCGGGATACACAAACATTTCTTCGCTTTGATACCGAAGAAACTCATACAGGGTGCTGT
AGTCAATGTCCCTTTGGCCAAAATATTTGTCAGATATTCTATCAGATATTGCATCAAAGT
CAAGCTGGGGGGAGCCGGTCAGTATAATTTCGCGAGGGATTAGTAGACTGCGCATTAAAT
TGTAACTAACAAGGGAACTATTCATGTCTGGGAGCTGAGTCAAGTATTCCAAACTAGTGT
CCCCCAAAAACAAGTCTACTGGGGTGATGTTCCCTCGTTTGAGCGTCTCAATCGGCGTCT
CGAGTAAAAATCGTTCTTGTCCGAAGTCTTTTTTCTGGAGCAGGTTGGAACGCTGTCATT
TTCAATCCAATATTTTGCCAGTCATTTTCTTCTGGTATTACGATAGGCGTCTTATTGATA
ATACTATAGGCTGGCTGTTCTTGCAGGAACTGTAACATTTCGTCAGGGTCAGTTGTGTCG
CTGCCTAATAACTTTCCAAGTGCAAAAGATCTTTTTGTTAGCTCATATGTGATTGCCCAT
TCGCAAAACGGTACGCCGCTCATGGCTATGCCTCTTTTGAACAATCCTTTGGACATCGGT
GACATCATGTGATAAAACACCGACACTGACCCCGCACTCTGTCCAGCCAGAGTGATCTCG
TCAGGGTCGCCCCCGAATGCAGCTATGTTATCGTGAACCCATTTCAACGCCAGGTTCTGG
TCTTTTAATCCAGCATTGCCAGGAACATCCTTCGTGTCCAGCTTGAGGAATCCTAAAGCA
TCTAGTCTATAGTTAAATGTGACCAGCACAACGTTCTTTTGAACTATAAAGTCTGGGCCA
TAAATAAGTGAGTTTCCTGATCCACTCCTAAACGCTCCTCCATAGATGAAAACCATGACT
GGCAAAGGTTTTGCTGGTGTCAAGTCAGGAGTGTAAACGTTTAAGTATAAGCAGTCTTCA
CTGCCCGGGACATACGAATTGATTATTCGATTTAAATTGAATGCAGACTGGGCCGTGTAG
AAGTGCTTCTTTTTATTCCTATCCACGGTTTGACTGGTCTCGGATCCTTGAACCGCAGGT
TTCCGACGGGTGGTTCTGCATATGGGATTCCCTTAAAGCTGTAGTATAACCCTTGGCCGG
TAGACAGTGGCAAGTCGAACTCCTAGCAATAGGCCTTCATTCACTTTCACCAAGAGCAGC
TCAACATTTTTGAACATTGACAATATAAATATAACACAAGTTAAGTAATTCATGATGATT
GAAGTTCTC
>Unigene_13354
CTGTAAAAAGGTTGCCATAATTTCGTTTCTGGTGTGGGGTTCCCTGATGTCGCAAAATCC
ACCCATAGTGTTACAAATTGTTTAATAGTTTTTTTAGACTCTTCTGTCAAAGGTATTGGT
AGACATGAAACGTGGAACAGGTAATGCAAATCGTCCGCGTGGCAAACACCGTTTATGGAA
TCCATGTTATATTGTTGTTTTGTATAATTCCTTTCAGTTTCTGCTGCGAATTGATATACG
TAAACAGGGGGATTGTTTTGGTTGATACGATAGTGATGTCGAGCAAACCTCAGTATATTG
TATACAAATAGTAAGTCGGACGTAAAGTTCGTCAGTTCTTGAATCATATCAACAGTTATT
TCCTTATCTTGAAAGTAAAACTTTCGAAGTTTTTCGTCGACCTCTTGGATTTTTTCCAAC
GACCATTGGAATTTTAACTCCCTGGGTACGACATCGCCAACTTGGGACAATATGCCTGAT
GCAACTAGTCCATTTATATTTCTCGTTATTTCGATTCCTTCTCCAGACGTGTATCCCAAA
ATTAGTGGCACTTTGGCAATGAGACCCTTCCTGACTAGATTGCATGGTGGTTCCGTAACG
AATTTCTCTACTTTCAAATCAGATTTTTCAATAACTGGTCCAAAAGTTATGCTATCTGTT
AAATCTCTCTTAACGTCGATATGTAGTGGTGGCAGTTTTATTTTTATTAACGAAGATGCT
GGCAAACTTTTTAAAAATTGCAACAACTCTTTTTCGTCTTCTGTGTCTATTCCAAGTAAT
TTACCGAGTTGGAAAGCTCGTTGTCGTGGGTACAAATTGTAGCTCCAATCACTGAGGCAA
ACTCCGCTTTGGCATATCGCTTTATTAAACAAGCCTCTGCTAATTTCAGATATTAAATGG
TATGACGTGCATGCTGCACCGGCACTGCAGCCAAACAAGGTGATATTGTCGGTGTCCCCA
CCGAATGCGGCTATGTTCTTTTTTTACCCACTTCATAGCTGCCACTTGGTCTTTTAGTCC
GGCGTTCCCAGGTACTTCCTCGTTGTCGAGACAGAGGAAGCCAAGCACTTCCAATCTATA
ATTGAATGTGACCAGAATAACATCGTGTTCCATGAAAAATTCCGGTCCATAGAAATCAGA
ATTCCCCGACCCAGTATAGAAGGATCCACCGTGGATCCACACCATGACGGGGAGGGGTCG
TGGTGGCGTGAGGTTCTTGGAGTAAACGTTGAGGTACAGGCAATCCTCGCTGCCTTCGTC
GATGCGGTCCAGGCGCTCATTATACTGAGGACACACTGGCCCATGTTGCGAGGCATCGCG
TATTCCTGACCAAGCTTCTGGAGGTTCAGGAGCCTTGAATCTCAATGGTCCGAGTGGCGG
CTTCGCGTATGGGATGCCTTTGAACGCGTAGTATTTTCCCTCTTCATGTTCACAGACTAC
GCCAGCCAACGCGCCCTGTTCGACTTGCACACGTGGCATGCCGTTAGTCGCCTGCAAAGG
CTACGCCAAACTGAAATGAAAACACAAATGACTGACTTTTCACTATTACAGATGAATTGG
CAAATTGCCTAATACTAAGACCGCAAATAATAATTAATATACATAGGTTATAATATAATA
ATAGTTAAATATGGCTCGGTGTTTTG
>Unigene_7233
AAGTTCGAGGCTGAGGCCTTAAAGGTCCCCGTACCACCAGAACCTTGGGAAGGAGTGAGA
GATGCCACAAAAAATTGCAACATTTGCGCTCAATTGGACAAAGCGACGCAGTCTGTCGTG
GGAGATGAAGACTGTCTGTATTTAAATGTTTATTCGCCTAAATTACCAGCGTCAGATGAC
TCTCTCTTGCCAGTCATGGTCTTCATACATGGAGGAGGGTTCGTGTTTGGTTCTGGCACT
GATGATACTGTCCATGGCCCCGATTTTCTTATAGAAAAAGATGTCGTGGTAGTCACTTTC
AACTACCGACTTGGAATACTCGGGTTCTTAGCATTGAATAGCAAAGATGCTCCAGGAAAC
ATGGGGCTCAGAGACCAAGTTCAAGCTCTTAAATGGATACAAAAGAATATAAAACAATTC
GGTGGCGATCCCAATAATGTTACCATATTCGGAGTCAGTGCTGGGGGTGCATCTGTGGAG
TACTTGCTTTTGTCACCAATGGCTAAAGGTTTATTTCACAAGGCCATAGCACAGTCAGGA
TCGACTTTACTACCCTGGGCACAGAGCAGTAAAATCAAAAAATTGGCTCACAAAATACCT
TTGATTAAAGGAAATATTGTTACAAGCGATGAACAATTGCTTAAGTTTTTGAAAGGATTA
TCCACAAAAGACTTGATTGCATATTCGATGGTGGTACTTGCTGCCGAAGCTTGGTATGGT
GGTATTAATTTTGTTTTCGTGCCAACTGTAGAAAAATCTGCAGATTGGGAAACATTTTTG
GACAAAAAACCGTACGATGCGTTAGCGTCTGGGGAATTCACGAAAGTACCTTTTATATCC
GGATTTTGCTCTCGAGAAGGTCTCCTTATGGTATCTCACCATCCAGCGCGTTTGGAAAAG
TTGAAAAAAGAAAAAAAACTTTTTGGATTTTTTACCATTTGATATTGACGAAACTGAGAA
ACAAGCTATGGAAACCAAATTGAAAACAATTTACTTGGAAGCCGAGCAAAAATTTGATGA
TGAAGATGCTTTTGCGATTGATTATTTCACAGATGTTGACTTCTTTGGAGGAGGTTATGT
CTCTGCATCATTAATCGCTAAAAATAATTCTCCGGTATATTTTTATGAGTTCGCTTACGA
TGGAGCACTAAATTACTTAAAGAAAAAGTATAATATCCCACGCAAAGGAGCTTGCCACGG
TGATGAAGCAGGTTACATTATAAAGAGCTCTATTTTAGATGGGGAGATTTCTAAAACCGA
CGAGATAGTAAAAAATAGGCTCGTCGGAATGTGGACCAACTTCGCCAAATATGGTGATCC
TACTCCTGAAGTGAATGAGTTACTGCCAACCAAATGGGAACCAATAGCGGAGACTGG
>Unigene_8025
ATTTTTTTTCAGTCTATACGGCTGGTTTCAGCCAACCTATAACATTATTATGAGTTATTG
AATTCAAATCATATTAATCACTTCCAGGGTAAACAATTTCAAGGTCTCTGTTAGCTCTAT
AGAAAAGGTCCCAGAAGGCCATCCTGCGGTGGAAAGGTCTGGTGCCCATCTTGAGTTCCG
AACCCAAGTCTAGGTAGTGGTAGGGAGATCCCTTCTTTATCGGCGTCCATTCGAAGGGCA
GTAGTTCCGAAGTTTCAGGTGTAGGATTGCCATATTTTGCAAAATTGGTCCACAAAGTTG
TCATTTGGTCAATTACCCGTTGATCTTCTGCAGTCGGCGTCTCTTCATACAGAGATATAT
CAAATAAGTATCCGATTTCATCAGCATGAGCAGCACCACCAATATTTATGTTATTTTTTC
TCTTGATAAAGTTTCTATTGCCCACGTATGAAAACATATAGAAATAAATGTTAGCTGCAT
CGTTATCCAAATATTTTGAGATGCTTCTATACGTTGGATGATTAAAATGGATGTCTGAAT
CAAAATCGATTATGTCCATTACTTGTTCAGCGCTTACTTCCTCATCACCTAGATAGAAAC
GTTGAGCAAGCTCCTCCATTCCATCAAAATTGGAGTCAGAAATATTAAATGCCAGATTTA
ATCTCGCCTTAAAAACATCAAAGGCGTTAAATTCACCAGCTGTATCACCAAAGTAATTTG
ATAATCTCTCATGATCATTAAAACCTATTAGTATAGGCATTCCGTTTACTTTCGGCATCG
GAGCTTGCTTCCAATCTTCAGTAATAAAACTTTCGACGCCTTCAAATTGCTTCTCTACAC
AAGGTCTGAACCTGAAGTTCAATCCAAGTTCAGACGTCGCGTCAACAATCAAGTTTGTGT
CTGCGTTAGATAAAAATGATAATGCATCGTTGATGTCATTCGTGACATAACCGAGGTGTT
CGGCAAGGATCAACGGAGAATTTTTAAGTGGTTCCGGAAAAGTGGGTAGCAGTGAAGTTC
CACTTTGGAGAATAGCTCTATCAAAAAGCTTTTCTTTCTGCGTTAGAATTTGAAAATCAA
CAGAAATTCCACCGGCACTTTCACCAAACAGTGTTATCTTATTGGGATCGCCACCAAATG
CTTGAATGTTCTCTTTTACCCATCTCAAAGCGAGCAATTGGTCTTTGAATCCTTCGTTGC
CAGGATTCTCGGGAGTGTCCAAGCACATAAATCCGTAAGCACCGACTCTGTAGTTGAGTG
TCACTAGTATGACGTCATGTCTGACTATGTATTTCGGGCCATACAAGAGTCTTCCTGCAA
ACCCGATACTAAATCCTCCACCGTAGATCCAGACTAATACAGGAACGGGGTTCGCTGTGT
TGGCTATAGTAGGGACGTAGACGTTGAGATGCAGGCAGTCGAGGCTACCGGTCGTAGTTT
TATTGAATTCTTCTATTTGTGGGCAGATTGCACTGTCATCGTCTGCTTCAAAAATGTCGT
CAAAGGGTTCTTGAGGTACTGCTTTCCCAAATGGGTTAGATGCGTTGACTTGCGCGTACG
GTATTCCCATAAACATAGCATAGTTTCCATCTGTAGCCCTCACACCACGTATCAAACCCA
AATTTGTGTTCACTAAAGGGTCCACTCTGAGAGACGCATCACTGCTATGCAATATTAGCA
AGATTGCCACAAGCGTTGGTATGCAGGGCATCATGAC
>Unigene_7339
CTTTATTGTATACGTAGGAGCCTTATCATTAAAGCGGTCCTTCGGCACAAAAATTGTGTA
TCCGAACAGTTGGCGACCGAATGACACAACAGCTTCATTCTTCTCCAAACGATCAGTAGA
CTCATGGAATCTTACAAACGAGAACTTACACGAAGTTACTGGGAGAGTGACGAAAGCTAT
TGCTGAAGCTGCGGAAAAATATATGAATGAAAAGGCGAAAACTGAATAAAAGAGGAATTT
AATTGTGTAAACAACAAAAGCCGTGTAAATATTAGTGTTAAGTTTTTAGGGTGTTGTGAA
CTGGACATGCTTAATAAGCGGAAGTAACTACGGTACTTAATTTGAAAATTAAAACAGAGT
TCATTGTCACAACATAAGTAATAAAGTTTTAATGTTATGTGTAGATTAGTATTCTTGCTG
TTAAGGTATATTACATAATTATGCTCAAATTGCTCAATAAAGTTTTTGTCTTATTAATAA
GTCTTTAATTATAAAGTTAACTGGAATAAAAACAAAACATATTTTGTAGTGCAATTGTGA
AGTAGGTAGGTTGTATGTGTTCACTCCTAATCCTCTTTATATCCCTTTTGGAATACTTTG
TTCAGCCTATAGAATAAGTCCCAGTAGGCCACTCTGTCATGGAAAGGTCTTTTCTGAATA
CTAAGTTCCGAATCTATATTGAGACAAGTCAGGGATTCTTTTGTAACAAGCGGCCATTGT
ACTGGCAGCAAGTCGCTGGTCTCGGGAATGGGTTCACTATATTTAACAAAGTTTGTCCAC
AACGTTGTCATTCTATCAATTACGAGCTGATCATCAGATGTAGGCGATTCGTTGAAGGGA
GTGAAATCAAACAAATACGTTATTTCATCGGCATGTGATGCACCGCTGTCCGTAATGTTG
AGCCTTCTTTTTACAAAATTTCTGTCCCCATCGTAAGAAAATAAATAATGATATACATTA
TTGCCTCCATTTTCTAAATACTTCTGAATGAATCTGTAGTTTGGATGATTAAAAAAGAAA
TCTGAACTAAAATCAGATATTTCCCATTTCACACTTGCACTTATATCTTCATCACCAATG
TAGAATTGGCGTACATTTTCCGCCACTCTGGCAAGGTGTTCACTATCGTAGGTAAAGTGG
CTCTCTATTGTTTTATAAAACTCATCCGATTCAAATAATTCAGGACCAGCTTTTGCGTAA
GTGCCGAGTTGTTCTCTATTATTGAAACCAATTAAAATGGGGACTGATTTTGCATTAGGT
ATTTCAACATTAATAGGATGATCGGTTATGAGGCTTTCAACATTATCAAATTTATTTTCA
ACACAAGGTAGATTCACAATTCCTGTTGCCTCTGTTGCTGCTAAGATTAGATCCGTATCT
ACAGTTCTTAAAAATTCTAACGCATCATCTGAGTTGGTTGCCACAAAACCTAAATATTGA
GCTAGCTTCAATGGTGCATTATAATCCGGTTCAGCAATTGCAAATGGTGCTAATGGAGTG
CCACTCTGTAGAATTACGTTACGAAATAGTTCCTCTTGTGTATAGATAAGGTGAAAACCT
ACTGAAACTGCACCAGCGCTCTCTCCAAAAATCGTTATTTTGTCAGAATCTCCGCCGAAT
GCTTCTATATTGTCCTTAACCCACCTTAAACCCAGCAATTGGTCTTTGAGACCTTGGTTT
CCAGGTACTTTAGGGTTATCAAGACACATAAATCCGTATGGTCCAAGTCTGTAATTTATC
GTAACTAAGATGACTTCATGTTTGACTAAATATTTAGGGCCATAAACATATCTTCCGGCG
AATCCTATGGAAAAGCCACCTCCATATATCCAGACTAGTACTGGTAGGCGATTTTTGGAA
CTGGCAGTGCTGGGCACATACACATTGAGGTGTAAGCAGTCAAGCGTACCGGTCAGGGTT
TGGTTAAATTCTTCTCGTTGAGGACAAATTGCTGAGTCATCGTAGGCATCAAAAGTGCCT
TCAAAGCCAGGATGAGGGGTCGAAGGCCCAAATGGGTTCGACGGGTCCACTGTCGCAAAC
GGTATTCCCAGAAACATAGAATATGTGCCGTCTGGTGCTGTGAGGCCTCTGATCAGCCCG
ATCTTTGAGTCAACCAACGGGTCTACTCGAGGCAATCCATACGTTTTGAATATTAAACAC
AGTAGAATAGGAATCACACATTTTGCCCCACCCATATTTG
>Unigene_8250
TCTACAAAATTGTCAACACCGCTAAACGATCTTTCCTTGCAAGGTCTCAAATTGTAAATT
AAGTTGGATAGTGGCAGCTGTTACTAAATTGTAAGGAGTTTTAGCAAGAAATCCCAAAGC
TTGTTCAGTGTCAGTAGTATTGTAGCCTAAATGATTGGCTAACTTTATGGCAGCGTCTAC
GTCTCCATTCACGAACATACCTTCGTTTTGTGGGGTTCCACTTTGTACTATTACTTTATG
GAACAACTTGTCTTTGCCTGAATATAAATGTAAAAGAACGGAACACGCGCCAGCGCTTTG
TCCTGATATGGTGACGTTGTAGGGGTTGCCTCCGAATGAACCTATGTTGTTCCTGATCCA
CTGCAGGGCAGCATACTGGTCCTTGAGACCTTGATTGCCGGGCACCGATGGGACATCAAG
ACACATAAATCCGTATGGGCCTAACCGATAATTGATTGTGACAACCACAATACCTTTGTT
TACCAGATTTTCGACACTATATTCCCCTGCATATCCTGAGGCAAAAACTCCTCCATGGAT
CCAGACCAATACGGGTAAAGGATTCTTCGAAGTGGCATAGTTTGGCACATAGATGTTAAG
TCGAAGACAGACTAGACTTTCAGTGCCGCCATAGGGTACGTAACCAAAAAATGGTGTTTG
TGGACACTTGATGGATCCATCATATGCTTTATAAATTTCTTCTTCAAACGCTGGTGGTGC
TTGTGCCGGACCGAAGGGGTTATTTTCATCCACGGCAGCATAGGGAATGCCCAGAAATGT
TGTGTAGTCGCCATCCTCCGCCCTCTGCCCTCTCACCAGGCCTTGTTTGATCAGCACCAG
AGGGTCAATCCTCAAATCCCAACAAGCCACATAACTTATCAGTACAATCACTCCTAAAAC
CACCTTCATTCTACCGCTGTTAACCCTAG
>Unigene_3980
CGACTGTAGTTTCAACTATGATTTCTTGCTGGGGTGCCTCAGGGGTCTGTATTTGCTCCG
CCACTATAATAGGTTCGTGTTTGCGGACGACTTCTTCCGTGTTGGTCTTGGGGTGCTCCC
AGATTCTGTAATACTTGGTGTAGAGACTATCCCAGAAGTCCATCTTCTCTTTGTCAGGGT
TGGAGCCAAGGGAGAGCTCATTGCCAAGGTTGATGAAATAGAGGTTGTCGTGGGTTACAG
GGAGCCAAGTGACGGTGATGTAATGGTTCTCGTCAGGTGTGGGATTTCCAGACTTGGCGA
AATTAGTCCAAAGACGCAGCATTCTCTCTCTCATCTTCACATCCTGAGTAGTAGGCTCCA
CGTCCTTCAGAAGGTCGTTGGAAAACAAATATCCAAGATCGTCCGTATGCCCAGCATGGT
TCAACCCCAAACTGGCCAATAACTTCTTCGTCAAATTCAACTCCCCAACGTAATCGAACT
TGTAATAGTAAATCGGTTTCTTCGACACCTGGACAAGGTACTTCACGTATCTGTGGGTGT
CTACATTCAGCAACTTGTCTGACAACAGCTCGAAATATTCCTTCAAGCTTTCCACATCCG
TGTGGCTGCCTTTGAAATACAAACGTTTGATTTCGTTCGTAATTTGCAAAGCTTCGTCCG
AATTTCTTTCCACGTGCAATTCTTGGGGTATGAAGATCTGTAAATCGTCAGACGTCCTCT
CAAACGTAAATTCGAGAGTTGTGGAACCTATCATGATAGGTATTTCAGCTACTCTCCCAG
AGACCAGTAATTCGTAGAACGATTCCGTCAATACTGCTTCCACATCGGGGAATTCCTTCT
CGACCATAATTCCAAACCCGAGAGAACCACTTTCGAGTAAAGTCTCAAGGGGGTACAGCT
TCTCAGTAGCTTCCACGATTTCTTTAGCAGGAGTTGCTGTTAAGAAGTCCAGGATTTCAT
CCACGTCTTCCGCGTCGCTTCCTAAAGCTTTGACCAACTGCCGCGCGTTCTCAATCGGGT
TCTTCTGATACGCCATGCTACTGAGAGCAGTTCCAGACTGTATGATAGCTTTGCTGATCA
GATTTTTAGTCAGTGGACTCGCTGTTAAAACCGATGTAGCCATACCACCAGCGCTTTCGC
CGAACAGCGTCAAATTGCCGGAGTTGCCCCCGAAATTGTGTATGTTGTCCTTCACCCATC
TGATAGCTTGGACTATATCTTTCAGACCAGCGTTTCCTGGAACTTCAGGAGTGTTAAGCG
CGAGGAAACCTAACGCGCCGAGTCTGTAGTTTATTGTGACAACCACAACGTCCTTTTCGA
CGAGGAAATCTCCGCCATACAAACTAGAACTGCCAGAACCGTTCTTGAATCCCCCACCGT
GGATATAAATCATTACAGGAAGGAATGCACCATCTAGGTTGGGGGTATATACGTTAAGGT
ACAAGCAGTTCTCGTCGCCGACATATCCTTTGTGTATTAAGGGGTCTACTTGGGGGCTGA
CGTTGCCTTCGGAGGTGGCGTCGCGGATTCCGTCCCAGGATTCCGCTGGTTGTGGCGCCT
TAAACCTCAGCGAGCCAAGGGGCGGTTTGGCGTACGGTATCCCCTGGAAACTGTAGTACG
CCTTGCCGGAAGGACTGGCCGCCACCCTGCCCTGCAGCTGTCCTTG
>Unigene_13260
GCGATTATTAAGGTACACGTCAGTTTGTTAACTGGTAAATTATGTGATTAGTAAACAATA
TATTTTATGGGCAGATTATTTACAAAAATGTATAGACTTCCACATGTAATCGGCGTTTTT
TGTTTTGTGCTATTTATTTTGTGAATGGAGATGTGATCGTTGAAACAAAGTCCGGCAAAG
TTGCCGGAGTAGAAGTTCAGTCTATATTGCCAAACGAGAAGTTTTTCTCGTTTTTTAGCA
TACCTTATGCGGAACCTCCCAAGCGCTTTATGCCACCAAAACCTCACCCAGGCTGGTCAG
ATGTTCTGTCTGCCAAAAAGGAAAAAAAAGCCGTGTGCCCATTATTATTTGCCTATGAAA
CATGTAAAAAACTATGGATTTTCTGGAAGCGAAGATTGTCTACATTTAAGCGTACATACT
CCGAAACTTCCAAATAACGACAATCCTAATCTACCAGTAATTGTTTTCTTATACAACGAA
AACTTTAATACTGCCTATAACGCCTCCAAGCAATATGGTCCAGACTTCTTTATGAAAGAA
GGTGTTATAATAGTAACTCTCCAGCATAGACTCGGGTCTTTAGGCTTTCTCTCGTTTGAA
GATGACCTTCTACCAGGAAATAATGGTTTGAGAGATGTCATCATGGCCCTGAAATGGGTA
CAAGCAAATATCCGCAGTTTTGGTGGTGACCCCAACAGAGTAACTCTAATGGGTCATAAC
GGTGGTTCGGTGATAGTTGATATATTTCTACAGTCCCCTAAAACAAAAGGACTGTTCAGC
CGAGCTATATTACACAGTGGAACTTCTTGGGATCCCACGTTCATAAGGGATAAGGGAGCT
CGAGAACGGGCGATTAAATTCTCAAAAGAGCTAGACGAACATGCTACCACCAGTTCATAT
TTGCTTAAACGTCTCACAGACTTCGACATAATGGTTTTGACAGAGCTGGAAGGGAGATCT
GTGCATGCAGATGAAGCTCGAATAATTCAACAAGGAGTGATTCCTTTTCACCCCGTTGTT
GAGCACGATCATCCGGACGCTGTTATCACCAAGCTACCAGAAAGCAAACCAATCGAAATC
GATGTCCCTATCATGATAGGATACAATTCCAGAGAAGGCATTGCTCATTCCGAACGTTAT
CTTCAAATGCCACAATTTTTAACGATGGCTGACAGAGATTTTGTATTCTTGTTCCCTTAC
AGAACTAACTACAGCTTTGATTTACTCTCGCAAGTTTACAATGACGCAATTCAAAGTATT
AAAGACTTTTACTTTAAAGAGGGCTATATCCAAATCAGTTATCCCGGAGAGTACATAAGT
TATAGTGGTGATCTGTTTCAATTTTATGGCATAGATTACACAGTGAGACAGTACACTAAT
AACACGAACACTCCTGTTTATTACTTCATGTTTGATTATAGTGGTGAATTTAATTTAAAG
AAGAAAATGTTCATGGAAGGCGCTACCTCAATTGATGGGACATGGGGGGCGAACCTTGGT
GATGATCTCTGCTATTTGTTTGTGTGTAAACCAATAAGGAAAGCATACAAGAAAGCGTTA
AAAGAAGAAGATTTGGAAGAAATGACGGTACTAAATAACATGGTTAAAATGTGGTCCAAC
TTCGCAAAAGAAGGCAACCCAACACCACCCGGATCAGATGTGGAATGGAAGCCAGCGACG
ACAGACAAGAAAGAGTGCATGGTGATCAGTGATGAACTGACCCTGAAGACAAACCTGCAC
GACAACGTGGTGACCTTCTGGGACAACTTCATAGAGAAATACAAGAACATGGCTGTGAAC
GGCATAGTCAAAGATAATAAGAAAGACGAACTGT
>Unigene_13073
CTATGTGGGATAATATTTATTTATGCATTTAAATAAAATACTAGATAGTTGAAATATATT
GTTCACAATAATATTTACATATATAAAATCATGTTATTTTAATAACTATAATTAAAAAAT
AAATGAATAATGCATTTGGGTGGTTTTTAGTAGACCTACTAGCACAAATATTAAAATATT
TAAAATATGTACTTAATAAGTTGCTCAATCATAAGCTATTAAATTCTACATATTACTTAC
CACTTCTAATAAACTTAAGTATTTACAGATTACATTATACTAATATGGAGGTTCCTTCAC
TTGCCAACGTGAATTAAATTCTAATAGAATAATAATGAAAATCATAGCTCGTCTATGAAT
TTGCGGCTACGTAGATTATGCCATAGTGGCAGGTTGTCCCAGAACTTTGAGCGCGACGCT
AGGTTTAGCCTCATGGTCTGCTCGCTTCCAATCTCCAAGTACTCCATCTTGCTTCCACTT
GTAGCTGGTTCCCATTTGGCGGGAATACTCACCGGCTTGTTTGGATTTCCACTAGTAGCA
AAGTTGGTGAACATATTCCTAATTAGTTTACCCATTTCAATGTCATTAGGCGACATTTGT
TTAGACAAGAAATGTATAGGGAAAAGGTGCATCAAATCGTCTGCATGACAAACACCATAA
TCTCCTTCGAGATCTCCAAATATTTCGGAGAAGCTGTTGGTGGCCCTGTAAGCTAGTTCA
TAAAGATATATCGGTGATTTGCTGTAACTAAGAGTTTGCTCCACCGCTTCCAAAGCCGGG
TACGCAAAATAGGAATCCGTGTACATCTGCAGAATTCCCCATTTCAAAGTTTCAAAGCTA
TCATCTTTCAGATATTTTTCCTTTATTTTCTTGGTGATTTCGTCAGCGTATGGAGAGTTG
TCATAGTAATATGTGACGGGGGCAATTATGTCAAAGCCAGACATAAATTCCTTGAGCCTG
GTTTCATTATTGGTTATCCACGCAGACTTCAAGCAGCCTTCGTCTTTCGTCAGACCAGTC
ATCCACGGCACCGCAGGCACGTCGTTTATTTTGCGAACACTTTTAGTCAGGAAAGCACCG
GGGAGATCTGGCTCAACTACGGCCTTGAATGGAGTCATCGGCTCATAATCCCATACATAA
AATTGAAATTCGGTGCCAATGATGTCATAGCTGTCTTTCGTGCGAAGACATTTGATCATG
GCTTCTGATGGAGCCTGCGGACAATCCAGGAACTTGGCCAGCTGGAATGCGTTTCTTAGA
GCTTCACCAGGTGGCGCTTCTGCCCACGGGACCAGCGCGGTTCCCGATTCCGAAATCGCT
TTGTGGAACAGTCCTTGGCTGGTTTTCGACAGCATATGAAAATGGGCACTGGCCCCACCG
GCACTTTCTCCGAATATGGTCACTGAGTTCTTGTCTCCTCCGAAACTCTCTATAGTTTTT
TGGATGAATCTCAATGCTTCCTGTTGATCCTTGAGGCCGTTATTGCCCGGGCAGTGTTCG
TCCAGGGTCGACAGAAAGCCCAAGGGACCCAGTCTGTAATTGATGGTTACGAGAAGAACA
TCGTTATCCAACAGGTATTGCGGTCCATACATATAAGTACTTGAGTCACCACACATCCAA
CCGCCCCCATGAATAAATACCATAACAGGTAGAAGATTGTTTTCGTGGATCAAATCATTG
TTATTGTATGGTGTATAGATATTCAGGTATAGGCAGTCTTCCTGGCCCACGATCTCTTTC
TGGCGAACATAGGGGTTCCTCTGGACACACGCAGGGGTGGTTTTCGACCCATCCAAAACT
CCTTCCCATGGCTGCACTGGTACAGGAGCCTGAAACCTTAGATCTTTGAGAGGAGGTACT
GCAAATGGAATGGATGTGAATGCTGAGATCTCTTTTCCTTCCCGAGTTTTCATATAATAT
CCTTCAATGTCTCCCAGCGGAGTGCTCACTAGTGGCCTCTTTTCACTGTTCACATTACAT
GTAAATAATACCACAATAGTGAAAGTAAACGGTAACCGTAAATCGAATCGCATCATTTCG
CTTCCCTCAAAGATACATAAAACGTAAGTTAAATCACGATCGCTCGTACGACCGAACGAT
ATGACCGCCACACCG
>Unigene_29498
CACAGCTTGAAGCGGTCCTCGAACATTCGCGCGCGAACGCTGAGCGGCTCGGCCACGCGC
AGGTACTTGCGCTCGGCAGGGCGTCATGGCGGGCCAGTGGCACGGTCAGCGTCTGGTTGG
TTTTCAGACGGTGGCGGGTTCGGGTCTCCGTATCTCGCGAAGTTGTACCAGATGGTGGTC
ATGCGGTCGACCATGAATGAGTCCCGGCTGTGGTCGGCCGGGATGGCGGGGTAGCGGAAG
CTCAGCGTGAACAGGTACAGCATGTCGTCGTGGTGCGCCGCGCCTCTAGGCTTCATCGTG
ACGCTGTCTTCGTACCAGCTGTGGTTGCCGATGTATGCAAACTCATAGTAGAACACCTTG
CGCGGCGAGTGGCGGCACATCAGGTTCGCCATCCTGTGCGTGTTAAATCCAACAATAGCA
TCTCCGTATATCTTCCCCAAGGCGAAGGCGCTTTTGTCGTCGTTCTTCAGAGGCCACTCC
TCAAGGTATGCGTCCTTCAGTCTGTTGGCAACGAGAGATGCGTTCTCCTTTGGAAGTTGG
AAGGAGATGGGTGCTATCTGTTCCCACTCCGCGTTCATTCGGTTTAGTAGAGTTTCGTTT
CTAACAACGTTGAAAGCATTCCAGAAGAACTCATCGGTAGTCTGGCTGATGATGTGCGGG
ACGGCGTGCATTTTTCCCTCACGGATAGCATCCGCTGGTTGGATGGCTAAGAACCGCTCC
TGACCGAAGTCCAGCTCCACTACAGGCTGCCAGATGCCCACTGGGTCCCAGCCGAATTGA
TAAAATCCAAACAGCGAGTTGCCCAGCTCTCTATAGCTCTTGGTCTTGAGGCAGTCGATG
ATGACGGAGGAGTTGTCGTAGGGACAGTTGAGGATCTGCGCCTGCTTCACGGCCAGGTCA
AATTGGTGGTGGAACAGCGGCTCCTTGCCGATGGGAGAGCCGCTTATGGAGATGCCTCGG
TGGAAGAGACCTTTGGACATAGGCGAGATCATGTGCAGCAGAACACTAATAGAGCCCGCA
CTGACTCCCGTGATGGTGACCAAGTTGGGGTCCCCGCCGAAACCTCTGATGTTCCTCCGC
ACCCACTTCAGGGCAACCACCTGGTCTTTGAAGCCGTTGTTGCCGGGCGCTAACTCATCG
CCAGTGCTGAGAAAACCAAGCGAGCCCAGCCTGTAGTTGATGGTGACCAGCACCAGATCC
TTGTCCAGCAGATAGTGCGGGCCGGCCACGTCGCTGCGCCCCGTCATCGAGTAGAAGCCG
CCCGGGTGGATGAAGAACACCACTGGTAGCGGCTTGGATCTATGGCTCCTAGGGGTGTAG
ACGTTGATGGATAAGACAGTCTTCGTCGACGTAGTAGTCATCGGGTGCGATGAGCGGGCA
>Unigene_15941
TTCCACACGCGGAAGCGGTGTTCGAACAAGTTCTCGCGTACATCGAGCGAGGACCCGACT
CGCAGGTAGCGGCGCGTGGCGGGCGTCATGGCCGGCCAGTGCAGGCTGCCCAGCTCCGAA
CTGCTGCCTGATGGGTTCGGGTCGCCATTCCTGGCGAAGTTGTAGTACAGAGCGTCATCT
TGTCGACGACGTGCGAGTCCTTGGTATCGGCCGGCGGTATGAGCGGGAAGGCGGCCGGCA
GTGAGAATAAGTAGATCAGGTCGTCGTGGTGCGCCGCCTTGACGGCACAACCGGTTTCGG
GGTCGATGTAGTGGCTGCTGTTGCCGACGTGTGCGAACTCGTAGTAGTACACTCTATGCG
GCGAGTGCTTGCACATCAGGTTCGCCAGGCGATGAACTCCGAACCCAATGATCGAGTCTC
CATACAGCTTCCCCAGTCCATCTGCGGTGAACGAATCATTGACCAGCTGTCTGCCTCCCA
AAAACTCCTGCCTTAACTTCTGTGCCTTTTCCGCGGCATTTTCCTTTGGCAGTATAAACG
AGATGGGAGCAATTCGGTCCCATTCTTTGTCCATTGTAGTTGTGTACGTTTCATTTGCAA
GGACATTGAAGGCCTTCCAGAAGAACTCTCCAGTGGTCTGGCTGATGATGTAAGGTACTG
AATGCATCTTGCCCTGCTGGACCATCTCCAAGGGGCTGGAGTCCAGGAACCGCTCCTGGC
CTACGTCGGGCTCGATGACGGGCGCCCACACCAGCACCGGGTCGTAGCCGAAATCGAAGA
ACCCGTCCAGCGAGTCAGCAATCTCCCTGTAGTCCTTGGTCTTCAGACAGTCGATGATCT
CTTTAGAACTGGTGGTGGGACAGCCCACCAGTCGCGCCTGGCGCTCGGCCAACTCGCGCT
GGTGGTAGCGCTCCGGGGCTTGGGATATAGGGGACCCGCTGATGGAGATCCCTCGGTGGA
ATAGACCTTTAGACATGGGCGAGAGCATATGCAGCATGACACTGAAGGCGCCGGCGCTGC
ATCCCGCCAGCGTGAC
>Unigene_2655
CTGCAATTACTATTTAATTAAGTACTTTATTACCTACTTTAATTTTCACTTTTCTTACAA
GCCAAAAGGATTGAGAATGTTCTGCACCTTTGGGATAGGGTCTGCCTTAGGGTTTTTTGG
TTTAATAAGTCCAGAAATCGGCTTCATCTCGGTGATGTCGGTGAGATCCACCACTTTAGG
TATAAAACTTAATTTCAGCAGTTCTTTAATTTCATTTGAACACAGACTTCCAGCTATTCT
GTCAACCATGTTGCCCCAGAAGCCCATTTGGCAAAATCTGAAATTTTTGTCCATCTTCAC
TTCATCAGTGATTTTGATAAATGAGTTAGTGTCAAGTGAGAAGGGCGCAATATTAAAGAG
TTTGGATTTGTTCTTAGCTTCGCCTACGTCGTGTGCGAACTTAGTTATGAGGCCGACGAA
AGATTTGCGCACACGCGCATCCATCTGAGACGCTGCAGGCTCAACAGACTTCCCTGAGGC
ATCCAGAGGCTCGAATATGTAAGCCAACTCGTCCCCATGCGATGGCCCGGACTCTTTCGG
TTGATACATTGAGTTGCTGATGTCGGTCTCCTCTGCAAGTGGCACGCCTGGAAGGAAATA
CGAGCCTTTAGTCAGATTTCCCACAAATTCAAAGCTGTAAAGGAACGCTGGTGCTCCAGA
ACTCCACTCCTGAACGCTCTTGAAGGCGGGCAAGTTGAACAGAGCATCTCCTGTGTCCCG
GGCAATTGCTGTTAGTCCTTCTAAGATATTCGAGTTAGCTGTCTCTGAGAGTCTTTCATA
ATACTTTTCGTAGTCGCCGAGGGGAAGAATATTTTTAAGCGCTGCTTTCTTGATGGGCAG
TAGTCCATCTACGCCTTCCACCATGGTGTTGAGCCCACCGATGATGTCTTTCTTTATGAA
ATTCTTTAGATTGAGCATCAAATTAGTCAATTTATTTGCATATTTGCCAAAGACTGCTCG
TACGGTCTCAGCCGACGTGACTCCAGTGAGCAGAGGCACCTTTTGTTTCTTCTTCTTCAG
CGTCTCGGAAGGCTGCTCGGTGACCAAAGTTGGCAGACCCCGTTTGTCGTACTCTCCTTC
CACACGGATGCCGGCTCCTTTACGACCAGTGATCTCTTCCAAAAATTTAGTCGTATCGGT
TAGGCTTTCCGCTATTGCGCTGTCTGCTTGTACAATTTTATCGATGCTCAATTTCCGCAA
GCAATTGACGAGTGTCTCCACTGGAGTTTCTGGACAGCCAGTTTGTTTGGCCAGCTGCCG
GGCATGCTTGTCGGGCTCGGACCGGACGGTGCCCGGCGACAGAGCCGTGCCGGACAGCGC
CACCACGCCGTGACTGCTGCGACCTTCCGAAGACAACGCCATCACAGATGCCGCACTGCC
TCCCGAGCCTTGCCCCATCATGGTCACCCTTGTTGGGTCACCACCGAAGAACTCTATGTA
GTCTTTGACCCAAGTTAAGGCAACTTGTAAATCGAACAAGGCAGCGTTTCCAGAAGCTTC
TTTCTGCCCATTGCTGATGAACCCAAGAGACCCTAATCGATATTGGGGGACCACTAGTAT
CGTATCCTCTTGGGTGATATGTTTGCCTCCATAAGGAGTCGCTGATCCAGTCCGATAGTT
ACCCCCATGTATGAATACTACGACAGGTGAACCTTTTTCATCCCCTGGCATTTTGGGAGA
GAACACGTTGAGGCACAAACAGTCTTCGTGCCCCATCATTCTGGCAGGGAAGTTGGGATC
AGGTTGCGGACACACTTGGCAGGGGCTGGTAGCATTTTGTTCCCCCAGGAGCAGACGGCG
AATGGGCCGCTGGAACCTTCGGGGACCCAATGGTGGTTCTGCATACCTTATCCCAAAGAA
GGAGTAGTATCCTAGGTCATTGTTCTTGATGCCCTCAATGCGAGCGCTGCGGCCGTGCCT
CTGCGTGAAGACCACGGCCGCGTCGGGCTCCGGCGGCGC
>Unigene_26382
TGCAAGGCCGGGAGAGGCGAGACTCACGGCAGCTCAAGAGAGATATATTCGTCACTACCA
ACTTCGGACAAGTGCAAGGATTTAAAGTATATTTATATGACAACCCAGATCCCAATTCGG
GGTACAGACCTTGGTTGACACCTGTGGAGAGGATACAGGGAGAAGTGTCGGTGTTCCTCG
GTATACCATACGCCAGGCCACCTGTTCTGGAAGGCAGATTTAAGCCGCCCCGTCAACACC
CCGGCTGGCAGCTAATGCAAGCAGTAGACTGGGGCCCGGCCTGCCCCCAGCCAACACGGT
TCACCGGTGCCACCAAAGGCATCCGAGACATGGACGAAGACTGCCTCTACTTGAATATAT
TCTCACCTAATACTGAAACGGGGTCGACGGCTCAGAAGTACGCCGTGATGGTCTACATCC
ACGGAGGACAGTTCTCATCAGGCGCTTCCAACCTATTCCCCGGCCATATGCTAGCCGCCT
TCTATGACGTCGTCGTCGTGTCCATCAACTACAGGCTGGGCGCTTTAGGTTTCCTCTCAA
CTGCCGATGAGAACTCTCCAGGGAACTACGGGATCCTCGACCAGGCGATGGCCCTCCGTT
GGATCCACGACAACATCGGAGCATTTAATGGGGACCGGGCGTCTATTACGCTGTTTGGGC
CGGGTGCCGGCGCCGCCTCTGCTGGGATATTGGCTGTGGCGCCGCAAACTAGGGATTTGG
TCACCAGGATTATAGCGCAGAGTGGGTCAGCGTTAGCAGACTGGGCGATGATCGAAGACA
AGTTCCGCGTGCAAAACACGTCGCTGGTATTCGGAAGGCTGTTGGCTGCCCTATAGACTC
ATCCTGGAAGCTGGTCAACTGCCTCCGCCAAGGCAGGAGCTTTTACGAGCTCGGCAACGC
AGAATTTCAGCCGCAAGTAGGCTTCATCCCCTGGGGTCCAGTCTTCGAGCGGAACTTCAC
GTTCCCCGGCGACGAATGGTACGAGGGTTGGCGGCAGCGCGACTGGCGGCTCCTCGACAC
CATGCCCGAGCAGCTGTTACGCCTCCGCCAGTACAACCCTGCGCTACAGTATATGACCGG
CGTCACCACGCAGGAAGCGGCCTACTTCATCTACAACAACGATTCCCTCGCGCCGTCGTA
CCAGATCACCGAGGACTGGTTCAATCAGAAGGTGGCGGAGTTGGTGCTCCGCTACAACTA
CACTTTGAATCCTCGCGGCGTGTACGAGGCAGTCCGATACATGTACACGTATCATCCTGA
ACCACACAACGTCAGCGCTATACGCGACCAGTACATACACCTCCTCTCCGACTTTCTCTA
CCGCGCGCCAACCGACAAAATGGTCAAACTTTTACTCGAACAAAACGTACCAGTCTACAT
GTATGTCCTAAACACCACAGTGGAGGCCTATCGCTGGCCAGAATGGCGTCAATATGCCCA
CGATACAGAGCATACCTTCTTAACTGGAGCCCCGTTTATGGACCAAGAGTTCTTCCCGGT
GAAGATGAGAATCGACAGGCAACAGTGGACGCCCAATGATAGGAACATGAGCCACTTCTT
TATGAAGGCGTATTCGGACTTTGCGAGATTCGCAACCCAACCCGCTCTCGCATCCTCGGC
GTCCACTTCGAGCTGGCCAAAGCGGGTCAGCTGCGCTACCTCAACCTCAACACCACCTTC
AACTCCAGCATCCAGCTCAACTACCGCCAGACCGAGCTCGCCTTCTGGACCGTGTACCTG
CCCACTGTCATCGGCAGCTGGTGCCTACCTACCCGCCCCATCACTGAGTTCTGGTGGGAG
CCAAAGCAACCGCTGCAGATAGCATTCTGGTCGGTGTCGAGTTTCTGCCTCATCCTCATA
GTACTACTAGTCGTATGCTGTATGCTGTGGAGAAACGCCAAAAGGGAAACGGATCGATAC
TACAGCGACGACATATTTATGGTGCCCGAGAGTGAAAACGTCGGAATCGAGAACAACTCG
CGTTCCCGAGACAACATCTACGAGTATCGGGACGTGCCTGTGAAGCGCCCGCCCACTCCG
CAAACTATAAGCAGAGCGGCGAGCCAGGCCCAAACGCTGCAATCGCGGCCGGATTCCCAA
GCCTCCACGGGCTCGGCGCTCTCGCTGAAGGAAAGCGTGGTGTCCCGCGCGCCGGAGCCT
CTGCCCAGGGCGCGATCCCGCACGCAAATGGTCGCAGGCGTCCCGCAAACCACTGTATGA
ATACTGCATGGGTCTTACTAACATTTTCGGAGTATAGTTCCAAAATACTGAACTGTCCTA
T
>Unigene_7665
CTCACAGAGTCCGTCCAGAACCACATCAAATCCGTCAACTGGGTGACCAGGGTCGACCTT
AGGGATAAGAAGATCGAGTACATCAATGGCCTGGGAGAGTTCAAGGACCCGCACACGATC
ATAGCTACTCTGAAGAATGGCTCCAAGAAGGAACTGACGGCCGACGAGGGTACGTCATCA
CCTCCTGGGCGATGGAGGTCTGGGACTAAATTCAGCCAGAATGAGAGTCTGTGAGCTCTG
TAATGATTCTTCAATTTGGATTTAGTGTCAATGTTGAGGTATTTCTTGTGGACAGCTTCA
TACGCAGTCCATTCGATGTTCTTCATCCGAACTCTTTCTTGTCTTCCAGCTCTTATCGGG
TCGCTTTCTTGAGCTTCATTTGGGTTCCCAGTTTTAGCAAAGTTTCCCCAGTACAGCATG
ACTGACTCGGACAGCGATACTTCGGCCTTAGTGTAGTTCCTTGAGAAGTGAGCTAGACCT
CCCACCAGGGGTGCTCCGAATATGTACGGCAGCTCCTCACCGTGAATGCAGCCTTGTCGC
TGAGGGTAGTCTCCGTATTTCGTCTGGTAGTCGAACACGTACAGATACGAGTTCCTTCGC
AACGCCGAGTGTGTATCCGCAGTCAGCACTATAGGCGCGACCACTTGCGCGTCGCTTAGC
GCTTCTAGCGTTTCGTCCCTAATATTAATTGGGTGCTGCACAGGCCGCTCCCAGTCCGTA
TACTCGTTGATAATGGTAGCCAAGATCTCCGACAGGTGGTAGCTGTACGTGTTCCTGACA
AAGGACTTCAGGATCTTGGACCTTCTGTCCGCTTCTATGCCGTACTGTACGTCGTCTCCA
CTGAACGCGAAGTACGCTTCTGCTTTGGTCACGCCGAGCATCAGGTCATATTTGGTAAGC
TGTGCAACCGCGCTCTTCCTCATCAGCACGGCGTTGATGATGTTGATGGCATTGGTCGCC
GCCTTGCCGGTGGGCGCGCGAGCGATCGGCTGCCCGCCCCACTCGTATCC
>Unigene_4456
AATTATATGGTAAATCTGTTAAGACTGCCTCTTCACCTGGTAATGATTTTTTCAACACAC
GGCAAATGTAATAAAGAGTGATGTCGAAAAACATACCTAAAGGTTTGATTGGTTTCAAAC
TTACTAATTCTTTGTAAGGCAATTTCGAAAGTACTTTGTATATTTCGTGGGGGTCTTCAG
TATCATGACCTATGACTTTAGCTAAAAGACTAGCGACCCAAATAGGTTTCCTATTTACTG
ACCAATTGGAGGTTGAAGAACCGCTTTGAATAATCACTCTATTAAACAATCCAACTGTAG
TTTCACTAGCTAGTAGTACAGACGTGGATGTACCTCCTGCACTTTCTCCAAATAAAGTGA
CATTGTCTGGGTCTCCACCGAACGCTGCTATATTTTTCTTGACCCATCTTAGTGCAGCTA
TTTGGTCTTTCAAACCTGCGTTTCCAGGTGCTTCTTTGATCCCAAGACAAACAAATCCAA
GGGCTCCTAGTCTGTAGTTAAACGTCACTACGATTACGTCCTTGTTGACTAGATAATCCG
GTGCATACAACAGTTTTCCTCCACTTCCTAGTATGAATGCTCCTCCATGGATATACACCA
TGACTGGGAGTGGTTTCTTTGCTTGTGTTGGTACATAAACATTAATCTTCAAACAATCTT
CAGATCCAACAACGCCTATGAACATCATTTGTGGGCAGGAGTGGTGCTCATCCACTGCTT
TGAAAACGCCGTCCCATTTTGGCGGGGGGAGGGGAGCCTGGAACCTTGTCTCGCTGTTAG
TAGTTGCGTACGGAATGCCCATGTATTCAAATATAGTCCCATCTTCGTTGATTTTACCGC
TCACAATCCCTTGCTCGATGGTGACCTCCGGCGCCGGTTGTTCGACCAAATTCAACGCGA
ACAGCGTAAACAGTACAATCCTCTTTTCGTACATCTTCGACAATTTCGGTCATCACTACT
GGGAATGTAAAGCGAGACTGTTTATCGCGATCGATAAGATAGTTATTATGATAGTGACCT
AGTAACATTGCCAGTTAAGTCTTTACTTCATTATTGCTGGTTCTGAACGACTGACTCATG
CTTGCTTGATGATTATTATGCGATATTATTAAACACCGGTTGTGTTTGTAGACGTGACCT
TGAACGCGGGTCGTGCGCGCGGCTGTTGCGTAAGAGCGC
>Unigene_1097
ACATAAGAAGAGTTCTTTCCTTCACTCAAAGAGCGAAGCTCTGCCTGGCCTACATAATAG
CACATTACAAAATTCCTACTTAAACGCTATTACAGCGACAACCGTGAACAACATCCAAAG
CTGATGAGAAAATATGTTGTTAGCAGAGTTATATCCCTCTGTCGTCGGTTCTACGTCATC
TGCTTCTGTAGTTGTTTCATCGTCTCCATATGCTTCTGTAGTCGTTTCTTGATCTTCGTA
TGTTTCTGTAGTCGTTTCTTCATCTTCAGCTGTCTCTGTAGTCGTTTCTTCATCTTCAGC
TGTCTCTGTAGTCGTTGGCTCTGCCTCTGGTTCATTTTCTTCTATTTCTACTGGTTGTTG
AGGTATTGCTTCATAGACGTCATAAATTGCGTCCCAGAAGGCGCCTCTACTCTCAACTGG
AATGCCAGCAACTTGAATGGTGTCACCTATGGAGTAGTGTGGAAACCGGTTGGCACTGGC
CACTGGCGGCCATGTCGGCAAGGAAGATTCTGATGGGGTTGGGTTCCCTGTGCTAATAAA
ATTAGATATAATCTCTCTCATCGTTTGTGACATATTAGTTCGTTCCTCTGATAAGCTTTC
AGGTATTGAGTGATCTAATAGAATGTCAAATTGATCACAGTGATCAGCCCCTCGATCATC
AGCATTCGGTATACTTGTAGATTCATTGTGTGTGAAAGAGTATTCGTATAAATAAATATT
ATCTTGACCAGCTCCAACTCGCAATGAAACACTACGAAGTATTCCACTTAGGAATACCAC
ATCAGTAAAATAATTAATGTACTGAGAAACAGAAGACTCGCTGGGCCTCCTAAAACGCCG
CCATTAAGCGCAACTTGTACATTTCCATCACCGTCGCCTTATTATCTGGATTCGCATACA
AGGAGCTGGTCGGAACTGAACGCAAGAGGCGTTACGCTGAGTTCTACAGGACGTACGATG
CTGAGAAGGAGTTCGAAGAAAATGAAGAGCAAGGGCCTCTTCCAATCCTGCTAGGCATAT
ACGATCATAGTGTA
>Unigene_1740
GAGTAGAGCTAAATAGATTGGAAAGAGGTATTGTTGTGTAAAACTCTGCCAAATCCTCTA
AACTGCTCACGTTCGCGTTCGTGAAACCAAGACTTTGAGCATAATCCCTTGCATTTTGGA
TGGGATTTATTTGTGTTGAAAATGGGTTTATGCTGCAACCACTTTCGGCAATAACCTTGT
TAAACAGGCCGTCGGTCATATTGGAGAGCATGAGCAAGTCTACTGATGACCCTCCCGCGC
TACAGCCACTTATCGTCACATCATTAGGGTTGCCTCCGAACCCAGCAATGTTGGTTTGTA
CCCAGCGCAACAATGCTACCTGGTCTTTCATACCAGCATTCCCAGGGGCATCATCTGTGC
CAAGGCATAGGAAACCATGGGGTCCGAGGCGGTAATTGAAGGTGACAACGATAATATTAG
CGTCACTAGCCAGACCATTAGCTTTTTGGAATATGCCTGCTCCTAATAAATAGGCTCCAC
CGTGAACTATCACCAGAACTGGGAGGTTAGTTTCGTTTGTATTCGGCACGTGTATATTCG
CGACTAGACAGTCTTCTTGGAAGTTTAAAGGTGAGTCATCAGGAAAAAGCGCGGAGATGC
TCTGAGGGCATAGGATCCCCCGATCAACTGCGGGAAAAACTCCCATGAATACTGAATTTA
TTGTGTAGGGAGCCTTAAACTTGTCTGTACCAGTGGGTGCAAGAGCGTACGGGACATTTA
AGAATTCGAACACATCATAGTTGGCCGCTTTGTACCCCCTGATTTGTC
