# Supplementary material for: De novo transcriptome and expression profile analyses of the Asian corn borer (Ostrinia furnacalis) reveals relevant flubendiamide response genes
Source: BMC Genomics. 2017 Jan 5;18:20. doi: 10.1186/s12864-016-3431-6 (PMC5217215; doi:10.1186/s12864-016-3431-6)
Supplement: Additional file 6: — Nucleotide sequences of the target sites of the most important insecticide classes. (TXT 25 kb) [file 12864_2016_3431_MOESM6_ESM.txt]

Nucleotide sequences of target sites of the most important insecticide classes 

>Acetylcholinesterase 1 part 1 of 2 [Ostrinia furnacalis]
AAAGTCGACGCCTGGTTTGGCATCCCTTATGCTCAGAAACCTATTGGAGATCTCAGGTTCAGACACCCCAGACCGGTCGAGAGCTGGGGCGACGAAATACTCAACACGACGACACTGCCACACTCATGCGTCCAAATTGTAGATACGGTGTTCGGGGACTTCCCTGGTGCGATGATGTGGAACCCCAACACAGATATGCAGGAAGACTGTTTGTATATAAATATAGTGGCACCTAGACCCAGGCCTAAGAACGCAGCGGTCATGCTATGGGTATTCGGTGGTGGTTTTTACTCGGGGACTGCCACTCTAGATGTTTACGATCCGAAAATCTTAGTTTCGGAAGAGAAGATAATTTACGTTTCAATGCAATATCGTGTTGCATCACTTGGATTCCTTTTCTTTGACACCCCTGATGTCCCAGGTAATGCTGGTATGTTCGACCAACTGATGGCATTACAATGGGTTAAAGATAACATTGAATACTTCGGTGGAAACCCTCAGAACATAACATTGTTTGGGGAATCAGCAGGTGCTGTTTCTGTATCGTTACATTTGCTGTCTCCGCTCTCAAGAAAACCTATTTTCACAAGCTATTATGCAATCTGGAACGGCAACAGCACCGTGG
>Acetylcholinesterase 1 part 2 of 2 [Ostrinia furnacalis]
GGTCCTATGAATCGAGTGTCTCAGGAAGAAAAGTGCTGACGAATTAGTCAACAACGAGTGGGGTACCTTAGGCATTTGCGAATTCCCATTTCGTTCCCATTATAGATGGTTCGTTCTTAGACGAGATGCCAGTTCGATCTCTGGTTCACCAGAACTTTAAGAAGACGAATATTCTGATGGGTTCTAACACTGAAGAAGGGTACTACTTTATACTATATTATCTCACGGAGCTGTTTCCTAAAGAGGAAAAATGTTGGAATCACCAGAGAGCAGTATCTTCAGGCGGTACGAGAGTTGAATCCGTATGTGTCTGACGTTGGGAGGCAGGCGATAGTGTTTGAGTACACAGACTGGTTGAACCCTGACGACCCTGTGAGGAACCGAAACGCATTGGATAAGATGGTGGGCGATTACCACTTCACGTGGCGGAGTGAATGAGTTTGCCCATCGGTACGCTGAAACTGGGAACAACGTCTATACTTATTACTACAAGCATCGCAGCAAGAACAACCCCTGGCCTTCCTGGACGGGGGTGATGCACGCTGACGAAATCAACTACGTGTTCGGGGAGCCTCTGAATCCTGGGAAGAATTATTCTCCAGAAGAAGTGGAGTTTAGCAAAACGTCTAATGAGATATTGGGCTAACTTTGCTAGATCGGGGAACCCATCCATGAACCCCAATGGCGAGATGACAAAGGTCCACTGGCCTGTACACACGGCCTTCGGGCGGGAGTACCTGTCGCTAGCAGTCAACTCCAGCGCAGTTGGCCACGGGCTGAGGGTCAAGCAGTGCGCCTTCTGGCAGAAGTACCTGCCTCAGCTGATGGCTGCTACAAGTAAGCCAGATCCTCCGAAGAACTGCACAAGCAGCG
>Acetylcholinesterase 2 [Ostrinia furnacalis]
GTCACAACGGCACATGCTCTAATTCATTCAAGCTTGTTCAAGAAGTCGTTCCAGAAGGCGCACGCCGAAGCCCTGGGTCCGCGAGGGCCGGCAGGTCCACTCGTGCCATCAGCAGTGTACGTGTAGTAGTGTGGCGAAGCTCTCGAGTACAGCGGCCACTTCTCGTCAGGTTTGTGAGGTTTTCCAGTTAAAGCAAATCTAGTGAAAGACTGCATGATGTGAGCTGCCAAGTCACGCTCCTGGTGTGGTATTGCAGAGACATGTTCAACGGATGCCCGAACACATACTCCATCTCGTCGCCGTGCATGACCCCCATCCATTCGCCCCAGAGACTCGTGCTTGTACGATGGGTGAAATAGTAGTAGTAAACGTCGACCCCTGCGTCGGATAGTATCTCGGCGAAGTAGTTAGTCGGACACACGAAGAAGTAATCGCCCACTACGTCCGCTATCATCTTCTGGTTCAGATATCCATCAGTAATCTCCTCCCAGTCTGTGTATTGAAAAACAATAGCTTCCCTCTTAATCTTGGAAAATCTTTGAAGATAGTATCGACGATCTCTAAAAACTTTTCTCGTTGAAGAAAACTAGGTCCATCCT
Nicotinic acetylcholine receptor alpha 1 subunit [Ostrinia furnacalis]
GCGGTAGTGCGGGCGGCGCATGACGAGCAGGCGCGGCAGCACGTGGATGAACACGCGCCGCACCCACGGCGCCTATCGTGTGCGTCTGCGGCGAGCGGAAGTGCACGTTCAGCACCACCACCGTCACGCATATGCTGAAGGTGTCGAGGATCATGGTGAAGAGCACGAACTTGCCCAGCAGCGGCACGACCAGCGACGTGGGCGGGATGATCTCGGCCAGCAGCAGGAAGAACACCGTGAGCGACAGCAGGATGGAGATGGACAGCGACACCTTCTCGCCGCTGTCCGACGGCAGGTAGAACACCAGCACCGTCAGGAACGAGATGCCCATGCACGGGATGATCAGGTTCACGGTGTAGAACAGCGTCTTGCGCCGCATCGTGATGTTGAACGTTATGTCCAGGTAGGGCTCGTCGCAGCACGTGTAGAATTTTTCATTTCTAACGGCGGGCACTTCGAGGATGTCCCATTCGACGGAGGTGTAGAACTCTGAGAGATCGACTCCGAGTTCGACTACATTTGTGCCACGAGTTTCGTCGATATGTCTCAGGTCCACCTGAAATCCGTCGTAAGTCCAGGAGCCGAACTTCATGACGCAGGTCTGCTGGTCGAAGGGGAAGTACTCGACGTCGATCTCGCAGGAGGACTTGTAGATGGCGGGCGGGCGCCACTCCACGCGGCCCGTGTAGTTCAGCGTCGCCTTCGTCGCCAGCGTCACCTCGAAGTTGCCGTCCGCGTTGTTGTAGAGCACGATGTCAGGACGCCAGATGTGGTCGGAGGGCACGTGCAGCATCTCCACGCCGCCGTACTCGCGCGGCTCCCACGACAGCTTGTAGTCGTACCAACTCTGTTCCACCCATAAATTGGTCGTCATAATCTGATTCTTTAAATTCACATCTATGAGCTGGCTCAGCTTGAGCTTGATGCGCACGGTGAGCGCGTCGCTGACGTTGAGCACGGGCCGCACCAGCTTGTTGTAGTTGCTGAGCAGGTCGTCGTACAGGCGCTTGGCGTCCGGGTTGCCGCCGCATCCAGCAAGC
Nicotinic acetylcholine receptor alpha 4 subunit part 1 of 2 [Ostrinia furnacalis]
GGTGGACCTGAGGCACATGGATGAGCAGGCCGGCAGCAACGTGGTCTCCGTGGGCGTGGACCTCTCCGAGTTCTACATGTCCGTGGAGTGGGACATCCTCGAGGTGCCTGCGGTTAGGAACGAGAAGTTCTACACGTGCTGCGACGAG
Nicotinic acetylcholine receptor alpha 4 subunit part 2 of 2 [Ostrinia furnacalis]
AGCAACCGCTTTGGCGGCAGTTTGTGTAGTGCACGGGTCCACCGAAGGCGGCGGCGCTGGGCTCGCGGGGGCCGACGAGGAGACCCTCAGTCCCGTGCCCGACCCCCCACCAGGGTTCAGCCACTCAGCCTGCCCGCCAGAAGTCCACAAGACTTGCTTCTGCGTCAGGTTCATCGCGGAACACACGAGAATGCTCGAAGATTCCACTAAGGTAAAAGAAGATTGGAAATACGTTGCAATGGTGCTCGACAGATTATTTCTATGGATATTCACGCTGGCCGTGCTAGTGGGCACGGCCGCATCATCCTGCAGGCGCCCACGCTCTACGACGACCGGGTGCCCATAGACAAGCACTTCAACCAGTACGCCACCTCGTCTCTGGTGCGATGTCCGCCGCCC
Nicotinic acetylcholine receptor alpha 7 subunit part 1 of 3 [Ostrinia furnacalis]
ATCTTCAAAAGCACCTGCAAGATCGACATCACCTGGTTTCCATTCGACGACCAGCGCTGCGAGATGAAGTTTGGCAGTTGGACTTATGACGGATATCAATTGGACCTTCAACTTCAAGATGAAGGAGGCGGAGATATAAGCAGTTTTGTCACAAACGGCGAATGGGAACTAATAGGCGTACCAGGCAAACGCAACGAAATATACTAACAATTGTTGCCCGGAGCCGTACATTGATATCACATTCGCGGTGGTGATCCGACGGAAGACGCTTTACTACTTCTTTAACCTTATAGTACCGTGTGTGCTCATCGCCTCCATGGCGCTATTGGGCTTCAC
Nicotinic acetylcholine receptor alpha 7 subunit part 2 of 3 [Ostrinia furnacalis]
ATAAAGGAGAAAATTTGCATAAAGCTAAGATTATTTCAGCGTATGAATTCACTGTTACTGTATGGAAAGAAGTACAAACTTGATTATTAATATGTAATTCAATTTATTTGTATAAGTCGTTCCGAAAGACCCAGGTATGACTTTTTACAAAATAATACTTTGATTAACTACAACTTTTTTAACGAACGTTTTTATTAAGCTATAGCCATGGATATTTTTACCATTTATAACAATATCGACCCGTTCACAACGAGGCATATCACAACCTGTACCAATTGAATCAACATTGTTTGTAAAGTTCTATACTAGCTAATGACACAAATACTTCCGAAAATAAAAGTTAGGATCATAACCACGATTCACGGAATCGAACAGAAGGAAACAAAGGGCCTTTGCGTTTCTGCCCAAACCCTAGACTGTACAATAGATTTTAAGAATCAAGAAAGTTCTAACAAAGTTTAAATTTTAAATGCGAATCAGGTCGTTTAACGGTTTGAAGGAAGACGTTTTTTGTGCTAAAATTCATGTATCGGCCACAATCGTAACTTACGGCCATTTGAAACGGTGACTACTCTAGCGTGGACCTCTCAAGCAAGACCAGCGTGCGCG
Nicotinic acetylcholine receptor alpha 7 subunit part 3 of 3 [Ostrinia furnacalis]
CAGAGGTTATAGGATATTAGTCGGATAGGCAGTTTTCGGTTGAACGCACAGGGATGGCAGTCAGCGGTAACTTACATCTACAGGGGGCGCGGGCGTCGAGGCTAGCGGCGGCAACTCCTTCGTCGCGGTGTCAGCGCCCGCGCCGGTTCGCACATCACAACTTAACAAGTATTCGCGGTATCACAGAACGTTACGCGTGCGCAGCCGCAGGCGGGCGGGTCGCTACGACACCATGATGTGTGGCGCGGACAGCAGCACGGCTAGCGTGGCGATGATTGTGAACAGGGTAAAGATAATAAGGCACAGTCTGTCCACGACCATGGCGGCGAATTTCCAGTCGCGCGAAATGTCCGCATCTTCGTCATCTTTGCGCATCTGATCTGTGATGACTCTGATCTCTTTCAGTATGAGCGAGAGCTCATAGTCGACACCAAAACAGCTATGCGCAGCCAGCCCGGCTCCGTTTTCTTCGCCCCCCCTG
Nicotinic acetylcholine receptor alpha 8 subunit [Ostrinia furnacalis]
GGGTTTTACGGCGCATAGTCAGTTTGAAGGTTATATCAGAAAAAGGCTCAGCGCAGCACGGGTAGTACTCCTCATTCCTGGTAGCAGGCACCTCCAAGATGTCCCACTCGACTGATAGGTAGAACTCGCTGAGGTCGATGCCCACGTGGACCAGACTGCTGCCGGGCGACTGATCCATGTGCTTGAGGTCCACCTGAGCTCCATTATAAGTCCAAGAGCCGAACTTCATGAAGCAGGTCTGCTCGTCAAAGGGGAAGTACTCGACGTTGATCTCGCAGGAAGACTTGTAGATCGCCGGCGGCTTCCAGTTCACCTCTCCAGTGTACTTGAGGGTAGCTTTGGTCATCAGGGTCACCTCGTAGTTCCCATCCCAGTTGTTGTACAACACTATGTCCGGCAGCCAGATGTGTTCAGAAGGCACGTACAGCATCTCCACGCCGCCGTAGTCGTCCGGGTTCCAGGTCAGCTTGTAGTCGAACCACTTCTGCTCCACCCAAAGATTCGTGGTCATGACCTGGTTCTTCAGGTTGACCTCCATCAGCTGTGACAGCTTGAGCCCCAGCCGGACGGTCAGGATGTCGCTCACGTTGGTAACCGGACGGATCAGCCGGTTGTAGTTGCTGAGCAG
Nicotinic acetylcholine receptor alpha 9 subunit [Ostrinia furnacalis]
AGCCAGGGTTATCCAATCAGAACGTGATTGGCTTTCGTTTGGTTCATTTTCTGAGAGATTTTTCTGATCTTCAGCGTTGCTGGGATCAAATTCAGTAAAAATCACGTATCTCCCCGGTCCACTGATGACAAGGTTACTCAATGACTTTAACCACACCGGGACCTGTTCCACGCGTTTTCTTAAAGACATCATAAGTAGTGTCAGCAAAATACAAATCAGTGTCACGACCATCGAATCGCGAATGAACAATATCAAAATCGGAGTATCCGCACCGTGCTTAGGAATGGAATAACCTATTTCTGTTAGAAATATGAAATGTCCAAAAAGAGAAAAACATTGCAATCCCAACCTGTTATTGTCCTTCACATCTAATAATAACGAAACCATTGTCATCATTATAATGACTACCGACGGGACGACAATGATCGCAGCAAGCCCCGCAGACTCCCTTTTCATCATAAATGTATATTTCAGCATCGGATATGTAACGGTAGGACAGCATGCAAAGTTACCAGGTAATCTCTCGTGGATAACGCGTAGCAACGACCACCCAGGACCTGGTTGGTAATCGTCCAAGATAACAGCACTCTTGTTGAAAAATGTAAAGTTGATCTGTTCTCCAGTATGCATCCACGATCCAAAATACATTGTGCAATTCTGTTTATCGTACGGCCAATATTTTAGGGTAGAGCGACAAATTCCAGAGTGCGGAACATGCGGTATGCACGTAACGTTCCCCGTGTTGTGCAATAGACATGTTGTGAAGATCTGATCCGATTGGTAGAGCGCCGCGTCAGCATTGTACAATGACATACGTGGTGTCCAGATTTCGTGACTCTCCACTTGAATTTCTGTTATGTTGCCGTATTCACTAGGATCCCACGTCAAAAATTCATCCTTCCATTTCAACGCCACCCAGCTATGCACATTGAATGTTTCTTCGGATGCGTCGAAACTTATATATTTTACGGCGAAACGTACACTAACATTGACAGTACTTCTGTGGTCTTTTACTGGTCGGTAGCTGTAGTCATAAGCACAAAAAAGGTCCTTGTGAAGTTTAGCTTCAAAATGATCCACTGCTACTCGTTCTGGAGGACACTCTCCGTAGATGAATTTCAAATAATTTAGTACAATGAATACGAGAAGCGTGGCGTGAGCCAT
Nicotinic acetylcholine receptor beta 2 subunit [Ostrinia furnacalis]
GAGGTGTACATTCTTCTGAAATTTTGTAATTCTATACTCCAGCGTGCACTCTTGAGTATCGTAAGGCCATCTGCCTATCTTTGTCGCGCACTGAGTGGAATCCATATACCTCGGTGCACATATTACATCGCCTGTACTTTTTATCTTGCACACTTCGTAATCCATTCCTTTTTCATCTTCATCCGACGGGTTGTTTAGCTCTACAAAAGGGACCCAGTAGGCGATCCTTCTGAAATAAGTTTCTTTAATGTCCCCGTACTGCTTCGGGTCCCATTTAAGCCTTTTATCATTCCAAGACAACTTCATGGCGCGTGCACGGTAAAAATGTCACTATCAGTATCCAATTCGAAGGTATGAATGTTGAACCTCAGTTTGACTTCGGTGACGTTGCTACTGGTTTGGGTTTTCCCATTTGTAGTCTGTGTGTAAGTCCTTATGCAGTTGTTTCTGCCA
Nicotinic acetylcholine receptor beta 3 subunit part 1 of 2 [Ostrinia furnacalis]
CCCATTATTTTTAACTGAACACTCCTGACCGTAGAAATCAGGAAACCCGTCTTCTTCTATTCGATTATTTAGCTGAATGTTAGGGATCCAGAAGAGTATATCCTCGAAGACGGTCCTTTCAATGCCGCCGTAGTCTTTCTGGTTCCATGTGAGTCGTTTGTCGATCCAGGAGGTCATCATGGTGCTGTACATGCTGAAGATATTGTTTGAGCTGTCCATTTCGAAGGCTTTTATCATGAACGAGATGTCCACTACTGTGACGTTGCACTTCGTTTGGGTTTTTCGTACCATTTGAAGTTTTTTCCCGCAGGTCTTTTGTGAAGCTGCTTCTCCCCATGTTCCGAGTAGGGTTTGGTGGTTGATCACACAGTC
Nicotinic acetylcholine receptor beta 3 subunit part 2 of 2 [Ostrinia furnacalis] 
CGTGTTGTAGTTTCTGCAGATCTTGATAACTGGCAAACAAAACACCGCCCTAAACCAATAAGCGGAGAGTAGATTTTGCATTACCATTGTCTTGCACAACCTTTCGGCGACAGAAGTCATCATTATCACTTGAAGCAGCATCGCCAGTAGAATGCCTCCTAACACCGTTATGTAGAGTACCAAAATCGTAGGAATAGTGTGACAAGGCATCATGTACTCGATGTAACATAATCCAATACAAATGAGTATGGTAGCTCCAGCATAGAACCAAACTCGGGACATTTGAAGCGGCTTATTCCAGAACGACATTAAGACGAAGGTCACCAGCACAAGTAAAGGGGTGTAGAATACAATGTTGTAATTCGTCGGCTTCCTCTGAAAGTCCAGATTGAGTACCAGCCGGTCCCCATGGTGGGTGGTATTCACTTTGCTACGAGGATACATTCGGTACCACTTCACTGCTGGTACAATGAATTGCGTGATCTTGGTCACCTCCCATTCGTTTTCGACCAAGTCATCTTGGTATATGAATGCTAGACGTAGCATGTCGTAAGTCAATCTTGATAAGAAAATCGTCTCGTGCGCTTCCCAAGGCTGTATCACGATGGAGCACGAGTAGCTGTCATGGGGCCAGCTATTATAGATAGTAGTTTCAGTGAAACACCACGAATCTATGGTAGCTTTCGAGTGGAATATGGCATAGCCGTCAGGGTACACCCAAATCAGTTCGTGGCCGATAGTTTTTAACGCGTCCAAGTTGTCAGCGTTATAAACCTGGAACATCGGTCTCCAAATCTGACCTTGGCGGTATGACACACTGGATACATTATTGAATTTCGATGGCTCCCACGCAAGGTTTTCATCTATCCAGAAAGTAATCAAACTTATCCCCGTCGTAAGCTTAGATTCAAACGCGTTGTACTTGAGTCCAGTGATGTTGACATGCACAGACACACTGACATTGGGACCCGGTGCCATATTCGGACTCCTGTATTTCAGTAGATCCTCCTTCAGTTGCTCGGAGTCAGACAGTCTTCTCTTTATTTCTTTTGAGTGTCTTGTTTCGTTGGAACCTTCTCCCGGTCTTGGGCAATCGTACAAGAACTTCGCTTCAAC
>GABA receptor [Ostrinia furnacalis]
CCCAGTACGTGTAGTTTACTGCGGCGGTACTCGAGTAAAGCAGCGAATACAAACACGAAGCACATCACTAAGTAGATGTCGATCGCCTTCACGTAGGAGATACGAGGAAGGCTGCTTCGAACTCCCGTGCTAATCGTCGTCATCGTTAGCACTGTGGTTATGCCTAAGCAACTCTGGCTGAAGTAGCCTCGTGGTTTATCCAGAAAGACACCCACGAGAGCATCACGATAAGTATACTCGGTAAATAAGTCTGGAATACGAAATAGCCGATGTTCCTTCGTAGCTTGAAGCTCAGCGACAGCCGCTGATATACGCCCGTCGCCAATTTCTCCTTTCTGTCATTAGTCTCGTGTCCCAGTATAGTGAACTGCGGAAGCTCCGCGTCCTCCACGCCCCGCACCGGCGTTTCCTTCCAGTACATGACCACGTCGGACACCGTGTACCCATAGCTTTCAATCTCGACGGTGCAGTTCTGGCTGTCCAGCGGGTAGTAGTGGAGGTCCATCATGCAGGCCAGGGGTGGCTGTGAAGCGCATGCCGTAGGTGATGCTCCCCGTCGCCGCCAAGTCGCACCAGTTTGTTGCGCTCCGTCACGTCGTGGAGGAAGCTATTTTTGTTCATTAGC
>Glutamate-gated chloride channel [Ostrinia furnacalis]
AACTTCAGGGAGAAGGAGAAACAGATACTGGACCAGATCCTCGGTCCGGGGCGGTATGACGCCCGCATCCGACCCTCGGGCATCAACGGCACTGATGGGCCAGCGGTAGTGAGCGTCAATATATTTGTCAGAAGTATATCAAAGATCGATGACGTCACAATGGAATATTCAGTCCAGTTTGACGTTCAGGGAACAGTGGTTAGATGAGCGGCTGAAGTTCAACAATTTTGGGAGGTCGCCTCAAATACCTAACCCTGACCGAAGCCAACCCGCGTCTGGATGCCCGATCTGTTCTTCTCCAACGAGAAGGAGGGTCACTTCCACAACATCATCATGCCGAACGTGTACATCCGTATCTTCCCCAACGGGACCGTGCTGTACAGCATCCGTATCTCGCTGACTCTGTCTTGCCCCATGAATCTGAAGCTCTACCCGCTAGATAAGCAAACCTGCTCGCTGAGGATGGCTAGCTACGGTTGGACGACAGACGACCTGGTGTTCCTCTGGAAGGAAGGCGATCCTGTGCAGGTGGTGAAGAACTTACACCTGCCGCGGTTTACTCTGGAGAAGTTCTTAACGGACTATTGCAACAGTAAAACCAATACAGGCGAATACAGCTGCCTGAAGGTAGACCTGCTCTTCAAGCGCGAGTTCAGCTACTACCTGATCCAGATCTACATCCCGTGCTGCATGCTGGTCATCGTGTCCTGGGTGTCCTTCTGGCTGGACCAGGGAGCGGTGCCGGCTCGTGTGTCGCTGGGAGTGACCACCCTCCTCACGGATGGCGACTCAATCATCAGCATCAACGCCTC
>Voltage-gated sodium channel part 1 of 4 [Ostrinia furnacalis]
CTGGTATCGTGAATTCCATGCCGTCTCCTATGGCTACTTCGACTTGATCCTTTAGTTTTTTGTCTTTGTACAGGACGGCGTCGTCGAGGTCCGTGGCCAGTTCCAGGTCGTTGTCGACGCGCTCGGGTGCGTGTATCGCTATCTGGTTCGTCAATTTGTTCTTTAGTAGCTTCAGAAAATCTGCCACGTTCCGTTTGACCCATTCTGTAAACCTGGATATTCTGTTGAAGGCCTCTGCTATTTTATTCGTGTCCTGGTCCGCGGTAGGCGTCGATAAACTCGATGAACCGAAATTTGACAGTAACAGGGCCAAGAAAAGGTTAAGAACCACAAGATTGCCAATGACGACAGTAGCCAAGAAGAACGGTATACATGAGACATCTCCCACTAACATACAGTCCCACATGCTCTCTATCCACTCTCCGCAGAGTACTCGGAACAACAATCATGAAACTGTGCATGAAATCTGTAAAGTTCCATCTCGGGAGTCTCCGTCAGGGAAGCGGTCCACATAATCAACGTAATTTTTTCCGAACAGTTGCATACCCATCACCGACGAATATGAAAATATGATGCATAA
>Voltage-gated sodium channel part 2 of 4 [Ostrinia furnacalis]
AAATACTTCAAGTGCGTTGACCTAAACCATACGACTTCTGAGCCATGAAATTATTCCGGACCGAAATGCTTGCATATTTGGAAAATTATACCTGGGAAAATTCGCCTATGAACTTTGACCACGTCGGAAAAGCCTACCTATGTCTTCTTCCAAGTGGCTACATTCAAACGGCTGGATTCAGATCATGAACGATGCTATCGATTCGAGAGAGGTGGGACGCCAACCAATCCGAGAGACTAACATATACATGTACTTGTACTTTGTATTCTTCATCATCTTCGGCTCGTTCTTCACTCTTAATCTATTCATCGGTGTGATCATCGACAACTTTAACGAGCAAAAGAAGAAAGCAGGCGGTAGCTTAGAGATGTTCATGACTGAAGATCAAAAG
>Voltage-gated sodium channel part 3 of 4 [Ostrinia furnacalis]
CCGGGGTAGCCGCGCTCGTTGTCGGGCAAGTTGCACTCCTCCTCGTTGATGATGCCGTCCAGCACGCCGTCCCAGCCGGCGGAGGTCGACATTTGAAATAGCAATATCATGCTCTGCACGAAAAGTCTTGAAGTTGACACATCGTCGAGGCCGCCTTTGTTTTTGACGTGCATGAAGAACGACATGCCGAATATGGCGAAGATGAACATGACGAGGAACAGCAGTAGACAGATGTTGAACAGAGCTGGCAGTGACATGGCTAGCGCGAACAACAGGGTTCTGATACCCTTCGCACCTTTCACTAATCGGAGTACTCGACCCACTTTTGCTACTCTTACTACTCTCAATAACGTTGGTGATACAAAATATTTTTCTATTATATCACTCAGCACCAAACTAAGAATAGAGAACATTACAACGACGAAATCGAATAGATTCCACGGCTCAACAAAATAATGGTACCGTAAGGCGAATATTTTCAGCAGGCACTCTGAACTGAATATCACGATGAATATCATATTTAGATAGTCGAGTACGTTGCTAAACGTTTCCGCTTGTTGATAGTGGTCTAAACGTCATGGTCAACATGTTTAGACCAATAAACAACATAATTATCATGTCGAACTTCTTATCTGTAACTATTTCGAACACTATTGCTTGTGGACGCCACTTTGGTCTTGGGATGGCCTTCAATGGTTTCTTGGAACCCATTTTTTTCATGGCGTTGTAATATT
>Voltage-gated sodium channel part 4 of 4 [Ostrinia furnacalis]
AGCCAGGCTCCCCCCAGTTCGCTTAGGTCCGACGCGTCAGAAGCCCGTGAGGACTTTCGACTTGATGCGTGGGAGCTTCTTCGAACGTGGAGTAAAGCCGCTAAGGCGTCCGCCCCAACCTCCCCCGGAGACCATTTTGTACTTTCTTCTTCGTTGGAAGGACTACGATTTTTTTCGTTTTTACGTATTCCCTTCCACGGCACGTTGTACAGTCCGGGCTGCTTTATCCTCTCTCTTCCATATTCGAGTGGAGGAAACTATTTCTAACTCTTTCCTAGTTGGAAACTGTTTCTTAAACTTTATATCCATTTGCTCCTGCAGTTGTCTGAACGTATCGGTTTCCTCAACATGTCCCAACACATGTTTTACTAAAGCGTGTAGGATGTCCAGACAATGGATCTTGTTGCCTCTAGCTATAGGGAGATTAAAAACTGACTAATGCTACGGTATTTGGCTTCGATATACCCAAAGGCGGATCCAGCGAGGCAATGAAATCTGATAGTTGCGAAAACTTATAAATTAGTTGCATGTGGATCATACTTAGACCATCTGATATAGAACATTTCAAGGTCATCTTCCACAATACCGATCTCCTCTTCCTGGTGCGCCTGATT
>Ryanodine receptor part 1 of 6 [Ostrinia furnacalis]
ATGGCGGAAGCGGAGGGCGGAGCGAGCGAGCAAGATGATGTTTCATTCTTGCGCACGGAGGACATGGTGTGCCTCTCGTGCACGGCCACAGGAGAGCGAGTGTGTCTGGCGGCTGAGGGCTTCGGCAACCGGCACTGCTTCCTGGAAAACATTGCTGATAAGAACATACCACCGGACCTGTCGCAGTGCGTCTTTGTCATCGAGCAGGCGCTATCAGTGAGAGCATTACAAGAGTTGGTCACAGCAGCAGGCTCCGAGACGGGCAAAGAAAATTTAGGCAAAGGTACAGGGTCGGGACACAGGACGCTACTGTACGGCAATGCTATACTGCTGCGACATCTCAACAGTGACATGTACCTGGCTTGTCTGTCCACGTCATCATCACAAGACAAGCTGGCCTTCGACGTGGGTCTGCAAGAACACTCGCAGGGCGAAGCCTGCTGGTGGACCCTGCATCCTGCTAGCAAGCAAAGATCTGAGGGTGAGAAGGTGCGAGTCGGAGACGACTTGATTCTGGTGTCGGTCGCAACTGAGAGATATTTGCACACGACAAAAGAGAACGAAGTGTCAATAGTCAACGCGTCATTCCACGTGACGCACTGGTCGGTGCAACCGTACGGGACCGGGATATCCCGCATGAAGTACGTGGGCTACGTGTTCGGAGGCGACGTGCTACGGTTCTTCCACGGAGGCGACGAGTGTCTGACCATACCCAGCGCCTGGGCTAAGGAAACTGGACAGAACATCGTAGTCTACGAAGGCGGTTCCGTCATGTCGCAAGCCCGCTCCCTCTGGCGGTTAGAGTTAGCGCGCACCAAGTGGGCCGGCGGCTTCATCAACTGGTACCACCCGATGCGAATCCGGCACATCACTACTGGTAGATACTTGGGCGTCAACGACCAGAACGAACTGTATTTGGTTAGCAGGGAAGAGGCAACCACAGCCTCTTGTGCCTTCTGTCTTCGCCAAGAGAAGGATGATCAGAAGGTGGTGTTAGAAGACAAAGACTTGGAGGTGATCGGAGCGCCCATCATCAAGTATGGTGACTCCACCGTCATTGTACAGCACTCGGAAACTGGACTGTGGCTGTCATATAAGTCCTACGAGACGAAGAAGAAAGGCGTTGGCAAAGTGGAAGAGAAACAAGCGATCCTACACGAGGAGGGCAAGATGGACGACGGGCTGGACTTCTCCAGATCCCAGGAGGAAGAGTCCAGGACAGCCAGAGTCATTAGGAAGTGTTCCTCGTTGTTCACTAAGTTTATCAATGGCCTAGAAACACTGCAAGAGAACCGCCGGCATTCCATGTTCTTCGCGTCAGTCAACCTGGGCGAGATGGTCATGTGTCTCGAGGATCTGATCAACTACTTCGCACAGCCTGATGAGGATATGGAACACGAAGAGAAACAGAACAAGTTCCGCGCTCTCCGGAACCGTCAAGACCTGTTCCAAGAGGAAGGCATCCTCAACCTGATCTTAGAAGCGATCGACAAGATCAACGTCATCACCTCCCAAGGGTTCCTAGCCGGCTTCTTGGCAGGCGACGAGTCAGGGCAGAGCTGGGACATGATATCGGGATACTTGTATCAGCTGTTAGCCGCCATAATCAAAGGCAACCACACAAACTGCGCCCAATTCGCCAACTCCAACCGATTGAACTGGCTGTTCTCCCGACTCGGCTCCCAGGCTTCTGGGGAAGGCACAGGAATGCTGGATGTACTGCATTGCGTGCTCATCGACTCGCCTGAGGCTTTGAATATGATGCGGGACGAACACATCAAAGTGATCATTTCTCTCCTGGAAAAACACGGACGTGACCCAAAAGTATTGGACGTCCTCTGTTCACTCTGCGTTGGTAACGGAGTGGCTGTAAGGTCGTCACAGAATAACATTTGTGACTACCTCCTGCCTGGAAAGAATCTGCTTCTGCAAACACAGCTGGTGGACCACGTGTCGAGCGTCCGCCCAAACATCTTCGTGGGCCGCGTGGAAGGCTCGGCAGTGTACCAGAAGTGGTACTTCGAAGTGACGATGGACCACATTGAGAAAACCACGCACATGATGCCTCATCTAAGGATTGGATGGGCCAACACTGCTGGATACGTCCCTTACCCCGGCGGTGGTGAGAAATGGGGAGGGAACGGAGTAGGGGATGACCTCTACTCGTTCGGTTTCGACGGTGCTTTTATGTGGTCTGGAGGAAGAAAGACACCTGTGAACAGGACGCATGCTGAGGAGCCTTATATACGGAAAAGTGACGTGATCGGCTGTGCTCTAGATTTGACAGTGCCGATTATAAACTTTATGTTCAACGGAGTAAGGGTCACTGGATCCTTTACCAACTTCAACTTGGAAGGCATGTTCTTCCCGGTCATCAGTTGTTCGAGTAAATTAAGTTGCCGCTTCCTTCTCGGAGGCGAACACGGCCGGCTGCGCTACGCGGCGCCCGAAGGCTACTCCCCTTTAGTGGAGTCTCTCCTGCCTCAGCAGATCCTGGCCTTGGAGCCGTGCTTCTACTTCGGCAACTTGGCCAAGCGGGCCCTAGCTGGGCCACCGCTGGTGCAAGATGATACGGCTTTTGTACCCACACCGGTGGATACTTTGCAGATTACTTTGCCGTCGTATGTCGAACAAATCAGAGACAAACTAGCGGAGAATATCCACGAAATGTGGGCTATGAATAAGATTGAAGCGGGATGGATGTACGGAGACCAGCGCGAAGACTTGCACAAGATCCACCCGTGCTTGGTGCCGTTCGAACGGCTCCCCGCCGCTGAGAAACGATACGACATCCAGTTGGCGGTGCAAACACTCAAGACTATTCTTGCTCTCGGCTACTACATCAGCCTGGACAAGCCCCCAGCGCGTATCCGCAACGTTCGTCTGCCCAACGAGCCTTTCATGCAGTCGAACGGTTACAAGCCAGCACCCTTAGACTTGAGTGCTGTCACCCTAACACCAAAGATGGATGAGTTAGTTGACCAGCTTGCTGAGAACACTCACAATCTTTGGGCTAGGGAGCGCATCCAGCAAGGATGGACTTATGGACTCAATGAGGACCCCGACATGCACCGCTCGCCGCATCTGGTGCCGTACCCAAAAGTGGACGACGCGATCAAAAAGGCCAACCGGGACACCGCGTCTGAGACTGTCAGGACTCTGTTAGTCTATGGATATAACTTGGATCCGCCCACAGGAGAGCAACACGAAGCATTGCTAGCTGAAGCCTCGAAACAGAAACAAGCTGACTTCAGGACATATAGAGCGGAGAAGAACTACGCGGTCAGCTCTGGAAAGTGGTACTTCGAGTTTGAGATCCTGACTGCTGGGCCCATGAGGGTTGGTTGGGCCCACGCTGATATGGCCCCAGGAATGATGCTGGGGCAAGACGAAAATTCTTGGGCATTCGACGGTTACAACGAGGAAAAAGTATACAGCGGTAGCACAGAGTCTTTTGGCAAGCAGTGGGCGGTCGGCGACGTTGTGGGGGTCTTTTTTAGACCTGATAGATAAGACGATAAGTTTCTCGCTCAATGGAGAGTTGTTGATGGACGCACTCGGTGGTGAGACAACATTTGCTGATGTACAAGGAGATAACTTCGTTCCCGCTTGTACACTTGGAGTGGGACAGAAGGCCCGGCTGACATACGGACAAGACGTTAACACTCTAAAATACTTCACAACTTGCGGTCTTCAGGAAGGATACGAGCCTTTCTGTGTGAACATGAAGCGTGACGTCACCCACTGGTACACCAAGGACCAACCCATCTTCGAAAATACGGATGAAATGCTGGACACCAGGATAGATGTTACCAGGATCCCAGCTGGCTCCGAAACACCACCTTGCATGAAGATCTCTCACAACACATTTGAGACCATGGAAAAGGCCAACTGGGAGTTCCTACGGTTGTCTTTGCCCGTCATATGCCAGGCACAATTTATAGGTGAACAAGAGAAAGCCAGAAGATGGGTGGAGATCAAGGAACGTCAACAAATCCTGATGAAGGAAGCGACTGAAGCCCAAATGCCAGCCCACATCGATCAGATTATGAGAAGCGGGTTCACCATGAATGATATCAAAGGTCTGCACTACGAAGATAACCAGGACGACGTCCAGTCAAAGATGAAGAGGCAGCCTTCGAGACCCCCCCGCAAAGGCTCGGTGACGCGAGGCGTGACGTATCAGCAAGGTCAAGTGAACGGCATGCATAGGTCGACGAGCGAAGCCGAGATGTCTAAATACGAGTTGGGCGTCCAAAACCTGGCCGATGAAAAGAAGGATAAGAGAGGAAGATCGCCTTTCAAGTTCTTCAAAAGCAAAACGCGGCGAGAGCGGAGACAGGGCGAAGTCTCGCAAGTCGAAGACTCCTGATCCCTTCAGTGACACGGAAGTCTCTCCAGAGAGAGGACCAAGGAGACC
>Ryanodine receptor part 2 of 6 [Ostrinia furnacalis]
TTGATCAGAGTGCTCCGCGTCCACGAGAACGTGATGGCAGTGATGATGAACACGCTAGGACGCCGCGCGCAGGCGCAGTCCGACGCGCAGCCTGCCTCGCCGCCCACCGCCGATGACAAGGAGAAGGACACATCCCACGAAATGGTGGTAGCCTGCTGCCGTTTCCTCTGCTACTTCTGCCGCACCGGCCGCCAAAACCAGAAGGCAATGTTCGACCACTTCGACTTCTTGCTGGAGAACTCCAATATCCTCCTGTCGAGGCCCTCGTTGAGAGGATCCACGCCTCTGGATGTGGCTTACTCCAGTCTTATGGAGAACACTGAACTGGCGCTTGCTTTGAGAGAGCACTATCTAGAGAAGATAGCAGTGTACCTCTCCCGTTGCGGGTTACAAAGCAACTCGGAGCTGATAGAGAAAGGATACCCCGACCTTGGCTGGGACCCGGTGGAAGGCGAGAGATACCTGGACTTCCTGAGGTTCTGTGTTTGGGTCAACGGCGAAAGCGTAGAAGAAAACGCCAACTTAGTAATCCGTTTGCTCATCCGTCGGCCGGAGTGCCTGGGCCCGGCCCTGAGGGGCGAGGGCGAGGGCCTGCTCAAGGCGATAGTGGACGCCAACAAGATGAGCGAGCGGATCGCCGACAGGAGGAAGCTGAGGGAGATGGAACAAGAGGGCGACGCACTTTCTCCCACCCTCTCCCCGAGTCGGATGAAGATGAAGACTACATCGACACCGGCGCAGCCATCT
>Ryanodine receptor part 3 of 6 [Ostrinia furnacalis]
GCTCTGCCGTGCCTCATTGCTATTGGATGCGCGTTGCCACCTGACTACTCTCTATCTAAAAACTACGACGATGAGTTCTATGGAAAAGAAACACAGGCCACTGGTGGTCCCGACAATCCTCAATACGACCCTCAACCCATCAACACGTCATCGGTGGCTCTCAACAACGATCTCAACACCATCGTGCAGAAGTTCTCGGAGCACTACCACGATGCTTGGGCTTCCAGGAAAATCGAAAACGGTTGGGTGTACGGCGAGTCGTGGTCCGACAGTCAAAAGGCGCATCCTCGCTTGAAGCCGTACAACATGCTAAATGACTATGAGAAGGAGCGCTACAAAGAGCCAGTGCGTGAGTCCCTCAAGGCTCTGCTAGCCATCGGCTGGTCGGTGGAACATTCAGAAGTGGACATTCCCAGCACCAACCGCAGTTCTATGAGGAGGCAGTCCAAGTCTGGAGGCCGCCCGCCAGACATAGTGACGGACTCAGCAACTCCATTCAACTACAACCCTCACCCTGTCGATATGACCAATCTGACGCTGTCAAGAGAGATGCAGAACATGGCTGAACGACTGGCCGAGAACGCTCACGACATCTGGGCGAAGAAGAAAAAGGAAGAACTGGTCACCAATGGCGGTGGCATCCACCCTCAACTAGTCCCATACGACCTTCTAACCGACAAAGAAAAGAAGAAAGACAGAGAACGTTCCCAAGAGTTCCTCAAGTACCTACAATACCAGGGCTACAAGCTTCACAGGCCCAGCAAATCGTCTCCCAGCGACACAGAACAGACCACTACTGGGGTGGCAATAGAGCTCAGATTCGCTTACTCGTTGCTGGAGAAATTGATTCAGTATATAGACAGAGCTACGATCAATATGAAGCTGTTGAAACCGTCCACTACGTTTAGTAGAAGAAGCAGTTTTAAAACTAGCACGAGGGATATTAAGTTCTTTTCAAAGGTGGTCTTGCCCCTAATGGAGAAATATTTCTCGACACATCGCAACTACTTCATAGCGGTTGCGACGGCGACCAACAACGTCGGTGCGGCCAGTTTGAAAGAGAAAGAAATGGTTGCCGCTCTCTTCTGCAAGCTGGCCAGCTTGCTGAGGTCCAGGTTGGCAGCCTTCGGGCCGGACGTCCGGATCACCGTCCGCTGTCTCCAAGTG
>Ryanodine receptor part 4 of 6 [Ostrinia furnacalis]
CTGGAAGCTCAAGACATCATGGCCAAAATGGAGCAATCCATGCCCACATTAGAGACAATCCTAAGCGAGGTGGACCAGTTCGTGGAGTCAGACAAGACCTACAACGAGGCTCCCCACATTATAGACGTGGTGTTGCCATTACTGTGCTCGTATCTACCATTTTGGTGGGCGCAGGGACCGGACAACGTCACCCCTACTGGCGGAAACCACGTCACAATGGTGACAGCAGAACATATGAACCAACTGCTCAAGAACGTTCTGAAACTCATCAAGAAGAACATTGGCAACGAGAGCGCTCCATGGATGACTCGTATCGCGACGTATACCCAGCAGATCATCATCAACAGTTCTGAGGAGTTGTTGAGGGATTCCTTCCTGCCTCTCGCTGAAAGAGTCAGGAAGAGGACCGATACTATGTTCCATAAGGAGGAGAGCTTGCGAGGGTTCATCAAGTCCTCGACCGACGACACATCCCAAGTGGAGTCCCAAATCCAGGAAGACTGGCAGCTGTTGGTCCGCGATATCTACTCCTTCTACCCTCTGCTCATCAAGTACGTCGACCTGCAGAGAAACCATTGGCTGAGGAATAACGTTCCAGAGGCTGAAGAATTATACAATCACGTAGCAGAAATATTCAACATCTGGTCGAAATCGCAATACTTCCTCAAGGAGGAGCAGAACTTCATTTCTGCCAACGAAATCGACAACATGGTGCTGATTATGCCCACAGCGACTAGACGGGTGACAACAGTTGTCGAGGGCGCGCCGCAAGGTGGCGGTAAAAAGAAGAAGAAACATCGTGACAAGAAGAGGGACAAGGACAAGGAAGTGCAAGCGTCTCTCATGGTGGCGTGTTTGAAGAGACTGCTGCCAGTCGGACTGAATCTCTTCGCTGGCAGGGAGCAGGAGTTGGTCCAGCACTGCAAGGACAGGTTCTTGAAGAAAATGACAGAGCAAGACGTAGCCGAGTTCGCCAAGACCCAACTGACATTGCCAGACAAGATCGACCCAGCGGATGAGATGTCCTGGCAACACTACCTGTACAGCAAGCTAGGGTCTAAGAGCAAAGCTAACATCACAGCAGACACCGCTGAGAACAAAGCCAAGATCATCGATGATACCGTGGAAAGGATAGTGGCCATGAGCAAAGTGCTCTTTGGACTGCATATGATTGACCACCCTCAACAAATGAGTAAAAACGTCTACCGATCGGTCGTGTCGATACAACGCAAGCGCGCTGTCATAGCTTGCTTCAGGCAGCTGTCTCTCCACTCGTTGACCAGGCATAGAGCGTGTAACATCTTTGCGCGGACGTACTACGAGCTTTGGTTGGAAGAAGAAAATGTTGGTCAAGAAGTTATGATCGAGGATCTTACACAATCATTCGAAGACGCGGAGTTGAAGAAAAGCGACGTGGTAGAAGAGGAAGGCAAGCCTGACCCTCTGACTCAGCTGGTTACCACATTCTGCAGGGGAGCCATGACGGAACGGTCCGGCGCTTTACAGGAGGATCTCCTATACATGTCTTACGCGAATATAATCGCCAAATCGTGTGGAGAAGAAGAGGAAGAAGGCGGTGGCGAGGAAGAAGAAGGTGGCGGCGAGGCCGAGGGCGAGGAAGAAGGCCGCGCCAGTATACACGAGCAAGAAATGGAAAAACAGAAGCTACTGTTCCACCAAGCCAGGCTAGCGGACAGAGGCGTGGCGGAGATGGTTCTCCTACATATCTCCGCTTCCAAAGGCGTGCCAAGTGAGATGGTCATGAAGACGTTGGAACTTGGCATCTCTATCCTGAGAGGAGGCAACATTGACATTCAGATGGGCATGTTGAATCATCTCAAGGACAAAAAGGACGTCGGCTTCTTCACGTCCATCGCTGGTCTCATGAACTCCTGTTCAGTGCTCGACCTGGATGCCTTCGAGAGGAACACCAAAGCTGAAGGCCTGGGCGTGGGACTAGAAGGAGCGGCAGGCGAGAAGAACATGCATGATGCAGAATTCACATGCGCACTGTTCCGATTTATACAGCTGACTTGTGAGGGACACAACTTGGAATGGCAGAACTACCTCAGAACGCAAGCCGGTAACACAACCACGGTCAACGTGGTCATCTGCACCGTGGACTACCTGCTAAGGCTGCAGGAGTCTATTATGGACTTCTACTGGCATTATTCTAGCAAGGAACTCATAGACCCAGCGGGCAAAGCCAACTTTTTCAAGGCGATCGGCGTCGCTTCTCAAGTATTCAACACGCTCACTGAAGTCATCCAGGGACCGTGTACCCAGAATCAACAGGCTTTGGCACATTCCAGATTGTGGGACGCGGTAGGCGGTTTCCTCTTCCTCTTCTCCCACATG
>Ryanodine receptor part 5 of 6 [Ostrinia furnacalis]
ATCCTGAAATACTTCGACATGTTCCTGAAGCTCAAAGACCTGACGTCTAGTGCCAGCTTCCAGGAGATTGACGCCAACAACGATGGTTGGGTCCTGCCTAAGGACTTTAAGGAGAAGATGGAACAGCAGAAGAGTTATACGCCCGAAGAGATAGAATTCCTTCTAGCCTGCTGCGAGACCAACCACGACGGGAAGCTGGACTACATCGGCTTCTGCGACCGCTTCCACGAGCCG
>Ryanodine receptor part 6 of 6 [Ostrinia furnacalis]
GAAATCATGGGCGGGTCCAAACGCATCGAGCGGGTCTACTTCGAAATCAAGGAGTCGAACATCGAGCAGTGGGAGAAGCCGCAGATTAAGGAATCCAAACGCGCGTTCTTCTACAGCATAGTGACAGAAGGTGGCGACAAAGAGAAGTTAGAAGCGTTCGTCAACTTCTGCGAGGACGCCATCTTTGAAATGACGCACGCGTCCAGTTTGATGGCCGCTTGTGAAGAATCGGCTGGCGGACCGAAGAATAGGGAGGCTAGTTACATGTACATGGGCGATGATGATGATGAAAGAGCCGGCAAAGACCCATTCCGTCGCGGTCTTCAATCCGTCAAAGACGGCATCTCCACTGCATTTTCGTCCTTATCGCCATCAAACATAAAGCAGAAAATCGCAGATCTACAGCAGATGCCTCCAGCGGAATTGGCCGTGGGATTCTTCAAAATGTTCTTCTATCTGTTCTATTACTTAGGCTATGGTGGATTGGTTGTTGTCAGGTACATATTCGGCGTTCTTCTGGGTCTGATGCGAGGTCCTCAAATGGAGGAGCCGCCTCCGGAACCGACTGAGGAGGAGAAAATCGGTCAGTTGAGGCACAGATTGCTCGCACAAAGTCCATCACGACACCTGCCAGCGTTGCCGCCGGCCGATGACACTGGACAGATGCAAGTGCAGGCCTTCGGTTTGGATATCACTAAAGAGGACAATGGCCAAATACAAGTGAAACCGCACGAGTCTCCAAGCACATCATCCCCATCATCTGGTGAAGAAGCCGACGCGTCTTTGGACGAAGGAGCCGAGCACACGGAAGAGCAGAGGCCTCCATCACTGATCGATCTGTTGGGAGGCGAGCAAGCGAAGAAGCAAGCACAAGAAAGAATGGAAGCGCAAGCAGTTCAACAGGCCGCTATGTCAGCCATAGAAGCGGAAAGCAAGAAGGCCGTGCAAGTGCCCGCGCCGTCTGCTCTCGCGCAAGTGGACTTATCCCAGTACACGCGGCGCGCGGTGTCTTTCTTAGCGCGTAACTTCTACAACCTGAAGTATGTGGCGCTGGTGTTGGCTTTCTGCATCAACTTCGTGCTGCTGTTCTATAAGGTGTCAGCTTTGGACTCTGAGGAAGGCGAGGGCTCTGGACTTGGCGACATCATCGGAGGTTCTGGCTCTGGGCAAGGCTCGGGCAGTGGAGATGGAGGCAGCGGCGAATCGGGCGAGGACGAAGATGCATTGGAAGTGGTGCACATAGACGAGGACTTCTTCTACATGGTGCACGTCATCAATATGGCCGCCGTGCTGCACTCTATCGTGTCTCTGGCCATACTTATCGGGTACTACCATCTTAAGGTGCCTCTAGCCATCTTCAAACGTGAAAAAGAGATCGCTCGTAAACTAGAGTTCGACGGCCTCTACATCGCGGAACAACCGGAAGACGATGACCTGAAAAGCCACTGGGACAGGCTCGTCATATCTGCCAAATCTTTCCCCGTGAACTACTGGGACAAATTCGTGAAGAAGAAAGTTCGCGCCAAGTACTCGGAAACTTACGACTTTGATTCCATCTCCAACATGCTTGGAATGGAGAAGACATCTTTCTCTGCCCAGGAGGAAGAAGGCAGCAAGGGCTTGATCCACTACATAATGAACATCGACTGGCGCTACCAAGTGTGGAAGGCCGGCGTGACGATCACCGACAATTCGTTCCTGTATTCTCTATGGTACTTCTCTTTCTCCGTGATGGGCAACTTCAACAACTTCTTCTTTGCTGCCCATCTGCTGGACGTGGCGGTAGGGTTCAAGACCCTGAGGACCATCTTGCAGTCTGTCACGCATAACGGGAAACAGCTGGTACTGACGGTGATGCTGCTGACGATCATAGTATACATCTACACGGTGATCGCCTTCAACTTCTTCCGCAAGTTCTACGTTCAAGAGGAAGATGACGAGGTCAACAAGAACTGCCATGACATGCTCACGTGCTTCGTGTTCAACTTATACAAAGGTGTCCGCGCCGGCGGCGGCATCGGCGACGAGCTCGAGCCGCCGGACGGAGACGACTCGGAAGTCTACCGCATCATCTTTGACATATCCTTCTTCTTCTTCATCATCGTTATCCTGCTGGCCATCTTGCAGGGTTTGATCATCGACGCGTTCGGAGAACTCCGTGATCAGCTGGAGTCCGTCAAGGAGGACATGGAGTCCAACTGCTTCATATGTGGCATCAATAAAGACTACTTTGATAAAGTTCCACACGGGTTCGACACGCACGTGCAACGAGAGCATAATTTAGCGAATTACATGTTCTTCCTCATGCATCTCATCAACAAACCAGACACGGAGTATACAGGTCAAGAAACGTACGTGTGGAATATGTACACGCAACGATGCTGGGACTTCTTCCCCGTGGGAGACTGTTTCAGGAAGCAGTATGAAGACGTCATGGGAGAA
