# Supplementary material for: De novo transcriptome and expression profile analyses of the Asian corn borer (Ostrinia furnacalis) reveals relevant flubendiamide response genes
Source: BMC Genomics. 2017 Jan 5;18:20. doi: 10.1186/s12864-016-3431-6 (PMC5217215; doi:10.1186/s12864-016-3431-6)
Supplement: Additional file 7: — Differentially expressed genes between flubendiamide-treated and control ACBs. (XLS 27928 kb) [file 12864_2016_3431_MOESM7_ESM.xls]

## Sheet: DMSO-VS-F15.annotated.expressio
						Expression							ORF					GO annotation				Nr annotation				Nt annotation				Swissprot annotation
GeneID	Gene_length	DMSO-Expression	F15-Expression	DMSO-Expression-normalized	F15-Expression-normalized	Fold(F15/DMSO)	log2 Ratio(F15/DMSO)	Up/Down(F15/DMSO)	P-value	FDR	Symbol	ORF_start_site	ORF_end_site	ORF_length	GC content	COG/KOG annotation	GO Component	GO Function	GO Process	Pathway annotation	Best Hit	Identity	E-value	Description	Best Hit	Identity	E-value	Description	Best Hit	Identity	E-value	Description
Unigene_32191	456	0	2	0	2.78265	Inf	Inf	Up	0.5	1.20139	-	1	399	399	0.59	KOG0255/General function prediction only ;/Synaptic vesicle transporter SVOP and related transporters (major facilitator superfamily)	-	-	GO:0051234//establishment of localization	ko04512//ECM-receptor interaction	gi|189234337|ref|XP_001814558.1|	48.74	2.44e-26	PREDICTED: similar to synaptic vesicle protein [Tribolium castaneum]	gi|194768488|ref|XM_001966308.1|	90.2	2e-06	Drosophila ananassae GF22045 (Dana\GF22045), mRNA	sp|Q9Z2I6|SV2C_RAT	29.17	6e-11	Synaptic vesicle glycoprotein 2C
Unigene_34467	371	0	1	0	1.71009	Inf	Inf	Up	1	1.15146	-	3	314	312	0.57	-	-	-	-	-	-	-	-	-	-	-	-	-	-	-	-	-
Unigene_32782	310	0	2	0	4.09319	Inf	Inf	Up	0.5	1.20114	-	3	308	306	0.41	-	-	-	-	-	-	-	-	-	-	-	-	-	-	-	-	-
Unigene_33190	579	0	3	0	3.28728	Inf	Inf	Up	0.5	1.20081	-	1	294	294	0.3	-	-	-	-	-	-	-	-	-	-	-	-	-	-	-	-	-
Unigene_33767	255	0	2	0	4.97604	Inf	Inf	Up	0.5	1.20072	-	184	2	183	0.54	-	-	-	-	-	-	-	-	-	gi|237846775|gb|FJ612481.1|	100	7e-08	Leitoscoloplos robustus voucher Lru_003 18S ribosomal RNA gene, partial sequence	-	-	-	-
Unigene_24014	274	0	2	0	4.63098	Inf	Inf	Up	0.5	1.20014	-	272	165	108	0.31	-	-	-	-	-	-	-	-	-	-	-	-	-	-	-	-	-
Unigene_20103	224	0	1	0	2.83234	Inf	Inf	Up	1	1.15116	-	48	224	177	0.51	-	-	-	-	-	-	-	-	-	-	-	-	-	-	-	-	-
Unigene_33610	799	0	5	0	3.97024	Inf	Inf	Up	0.125	0.801596	-	173	799	627	0.59	KOG4278/Signal transduction mechanisms ;/Protein tyrosine kinase	GO:0044448//cell cortex part;GO:0005924//cell-substrate adherens junction;GO:0019898//extrinsic to membrane	GO:0004713//protein tyrosine kinase activity;GO:0032559	GO:0010004//gastrulation involving germ band extension;GO:0006468//protein phosphorylation;GO:0001700//embryonic development via the syncytial blastoderm;GO:0008104//protein localization;GO:0006935//chemotaxis;GO:0010608//posttranscriptional regulation of gene expression;GO:0008582//regulation of synaptic growth at neuromuscular junction;GO:0007300//ovarian nurse cell to oocyte transport	ko04360//Axon guidance;ko05200//Pathways in cancer;ko04722//Neurotrophin signaling pathway;ko05131//Shigellosis;ko05130//Pathogenic Escherichia coli infection;ko04110//Cell cycle;ko04012//ErbB signaling pathway;ko05416//Viral myocarditis;ko05220//Chronic myeloid leukemia	gi|242022398|ref|XP_002431627.1|	77.6	4.13e-51	proto-oncogene tyrosine-protein kinase abl1, putative [Pediculus humanus corporis]	gi|195590878|ref|XM_002085136.1|	82.52	7e-32	Drosophila simulans GD12452 (Dsim\GD12452), mRNA	sp|P00522|ABL_DROME	54.38	2e-49	Tyrosine-protein kinase Abl
Unigene_32368	920	0	3	0	2.06884	Inf	Inf	Up	0.5	1.19939	-	164	457	294	0.44	-	-	-	-	-	-	-	-	-	gi|185049961|dbj|AP008995.1|	97.14	4e-06	Bombyx mori genomic DNA, chromosome 7, BAC clone:004E23, complete sequence	-	-	-	-
Unigene_33913	402	0	1	0	1.57822	Inf	Inf	Up	1	1.15104	-	149	400	252	0.41	-	-	-	-	-	-	-	-	-	-	-	-	-	-	-	-	-
Unigene_33656	427	0	3	0	4.45746	Inf	Inf	Up	0.5	1.19931	-	117	350	234	0.42	-	-	-	-	-	-	-	-	-	-	-	-	-	-	-	-	-
Unigene_34407	292	0	1	0	2.17276	Inf	Inf	Up	1	1.151	-	1	291	291	0.67	-	-	-	-	-	-	-	-	-	-	-	-	-	-	-	-	-
Unigene_33898	461	0	2	0	2.75247	Inf	Inf	Up	0.5	1.19914	-	460	14	447	0.47	KOG1854/Cell wall/membrane/envelope biogenesis ;/Mitochondrial inner membrane protein (mitofilin)	-	-	-	-	gi|170063635|ref|XP_001867187.1|	31.07	2.89e-06	motor-protein [Culex quinquefasciatus]	-	-	-	-	-	-	-	-
Unigene_34232	737	0	2	0	1.7217	Inf	Inf	Up	0.5	1.19897	-	2	268	267	0.32	-	-	-	-	-	-	-	-	-	-	-	-	-	-	-	-	-
Unigene_32822	322	0	2	0	3.94065	Inf	Inf	Up	0.5	1.19889	-	2	277	276	0.48	-	-	-	-	-	-	-	-	-	-	-	-	-	-	-	-	-
Unigene_32558	472	0	4	0	5.37665	Inf	Inf	Up	0.25	1.04185	-	1	471	471	0.62	-	-	-	-	-	-	-	-	-	-	-	-	-	-	-	-	-
Unigene_33341	466	0	3	0	4.08441	Inf	Inf	Up	0.5	1.19872	-	250	462	213	0.38	-	-	-	-	-	-	-	-	-	-	-	-	-	-	-	-	-
Unigene_20872	242	0	1	0	2.62167	Inf	Inf	Up	1	1.15081	-	3	242	240	0.55	-	-	-	-	-	-	-	-	-	-	-	-	-	-	-	-	-
Unigene_34294	427	0	2	0	2.97164	Inf	Inf	Up	0.5	1.19864	-	328	188	141	0.35	-	-	-	-	-	-	-	-	-	-	-	-	-	-	-	-	-
Unigene_24750	424	0	2	0	2.99266	Inf	Inf	Up	0.5	1.19847	-	349	182	168	0.38	-	-	-	-	-	-	-	-	-	-	-	-	-	-	-	-	-
Unigene_25013	203	0	2	0	6.25069	Inf	Inf	Up	0.5	1.19831	-	50	202	153	0.34	-	-	-	-	-	-	-	-	-	-	-	-	-	-	-	-	-
Unigene_30232	455	0	5	0	6.97192	Inf	Inf	Up	0.125	0.801299	-	401	21	381	0.58	-	-	-	-	-	-	-	-	-	-	-	-	-	-	-	-	-
Unigene_16467	284	0	2	0	4.46792	Inf	Inf	Up	0.5	1.19814	-	203	3	201	0.48	-	-	-	-	-	-	-	-	-	-	-	-	-	-	-	-	-
Unigene_34276	374	0	2	0	3.39275	Inf	Inf	Up	0.5	1.19798	-	304	131	174	0.41	-	-	-	-	-	-	-	-	-	-	-	-	-	-	-	-	-
Unigene_33103	584	0	1	0	1.08638	Inf	Inf	Up	1	1.15062	-	227	448	222	0.32	-	-	-	-	-	-	-	-	-	-	-	-	-	-	-	-	-
Unigene_32807	472	0	2	0	2.68833	Inf	Inf	Up	0.5	1.19764	-	140	436	297	0.5	-	-	-	-	-	-	-	-	-	-	-	-	-	-	-	-	-
Unigene_33257	724	0	2	0	1.75261	Inf	Inf	Up	0.5	1.19748	-	722	144	579	0.35	-	-	-	-	-	-	-	-	-	-	-	-	-	-	-	-	-
Unigene_32527	666	0	4	0	3.81048	Inf	Inf	Up	0.25	1.04135	-	557	147	411	0.34	-	-	-	-	-	-	-	-	-	-	-	-	-	-	-	-	-
Unigene_33966	1004	0	2	0	1.26383	Inf	Inf	Up	0.5	1.19731	-	203	958	756	0.49	KOG1052/Inorganic ion transport and metabolism ; Amino acid transport and metabolism ; Signal transduction mechanisms ;/Glutamate-gated kainate-type ion channel receptor subunit GluR5 and related subunits	-	-	-	-	gi|157111412|ref|XP_001651553.1|	31.37	4.72e-18	ionotropic glutamate receptor-invertebrate [Aedes aegypti]	-	-	-	-	-	-	-	-
Unigene_34045	741	0	2	0	1.7124	Inf	Inf	Up	0.5	1.19715	-	125	739	615	0.56	-	-	-	-	-	-	-	-	-	gi|185050650|dbj|AP009038.1|	97.67	5e-11	Bombyx mori genomic DNA, chromosome 12, BAC clone:544I15, complete sequence	-	-	-	-
Unigene_32392	463	0	6	0	8.22175	Inf	Inf	Up	0.125	0.800704	-	451	2	450	0.61	-	-	-	-	-	gi|53127542|emb|CAD48593.1|	64.44	5.93e-39	allatostatin a precursor [Spodoptera frugiperda]	gi|46358268|emb|AJ555184.1|	84.34	2e-06	Spodoptera frugiperda mRNA for statin (stn gene)	sp|O44314|ALLP_HELAM	65.47	7e-39	Helicostatins
Unigene_34515	405	0	2	0	3.13306	Inf	Inf	Up	0.5	1.19706	-	2	310	309	0.58	-	-	-	-	-	-	-	-	-	-	-	-	-	-	-	-	-
Unigene_33471	535	0	1	0	1.18588	Inf	Inf	Up	1	1.15008	-	2	262	261	0.34	-	-	-	-	-	-	-	-	-	-	-	-	-	-	-	-	-
Unigene_32887	320	0	2	0	3.96528	Inf	Inf	Up	0.5	1.19673	-	2	172	171	0.23	-	-	-	-	-	-	-	-	-	-	-	-	-	-	-	-	-
Unigene_34192	518	0	3	0	3.67439	Inf	Inf	Up	0.5	1.19656	-	444	118	327	0.55	-	-	-	-	-	-	-	-	-	-	-	-	-	-	-	-	-
Unigene_32483	548	0	2	0	2.31549	Inf	Inf	Up	0.5	1.19648	-	312	1	312	0.47	-	-	-	-	-	-	-	-	-	-	-	-	-	-	-	-	-
Unigene_31272	329	0	1	0	1.9284	Inf	Inf	Up	1	1.14993	-	327	130	198	0.42	-	-	-	-	-	-	-	-	-	-	-	-	-	-	-	-	-
Unigene_9544	313	0	1	0	2.02698	Inf	Inf	Up	1	1.14989	-	1	312	312	0.5	-	-	-	-	-	-	-	-	-	-	-	-	-	-	-	-	-
Unigene_34104	332	0	1	0	1.91098	Inf	Inf	Up	1	1.14986	-	256	2	255	0.37	-	-	-	-	-	-	-	-	-	-	-	-	-	-	-	-	-
Unigene_12737	112	0	1	0	5.66469	Inf	Inf	Up	1	1.14982	-	2	112	111	0.57	-	-	-	-	-	gi|298402909|gb|ADI82774.1|	100	2.19e-14	fatty-acyl CoA reductase 1 [Ostrinia nubilalis]	gi|298402908|gb|GU808250.1|	100	2e-49	Ostrinia nubilalis strain Z fatty-acyl CoA reductase 1 mRNA, complete cds	-	-	-	-
Unigene_29231	216	0	2	0	5.87449	Inf	Inf	Up	0.5	1.19632	-	215	18	198	0.42	-	-	-	-	-	-	-	-	-	-	-	-	-	-	-	-	-
Unigene_34349	336	0	1	0	1.88823	Inf	Inf	Up	1	1.14978	-	34	180	147	0.42	-	-	-	-	-	-	-	-	-	-	-	-	-	-	-	-	-
Unigene_22022	207	0	1	0	3.06495	Inf	Inf	Up	1	1.14974	-	198	37	162	0.31	-	-	-	-	-	-	-	-	-	-	-	-	-	-	-	-	-
Unigene_474	187	0	2	0	6.78551	Inf	Inf	Up	0.5	1.19623	-	1	168	168	0.44	-	-	-	-	-	-	-	-	-	-	-	-	-	-	-	-	-
Unigene_34546	201	0	1	0	3.15644	Inf	Inf	Up	1	1.14966	-	46	201	156	0.5	-	-	-	-	-	-	-	-	-	-	-	-	-	-	-	-	-
Unigene_33515	355	0	2	0	3.57434	Inf	Inf	Up	0.5	1.19598	-	71	355	285	0.5	-	-	-	-	-	-	-	-	-	-	-	-	-	-	-	-	-
Unigene_34263	275	0	1	0	2.30707	Inf	Inf	Up	1	1.14959	-	273	22	252	0.54	-	-	-	-	-	-	-	-	-	-	-	-	-	-	-	-	-
Unigene_33753	371	0	2	0	3.42019	Inf	Inf	Up	0.5	1.19565	-	203	370	168	0.32	-	-	-	-	-	-	-	-	-	gi|85813213|gb|DQ354701.1|	92	1e-34	Ostrinia nubilalis clone D77 microsatellite sequence	-	-	-	-
Unigene_991	202	0	1	0	3.14082	Inf	Inf	Up	1	1.14943	-	201	1	201	0.53	KOG0727/Posttranslational modification, protein turnover, chaperones ;/26S proteasome regulatory complex, ATPase RPT3	GO:0044424//intracellular part	GO:0042623//ATPase activity, coupled;GO:0032559	GO:0009057//macromolecule catabolic process;GO:0006457//protein folding	ko03050//Proteasome	gi|114053311|ref|NP_001040338.1|	94.74	3.58e-26	26S protease regulatory subunit 6B [Bombyx mori]	gi|322497323|emb|FR799599.1|	85.92	8e-07	Leishmania donovani BPK282A1 complete genome, chromosome 12	sp|P46507|PRS6B_MANSE	94.74	6e-27	26S protease regulatory subunit 6B
Unigene_19816	266	0	1	0	2.38513	Inf	Inf	Up	1	1.14932	-	102	236	135	0.37	-	-	-	-	-	-	-	-	-	-	-	-	-	-	-	-	-
Unigene_27871	450	0	2	0	2.81976	Inf	Inf	Up	0.5	1.19532	-	2	448	447	0.56	-	-	-	-	-	gi|157123536|ref|XP_001660191.1|	35.82	1.15e-15	tmc6 protein (evin) [Aedes aegypti]	-	-	-	-	-	-	-	-
Unigene_33940	382	0	1	0	1.66085	Inf	Inf	Up	1	1.14905	-	284	382	99	0.24	-	-	-	-	-	-	-	-	-	-	-	-	-	-	-	-	-
Unigene_32209	397	0	2	0	3.1962	Inf	Inf	Up	0.5	1.19499	-	2	397	396	0.62	KOG3509/Posttranslational modification, protein turnover, chaperones ;/Basement membrane-specific heparan sulfate proteoglycan (HSPG) core protein	GO:0044421//extracellular region part	-	GO:0048468//cell development;GO:0007165//signal transduction;GO:0007399//nervous system development;GO:0043062//extracellular structure organization	ko04512//ECM-receptor interaction	gi|242020688|ref|XP_002430784.1|	48.03	1.14e-31	Agrin precursor, putative [Pediculus humanus corporis]	-	-	-	-	sp|O00468|AGRIN_HUMAN	36.22	1e-14	Agrin
Unigene_33700	349	0	2	0	3.63579	Inf	Inf	Up	0.5	1.19491	-	260	105	156	0.48	-	-	-	-	-	-	-	-	-	-	-	-	-	-	-	-	-
Unigene_33937	392	0	2	0	3.23696	Inf	Inf	Up	0.5	1.19474	-	391	209	183	0.39	-	-	-	-	-	-	-	-	-	-	-	-	-	-	-	-	-
Unigene_32677	242	0	1	0	2.62167	Inf	Inf	Up	1	1.14894	-	185	36	150	0.29	-	-	-	-	-	-	-	-	-	-	-	-	-	-	-	-	-
Unigene_32414	563	0	2	0	2.2538	Inf	Inf	Up	0.5	1.19433	-	519	322	198	0.36	-	-	-	-	-	-	-	-	-	-	-	-	-	-	-	-	-
Unigene_32926	534	0	4	0	4.7524	Inf	Inf	Up	0.25	1.03897	-	2	286	285	0.38	-	-	-	-	-	-	-	-	-	-	-	-	-	-	-	-	-
Unigene_10620	307	0	4	0	8.26638	Inf	Inf	Up	0.25	1.03872	-	269	156	114	0.33	-	-	-	-	-	-	-	-	-	gi|224471256|dbj|AB455935.1|	94.44	8e-05	Bombyx mori DNA, transposable element: Supermite-BMC1	-	-	-	-
Unigene_33805	643	0	6	0	5.92017	Inf	Inf	Up	0.125	0.799519	-	506	45	462	0.58	KOG0608/Cell cycle control, cell division, chromosome partitioning ;/Warts/lats-like serine threonine kinases	-	-	-	-	gi|193683567|ref|XP_001946323.1|	61.76	4.13e-21	PREDICTED: similar to mCG22338 [Acyrthosiphon pisum]	gi|195159119|ref|XM_002020394.1|	90.2	3e-06	Drosophila persimilis GL13988 (Dper\GL13988), mRNA	sp|Q9VA38|WARTS_DROME	63.64	5e-06	Serine/threonine-protein kinase Warts
Unigene_34523	352	0	1	0	1.8024	Inf	Inf	Up	1	1.14867	-	1	351	351	0.36	KOG0582/Signal transduction mechanisms ;/Ste20-like serine/threonine protein kinase	-	GO:0032559;GO:0004702//receptor signaling protein serine/threonine kinase activity	GO:0001885//endothelial cell development;GO:0007272;GO:0007409//axonogenesis;GO:0006464//protein modification process	-	gi|91083035|ref|XP_974782.1|	78.63	1.5e-47	PREDICTED: similar to serine/threonine protein kinase [Tribolium castaneum]	gi|148228566|ref|NM_001093467.1|	100	2e-05	Xenopus laevis odd-skipped related 1 (osr1), mRNA	sp|Q863I2|OXSR1_PIG	70.09	4e-32	Serine/threonine-protein kinase OSR1
Unigene_32606	453	0	3	0	4.20162	Inf	Inf	Up	0.5	1.19392	-	217	453	237	0.31	-	-	-	-	-	-	-	-	-	-	-	-	-	-	-	-	-
Unigene_28130	343	0	2	0	3.69939	Inf	Inf	Up	0.5	1.19375	-	341	3	339	0.47	KOG0743/Posttranslational modification, protein turnover, chaperones ;/AAA+-type ATPase	GO:0031224//intrinsic to membrane;GO:0043231//intracellular membrane-bounded organelle;GO:0019866//organelle inner membrane	GO:0017111//nucleoside-triphosphatase activity;GO:0032559	GO:0006996//organelle organization;GO:0010257;GO:0017062//respiratory chain complex III assembly;GO:0008535//respiratory chain complex IV assembly	-	gi|157128433|ref|XP_001655119.1|	75	1.85e-42	mitochondrial chaperone bcs1 [Aedes aegypti]	-	-	-	-	sp|Q9CZP5|BCS1_MOUSE	70.3	1e-34	Mitochondrial chaperone BCS1
Unigene_32431	630	0	1	0	1.00706	Inf	Inf	Up	1	1.14836	-	578	420	159	0.3	-	-	-	-	-	-	-	-	-	-	-	-	-	-	-	-	-
Unigene_33133	808	0	1	0	0.785204	Inf	Inf	Up	1	1.14829	-	548	30	519	0.43	KOG0032/Signal transduction mechanisms ;/Ca2+/calmodulin-dependent protein kinase, EF-Hand protein superfamily	-	GO:0004672//protein kinase activity;GO:0032559	GO:0006464//protein modification process	-	gi|195556592|ref|XP_002077207.1|	93.22	1.07e-71	GD24788 [Drosophila simulans]	gi|24638613|ref|NM_166760.1|	81.79	5e-30	Drosophila melanogaster Calcium/calmodulin-dependent protein kinase I (CaMKI), transcript variant B, mRNA	sp|Q6P2M8|KCC1B_HUMAN	74.78	3e-57	Calcium/calmodulin-dependent protein kinase type 1B
Unigene_33929	317	0	1	0	2.0014	Inf	Inf	Up	1	1.14825	-	2	244	243	0.51	-	-	-	-	-	-	-	-	-	-	-	-	-	-	-	-	-
Unigene_32759	561	0	1	0	1.13092	Inf	Inf	Up	1	1.14821	-	104	484	381	0.47	-	-	-	-	-	-	-	-	-	-	-	-	-	-	-	-	-
Unigene_32998	875	0	2	0	1.45016	Inf	Inf	Up	0.5	1.19334	-	368	850	483	0.6	KOG3628/General function prediction only ;/Predicted AMP-binding protein	-	-	-	-	gi|270004770|gb|EFA01218.1|	80.58	3.91e-99	hypothetical protein TcasGA2_TC010545 [Tribolium castaneum]	gi|194864552|ref|XM_001970960.1|	85.53	9e-07	Drosophila erecta GG14674 (Dere\GG14674), mRNA	sp|Q9W0S9|DIP2_DROME	77.7	2e-90	Disco-interacting protein 2
Unigene_8579	606	0	1	0	1.04694	Inf	Inf	Up	1	1.14817	-	582	1	582	0.49	KOG0157/Secondary metabolites biosynthesis, transport and catabolism ; Lipid transport and metabolism ;/Cytochrome P450 CYP4/CYP19/CYP26 subfamilies	-	-	-	ko00624//Polycyclic aromatic hydrocarbon degradation;ko00903//Limonene and pinene degradation;ko01120//Microbial metabolism in diverse environments;ko01100//Metabolic pathways;ko00627//Aminobenzoate degradation;ko00945//Stilbenoid, diarylheptanoid and gingerol biosynthesis;ko00363//Bisphenol degradation;ko01110//Biosynthesis of secondary metabolites	gi|156547581|ref|XP_001602979.1|	33.16	2.68e-25	PREDICTED: similar to cytochrome P450 [Nasonia vitripennis]	-	-	-	-	sp|Q5RCN6|CP4V2_PONAB	31.05	2e-22	Cytochrome P450 4V2
Unigene_32699	146	0	1	0	4.34551	Inf	Inf	Up	1	1.14814	-	3	146	144	0.49	-	-	-	-	-	-	-	-	-	-	-	-	-	-	-	-	-
Unigene_32736	824	0	2	0	1.53991	Inf	Inf	Up	0.5	1.19309	-	192	671	480	0.36	KOG1979/Replication, recombination and repair ;/DNA mismatch repair protein - MLH1 family	GO:0043231//intracellular membrane-bounded organelle	GO:0032559;GO:0003690//double-stranded DNA binding	GO:0006281//DNA repair	ko05200//Pathways in cancer;ko05213//Endometrial cancer;ko03430//Mismatch repair;ko05210//Colorectal cancer	gi|157169422|ref|XP_001651509.1|	67.39	3.57e-14	DNA mismatch repair protein mlh1 [Aedes aegypti]	-	-	-	-	sp|P40692|MLH1_HUMAN	58.14	4e-12	DNA mismatch repair protein Mlh1
Unigene_22559	569	0	1	0	1.11502	Inf	Inf	Up	1	1.14795	-	492	196	297	0.43	-	-	-	-	-	-	-	-	-	-	-	-	-	-	-	-	-
Unigene_33497	449	0	1	0	1.41302	Inf	Inf	Up	1	1.14791	-	58	252	195	0.4	-	-	-	-	-	gi|270007351|gb|EFA03799.1|	63.64	4.38e-07	hypothetical protein TcasGA2_TC013912 [Tribolium castaneum]	-	-	-	-	-	-	-	-
Unigene_32321	440	0	3	0	4.32576	Inf	Inf	Up	0.5	1.19293	-	428	150	279	0.33	-	-	-	-	-	-	-	-	-	-	-	-	-	-	-	-	-
Unigene_35119	387	0	1	0	1.63939	Inf	Inf	Up	1	1.14783	-	258	154	105	0.29	-	-	-	-	-	-	-	-	-	-	-	-	-	-	-	-	-
Unigene_32561	413	0	1	0	1.53619	Inf	Inf	Up	1	1.14775	-	411	115	297	0.59	-	-	-	-	-	-	-	-	-	-	-	-	-	-	-	-	-
Unigene_9795	331	0	3	0	5.75026	Inf	Inf	Up	0.5	1.19276	-	331	2	330	0.59	-	-	-	-	-	gi|208972535|gb|ACI32828.1|	69.12	2.96e-32	beta-1,3-glucan recognition protein 3 [Helicoverpa armigera]	-	-	-	-	sp|O96363|BGBP_HYPCU	67.14	1e-31	Beta-1,3-glucan-binding protein (Fragment)
Unigene_29036	345	0	1	0	1.83897	Inf	Inf	Up	1	1.14768	-	80	217	138	0.25	-	-	-	-	-	-	-	-	-	-	-	-	-	-	-	-	-
Unigene_34404	332	0	1	0	1.91098	Inf	Inf	Up	1	1.1476	-	45	203	159	0.45	-	-	-	-	-	-	-	-	-	-	-	-	-	-	-	-	-
Unigene_29074	666	0	3	0	2.85786	Inf	Inf	Up	0.5	1.1926	-	1	666	666	0.46	-	-	-	-	-	gi|479443|pir||S33901	28.71	3.79e-21	reverse transcriptase - silkworm transposon Pao	-	-	-	-	-	-	-	-
Unigene_21369	249	0	1	0	2.54797	Inf	Inf	Up	1	1.14756	-	122	247	126	0.39	-	-	-	-	-	-	-	-	-	gi|114842948|gb|DQ887770.1|	97.3	6e-08	Ostrinia furnacalis chitinase gene, complete cds	-	-	-	-
Unigene_4031	211	0	1	0	3.00685	Inf	Inf	Up	1	1.14737	-	146	3	144	0.36	-	-	-	-	-	-	-	-	-	-	-	-	-	-	-	-	-
Unigene_12934	203	0	1	0	3.12534	Inf	Inf	Up	1	1.14722	-	3	137	135	0.33	-	-	-	-	-	-	-	-	-	-	-	-	-	-	-	-	-
Unigene_32863	540	0	3	0	3.52469	Inf	Inf	Up	0.5	1.19194	-	256	516	261	0.6	KOG0017/General function prediction only ;/FOG: Transposon-encoded proteins with TYA, reverse transcriptase, integrase domains in various combinations	-	-	-	-	gi|270016066|gb|EFA12514.1|	52.83	7.15e-31	hypothetical protein TcasGA2_TC001405 [Tribolium castaneum]	gi|189234036|ref|XM_001808028.1|	93.18	6e-07	PREDICTED: Tribolium castaneum similar to protease, reverse transcriptase, ribonuclease H, integrase (LOC100141655), mRNA	sp|Q8I7P9|POL5_DROME	35.62	1e-15	Retrovirus-related Pol polyprotein from transposon opus
Unigene_15610	239	0	1	0	2.65458	Inf	Inf	Up	1	1.14714	-	238	41	198	0.4	KOG1123/Transcription ; Replication, recombination and repair ;/RNA polymerase II transcription initiation/nucleotide excision repair factor TFIIH, 3'-5' helicase subunit SSL2	GO:0005667//transcription factor complex	GO:0003678//DNA helicase activity;GO:0003676//nucleic acid binding;GO:0032559;GO:0003702//RNA polymerase II transcription factor activity	GO:0006281//DNA repair;GO:0009416//response to light stimulus;GO:0000380//alternative nuclear mRNA splicing, via spliceosome;GO:0006352//transcription initiation, DNA-dependent	ko03022//Basal transcription factors;ko03420//Nucleotide excision repair	gi|170041186|ref|XP_001848354.1|	90	1.75e-28	TFIIH basal transcription factor complex helicase XPB subunit [Culex quinquefasciatus]	gi|195378159|ref|XM_002047816.1|	87.72	1e-05	Drosophila virilis GJ13670 (Dvir\GJ13670), mRNA	sp|Q02870|ERCC3_DROME	86.67	4e-28	DNA excision repair protein haywire
Unigene_31624	364	0	2	0	3.48596	Inf	Inf	Up	0.5	1.19169	-	91	354	264	0.45	-	-	-	-	-	-	-	-	-	-	-	-	-	-	-	-	-
Unigene_32239	406	0	3	0	4.68802	Inf	Inf	Up	0.5	1.19161	-	173	397	225	0.42	-	-	-	-	-	-	-	-	-	-	-	-	-	-	-	-	-
Unigene_34081	917	0	1	0	0.69187	Inf	Inf	Up	1	1.14699	-	917	3	915	0.55	-	-	-	-	ko04916//Melanogenesis;ko00740//Riboflavin metabolism;ko01100//Metabolic pathways;ko00950//Isoquinoline alkaloid biosynthesis;ko00350//Tyrosine metabolism;ko00965//Betalain biosynthesis;ko01110//Biosynthesis of secondary metabolites	gi|159528|gb|AAA29321.1|	60.36	7.29e-100	methionine-rich storage protein 2 [Manduca sexta]	gi|110743532|dbj|AB248057.1|	96.3	4e-15	Chilo suppressalis CsSP1 mRNA for methionine-rich storage protein, complete cds	sp|P09179|SSP1_BOMMO	61.43	2e-84	Sex-specific storage-protein 1
Unigene_32715	958	0	6	0	3.97356	Inf	Inf	Up	0.125	0.798041	-	215	3	213	0.37	-	-	-	-	-	-	-	-	-	-	-	-	-	-	-	-	-
Unigene_32809	427	0	1	0	1.48582	Inf	Inf	Up	1	1.14695	-	426	271	156	0.35	-	-	-	-	-	-	-	-	-	-	-	-	-	-	-	-	-
Unigene_32471	435	0	1	0	1.45849	Inf	Inf	Up	1	1.14688	-	435	1	435	0.58	-	-	-	-	-	-	-	-	-	-	-	-	-	-	-	-	-
Unigene_34494	450	0	2	0	2.81976	Inf	Inf	Up	0.5	1.19096	-	160	408	249	0.44	-	-	-	-	-	-	-	-	-	-	-	-	-	-	-	-	-
Unigene_32290	498	0	1	0	1.27399	Inf	Inf	Up	1	1.14684	-	140	496	357	0.33	-	-	-	-	-	-	-	-	-	-	-	-	-	-	-	-	-
Unigene_31170	404	0	1	0	1.57041	Inf	Inf	Up	1	1.14676	-	376	236	141	0.3	-	-	-	-	-	-	-	-	-	-	-	-	-	-	-	-	-
Unigene_32661	458	0	2	0	2.7705	Inf	Inf	Up	0.5	1.19071	-	1	456	456	0.57	KOG0200/Signal transduction mechanisms ;/Fibroblast/platelet-derived growth factor receptor and related receptor tyrosine kinases	-	-	-	-	gi|242005106|ref|XP_002423415.1|	33.57	3.21e-10	cAMP-dependent protein kinase catalytic subunit, putative [Pediculus humanus corporis]	-	-	-	-	sp|P22455|FGFR4_HUMAN	51.61	5e-06	Fibroblast growth factor receptor 4
Unigene_27622	427	0	2	0	2.97164	Inf	Inf	Up	0.5	1.19055	-	427	263	165	0.43	-	-	-	-	-	-	-	-	-	gi|160690461|gb|EU258740.1|	87.32	2e-06	Ostrinia furnacalis chitin synthase gene, complete cds	-	-	-	-
Unigene_32422	568	0	3	0	3.35094	Inf	Inf	Up	0.5	1.19022	-	411	91	321	0.38	-	-	-	-	-	gi|190702303|gb|ACE75199.1|	67.65	2.29e-13	conserved hypothetical protein [Glyptapanteles flavicoxis]	-	-	-	-	sp|P08161|VE94_NPVAC	54.55	4e-09	Early 94 kDa protein
Unigene_33235	291	0	1	0	2.18022	Inf	Inf	Up	1	1.14669	-	31	180	150	0.26	-	-	-	-	-	-	-	-	-	-	-	-	-	-	-	-	-
Unigene_32893	850	0	5	0	3.73203	Inf	Inf	Up	0.125	0.797452	-	508	759	252	0.32	-	-	-	-	-	-	-	-	-	-	-	-	-	-	-	-	-
Unigene_33095	404	0	1	0	1.57041	Inf	Inf	Up	1	1.14661	-	2	169	168	0.32	-	-	-	-	-	-	-	-	-	-	-	-	-	-	-	-	-
Unigene_28791	487	0	3	0	3.90828	Inf	Inf	Up	0.5	1.1894	-	72	242	171	0.25	-	-	-	-	-	-	-	-	-	-	-	-	-	-	-	-	-
Unigene_33180	287	0	1	0	2.21061	Inf	Inf	Up	1	1.1465	-	22	285	264	0.54	-	-	-	-	-	-	-	-	-	-	-	-	-	-	-	-	-
Unigene_32173	349	0	1	0	1.81789	Inf	Inf	Up	1	1.14635	-	146	349	204	0.34	-	-	-	-	-	-	-	-	-	-	-	-	-	-	-	-	-
Unigene_34184	352	0	2	0	3.6048	Inf	Inf	Up	0.5	1.18932	-	182	36	147	0.34	-	-	-	-	-	-	-	-	-	-	-	-	-	-	-	-	-
Unigene_4453	187	0	1	0	3.39275	Inf	Inf	Up	1	1.14619	-	2	187	186	0.59	-	-	-	-	-	-	-	-	-	-	-	-	-	-	-	-	-
Unigene_33989	333	0	1	0	1.90524	Inf	Inf	Up	1	1.14612	-	1	333	333	0.42	-	GO:0043231//intracellular membrane-bounded organelle	GO:0005488//binding;GO:0008168//methyltransferase activity	GO:0008213;GO:0006351//transcription, DNA-dependent;GO:0006730//one-carbon metabolic process;GO:0007635//chemosensory behavior	-	gi|156545326|ref|XP_001605756.1|	58.41	3.2e-26	PREDICTED: similar to CG1239-PA [Nasonia vitripennis]	-	-	-	-	sp|Q7K480|BN3D1_DROME	63.01	2e-17	Probable methyltransferase bin3
Unigene_17940	345	0	1	0	1.83897	Inf	Inf	Up	1	1.14608	-	266	90	177	0.34	-	-	-	-	-	-	-	-	-	-	-	-	-	-	-	-	-
Unigene_32648	411	0	2	0	3.08732	Inf	Inf	Up	0.5	1.18882	-	410	147	264	0.34	-	-	-	-	-	-	-	-	-	-	-	-	-	-	-	-	-
Unigene_33392	287	0	3	0	6.63183	Inf	Inf	Up	0.5	1.18858	-	268	101	168	0.55	-	-	-	-	-	-	-	-	-	-	-	-	-	-	-	-	-
Unigene_32087	531	0	2	0	2.38962	Inf	Inf	Up	0.5	1.18842	-	157	477	321	0.38	-	-	-	-	-	-	-	-	-	-	-	-	-	-	-	-	-
Unigene_32286	375	0	1	0	1.69185	Inf	Inf	Up	1	1.146	-	96	374	279	0.48	-	-	-	-	-	-	-	-	-	-	-	-	-	-	-	-	-
Unigene_34333	638	0	2	0	1.98886	Inf	Inf	Up	0.5	1.18817	-	476	102	375	0.5	KOG1721/General function prediction only ;/FOG: Zn-finger	-	-	-	-	gi|170029707|ref|XP_001842733.1|	58.82	7.63e-09	conserved hypothetical protein [Culex quinquefasciatus]	-	-	-	-	-	-	-	-
Unigene_32578	664	0	4	0	3.82196	Inf	Inf	Up	0.25	1.03461	-	219	587	369	0.5	-	-	-	-	-	-	-	-	-	-	-	-	-	-	-	-	-
Unigene_32022	379	0	1	0	1.674	Inf	Inf	Up	1	1.14593	-	311	3	309	0.46	-	-	-	-	-	gi|298204355|gb|ADI61826.1|	35.37	1.47e-09	endonuclease-reverse transcriptase [Bombyx mori]	-	-	-	-	-	-	-	-
Unigene_32534	460	0	3	0	4.13768	Inf	Inf	Up	0.5	1.18793	-	460	248	213	0.44	-	-	-	-	-	-	-	-	-	-	-	-	-	-	-	-	-
Unigene_33407	425	0	2	0	2.98562	Inf	Inf	Up	0.5	1.18784	-	289	20	270	0.5	-	-	-	-	-	-	-	-	-	-	-	-	-	-	-	-	-
Unigene_31319	400	0	1	0	1.58611	Inf	Inf	Up	1	1.14585	-	2	121	120	0.29	-	-	-	-	-	-	-	-	-	-	-	-	-	-	-	-	-
Unigene_32499	441	0	2	0	2.8773	Inf	Inf	Up	0.5	1.18776	-	181	17	165	0.4	-	-	-	-	-	-	-	-	-	gi|133930721|gb|EF125923.1|	88.89	5e-07	Ostrinia furnacalis desaturase (D14-1) gene, partial cds	-	-	-	-
Unigene_34281	400	0	1	0	1.58611	Inf	Inf	Up	1	1.14581	-	392	33	360	0.49	-	-	-	-	-	-	-	-	-	-	-	-	-	-	-	-	-
Unigene_34487	421	0	1	0	1.507	Inf	Inf	Up	1	1.14574	-	2	406	405	0.54	KOG1936/Translation, ribosomal structure and biogenesis ;/Histidyl-tRNA synthetase	-	-	-	-	-	-	-	-	-	-	-	-	-	-	-	-
Unigene_11181	210	0	3	0	9.0635	Inf	Inf	Up	0.5	1.18744	-	2	208	207	0.55	KOG3290/Lipid transport and metabolism ;/Peroxisomal phytanoyl-CoA hydroxylase	-	GO:0016706//oxidoreductase activity, acting on paired donors, with incorporation or reduction of molecular oxygen, 2-oxoglutarate as one donor, and incorporation of one atom each of oxygen into both donors	GO:0008152//metabolic process	ko04146//Peroxisome	gi|158291711|ref|XP_313252.4|	69.57	1.84e-21	AGAP003514-PA [Anopheles gambiae str. PEST]	-	-	-	-	sp|Q0IIB1|PHYD1_BOVIN	60	2e-18	Phytanoyl-CoA dioxygenase domain-containing protein 1
Unigene_33033	292	0	2	0	4.34551	Inf	Inf	Up	0.5	1.18719	-	292	2	291	0.51	-	-	-	-	-	-	-	-	-	-	-	-	-	-	-	-	-
Unigene_34563	279	0	1	0	2.274	Inf	Inf	Up	1	1.14555	-	3	278	276	0.6	KOG3596/Function unknown ;/Uncharacterized conserved protein	-	-	-	-	gi|307209790|gb|EFN86595.1|	91.43	1.98e-22	Uncharacterized protein KIAA1109 [Harpegnathos saltator]	gi|195035846|ref|XM_001989347.1|	84.42	2e-05	Drosophila grimshawi GH11697 (Dgri\GH11697), mRNA	-	-	-	-
Unigene_34372	343	0	3	0	5.54908	Inf	Inf	Up	0.5	1.18662	-	193	2	192	0.32	-	-	-	-	-	-	-	-	-	-	-	-	-	-	-	-	-
Unigene_32546	1059	0	8	0	4.79278	Inf	Inf	Up	0.03125	0.358602	-	541	155	387	0.4	KOG3689/Signal transduction mechanisms ;/Cyclic nucleotide phosphodiesterase	-	GO:0016787//hydrolase activity	-	ko00230//Purine metabolism	gi|157137976|ref|XP_001664102.1|	54.26	3.95e-47	camp and camp-inhibited cgmp 3,5-cyclic phosphodiesterase [Aedes aegypti]	-	-	-	-	sp|P91119|PDE5_CAEEL	47.24	1e-34	Probable 3',5'-cyclic phosphodiesterase pde-5
Unigene_22160	232	0	2	0	5.46935	Inf	Inf	Up	0.5	1.18646	-	232	56	177	0.32	-	-	-	-	-	-	-	-	-	-	-	-	-	-	-	-	-
Unigene_34248	295	0	2	0	4.30132	Inf	Inf	Up	0.5	1.18638	-	294	19	276	0.49	KOG3510/Signal transduction mechanisms ;/FOG: Immunoglobulin C-2 Type/fibronectin type III domains	-	-	-	-	gi|270014807|gb|EFA11255.1|	67.14	9.17e-31	hypothetical protein TcasGA2_TC010789 [Tribolium castaneum]	-	-	-	-	-	-	-	-
Unigene_34305	529	0	3	0	3.59799	Inf	Inf	Up	0.5	1.18605	-	290	6	285	0.52	-	-	GO:0016740//transferase activity	-	ko03015//mRNA surveillance pathway	gi|156553462|ref|XP_001599615.1|	45.88	1.51e-21	PREDICTED: similar to Serine/threonine-protein kinase SMG1 (SMG-1) [Nasonia vitripennis]	-	-	-	-	-	-	-	-
Unigene_21748	265	0	1	0	2.39413	Inf	Inf	Up	1	1.14536	-	242	63	180	0.34	-	-	-	-	-	-	-	-	-	-	-	-	-	-	-	-	-
Unigene_34433	310	0	2	0	4.09319	Inf	Inf	Up	0.5	1.18597	-	129	257	129	0.35	-	-	-	-	-	-	-	-	-	-	-	-	-	-	-	-	-
Unigene_22439	227	0	2	0	5.58982	Inf	Inf	Up	0.5	1.18589	-	195	55	141	0.42	-	-	-	-	-	-	-	-	-	-	-	-	-	-	-	-	-
Unigene_20274	426	0	1	0	1.48931	Inf	Inf	Up	1	1.14524	-	178	426	249	0.55	-	-	-	-	-	-	-	-	-	-	-	-	-	-	-	-	-
Unigene_33768	258	0	3	0	7.37727	Inf	Inf	Up	0.5	1.18515	-	3	257	255	0.57	-	-	-	-	-	-	-	-	-	-	-	-	-	-	-	-	-
Unigene_34011	339	0	3	0	5.61456	Inf	Inf	Up	0.5	1.18491	-	163	339	177	0.39	-	-	-	-	-	-	-	-	-	-	-	-	-	-	-	-	-
Unigene_24044	334	0	1	0	1.89954	Inf	Inf	Up	1	1.14517	-	332	84	249	0.44	KOG1189/Amino acid transport and metabolism ;/Global transcriptional regulator, cell division control protein	GO:0008023//transcription elongation factor complex	GO:0003676//nucleic acid binding	GO:0006333//chromatin assembly or disassembly	-	gi|91082911|ref|XP_972477.1|	75.9	4.1e-38	PREDICTED: similar to dre4 CG1828-PA [Tribolium castaneum]	gi|148235121|ref|NM_001097584.1|	82.26	1e-09	Danio rerio suppressor of Ty 16 homolog (supt16h), mRNA	sp|Q8IRG6|SPT16_DROME	73.49	4e-37	FACT complex subunit spt16
Unigene_32141	251	0	4	0	10.1107	Inf	Inf	Up	0.25	1.03276	-	67	216	150	0.24	-	-	-	-	-	-	-	-	-	gi|319918795|dbj|AB596042.1|	89.58	3e-19	Ostrinia nubilalis OnubOR3, OnubOR1 genes for odorant receptor, complete cds, clone: 08K04	-	-	-	-
Unigene_33818	489	0	1	0	1.29743	Inf	Inf	Up	1	1.14505	-	216	37	180	0.32	-	-	-	-	-	-	-	-	-	-	-	-	-	-	-	-	-
Unigene_32196	844	0	7	0	5.26198	Inf	Inf	Up	0.0625	0.569488	-	3	842	840	0.57	-	-	-	-	-	gi|156537711|ref|XP_001607943.1|	27.31	3.44e-13	PREDICTED: similar to ubiquitin protein ligase E3 component n-recognin 4 [Nasonia vitripennis]	-	-	-	-	-	-	-	-
Unigene_34375	328	0	1	0	1.93428	Inf	Inf	Up	1	1.1449	-	148	2	147	0.29	-	-	-	-	-	-	-	-	-	-	-	-	-	-	-	-	-
Unigene_34112	653	0	3	0	2.91475	Inf	Inf	Up	0.5	1.18426	-	55	363	309	0.47	-	-	-	-	-	-	-	-	-	-	-	-	-	-	-	-	-
Unigene_32626	233	0	1	0	2.72294	Inf	Inf	Up	1	1.14467	-	3	233	231	0.53	-	-	-	-	-	-	-	-	-	-	-	-	-	-	-	-	-
Unigene_31060	1028	0	3	0	1.85149	Inf	Inf	Up	0.5	1.18418	-	3	452	450	0.55	KOG0157/Secondary metabolites biosynthesis, transport and catabolism ; Lipid transport and metabolism ;/Cytochrome P450 CYP4/CYP19/CYP26 subfamilies	-	-	-	-	gi|168823415|ref|NP_001108341.1|	57.01	6.02e-35	cytochrome P450 CYP366A1 [Bombyx mori]	-	-	-	-	sp|P29981|CP4C1_BLADI	27.78	3e-10	Cytochrome P450 4C1
Unigene_27303	566	0	1	0	1.12093	Inf	Inf	Up	1	1.14464	-	566	333	234	0.44	-	-	-	-	-	-	-	-	-	-	-	-	-	-	-	-	-
Unigene_15317	426	0	1	0	1.48931	Inf	Inf	Up	1	1.1446	-	1	426	426	0.65	KOG0595/Posttranslational modification, protein turnover, chaperones ; Intracellular trafficking, secretion, and vesicular transport ; Signal transduction mechanisms ;/Serine/threonine-protein kinase involved in autophagy	-	GO:0046914//transition metal ion binding;GO:0004702//receptor signaling protein serine/threonine kinase activity;GO:0004713//protein tyrosine kinase activity;GO:0032559	GO:0007010//cytoskeleton organization;GO:0010769//regulation of cell morphogenesis involved in differentiation;GO:0001736//establishment of planar polarity;GO:0001654//eye development;GO:0006464//protein modification process;GO:0007416//synapse assembly	ko04360//Axon guidance;ko04666//Fc gamma R-mediated phagocytosis;ko04810//Regulation of actin cytoskeleton	gi|157117746|ref|XP_001658917.1|	81.61	1.85e-38	lim-kinase1 [Aedes aegypti]	gi|195162533|ref|XM_002022073.1|	81.75	3e-08	Drosophila persimilis GL25348 (Dper\GL25348), mRNA	sp|Q8IR79|LIMK1_DROME	70.11	5e-31	LIM domain kinase 1
Unigene_28217	334	0	2	0	3.79907	Inf	Inf	Up	0.5	1.18386	-	162	4	159	0.34	-	-	-	-	-	-	-	-	-	-	-	-	-	-	-	-	-
Unigene_34309	428	0	1	0	1.48235	Inf	Inf	Up	1	1.14448	-	412	158	255	0.41	KOG2197/Signal transduction mechanisms ;/Ypt/Rab-specific GTPase-activating protein GYP7 and related proteins	-	-	-	ko03013//RNA transport	gi|157135162|ref|XP_001656551.1|	62.04	1.25e-43	hypothetical protein AaeL_AAEL013250 [Aedes aegypti]	gi|189237967|ref|XM_001811894.1|	87.21	5e-13	PREDICTED: Tribolium castaneum similar to CG8155 CG8155-PA (LOC100141578), mRNA	sp|A1A5B6|TBC25_MOUSE	51.64	2e-28	TBC1 domain family member 25
Unigene_34208	414	0	2	0	3.06495	Inf	Inf	Up	0.5	1.18377	-	109	414	306	0.48	KOG1721/General function prediction only ;/FOG: Zn-finger	-	-	-	-	gi|21749948|dbj|BAC03691.1|	44.33	2.85e-14	unnamed protein product [Homo sapiens]	-	-	-	-	sp|Q7TSI0|ZNF12_MOUSE	44.33	2e-13	Zinc finger protein 12
Unigene_33600	351	0	1	0	1.80754	Inf	Inf	Up	1	1.14445	-	351	166	186	0.32	-	-	-	-	-	-	-	-	-	gi|291201237|emb|FP340412.1|	95.45	4e-07	41I04_SfBAC_fin, Spodoptera frugiperda BAC, egg DNA	-	-	-	-
Unigene_33361	581	0	2	0	2.18398	Inf	Inf	Up	0.5	1.18361	-	75	581	507	0.52	-	-	-	-	-	-	-	-	-	-	-	-	-	-	-	-	-
Unigene_4630	126	0	1	0	5.03528	Inf	Inf	Up	1	1.14433	-	81	10	72	0.24	-	-	-	-	-	-	-	-	-	-	-	-	-	-	-	-	-
Unigene_20544	197	0	1	0	3.22053	Inf	Inf	Up	1	1.14422	-	13	111	99	0.43	-	-	-	-	-	-	-	-	-	-	-	-	-	-	-	-	-
Unigene_33220	328	0	3	0	5.80285	Inf	Inf	Up	0.5	1.18337	-	234	97	138	0.3	-	-	-	-	-	-	-	-	-	-	-	-	-	-	-	-	-
Unigene_33514	587	0	2	0	2.16165	Inf	Inf	Up	0.5	1.18329	-	496	323	174	0.33	-	-	-	-	-	-	-	-	-	-	-	-	-	-	-	-	-
Unigene_13770	115	0	1	0	5.51691	Inf	Inf	Up	1	1.14418	-	97	2	96	0.3	-	-	-	-	-	-	-	-	-	-	-	-	-	-	-	-	-
Unigene_25281	305	0	1	0	2.08015	Inf	Inf	Up	1	1.14403	-	78	305	228	0.42	-	-	-	-	-	-	-	-	-	-	-	-	-	-	-	-	-
Unigene_32869	483	0	4	0	5.2542	Inf	Inf	Up	0.25	1.03214	-	151	423	273	0.4	KOG0017/General function prediction only ;/FOG: Transposon-encoded proteins with TYA, reverse transcriptase, integrase domains in various combinations	-	-	-	-	gi|270009808|gb|EFA06256.1|	44.74	1.95e-09	hypothetical protein TcasGA2_TC009115 [Tribolium castaneum]	-	-	-	-	-	-	-	-
Unigene_30189	374	0	1	0	1.69638	Inf	Inf	Up	1	1.14399	-	372	46	327	0.6	-	-	-	-	-	-	-	-	-	-	-	-	-	-	-	-	-
Unigene_26690	394	0	1	0	1.61027	Inf	Inf	Up	1	1.14395	-	393	94	300	0.4	-	-	-	-	-	-	-	-	-	-	-	-	-	-	-	-	-
Unigene_33627	732	0	2	0	1.73346	Inf	Inf	Up	0.5	1.1824	-	532	77	456	0.41	KOG0516/Cytoskeleton ;/Dystonin, GAS (Growth-arrest-specific protein), and related proteins	-	-	-	-	gi|195437272|ref|XP_002066564.1|	39.73	3.91e-41	GK24496 [Drosophila willistoni]	-	-	-	-	-	-	-	-
Unigene_18692	204	0	1	0	3.11002	Inf	Inf	Up	1	1.14384	-	204	1	204	0.68	-	-	-	-	-	-	-	-	-	-	-	-	-	-	-	-	-
Unigene_33400	645	0	2	0	1.96727	Inf	Inf	Up	0.5	1.18215	-	3	578	576	0.62	KOG3812/Inorganic ion transport and metabolism ; Signal transduction mechanisms ;/L-type voltage-dependent Ca2+ channel, beta subunit	GO:0034704//calcium channel complex	GO:0005262//calcium channel activity	GO:0032412//regulation of ion transmembrane transporter activity	ko04010//MAPK signaling pathway	gi|308505936|ref|XP_003115151.1|	84.78	1.24e-69	CRE-CCB-1 protein [Caenorhabditis remanei]	gi|209862708|tpg|BK006586.1|	87.23	7e-13	TPA: TPA_inf: Oryzias latipes voltage-gated calcium channel beta 4.1 subunit transcript variant 2 (CACNB4.1) mRNA, partial cds, alternatively spliced	sp|O00305|CACB4_HUMAN	62.86	3e-53	Voltage-dependent L-type calcium channel subunit beta-4
Unigene_32944	566	0	3	0	3.36278	Inf	Inf	Up	0.5	1.18199	-	566	369	198	0.34	-	-	-	-	-	-	-	-	-	gi|319918809|dbj|AB597005.1|	93.27	1e-29	Ostrinia nubilalis OnubOR7a, OnubOR5b genes, complete cds and complete sequence, clone: 11K16	-	-	-	-
Unigene_33910	347	0	1	0	1.82837	Inf	Inf	Up	1	1.1438	-	40	267	228	0.53	KOG2557/Function unknown ;/Uncharacterized conserved protein, contains TLDc domain	-	-	-	-	gi|289742737|gb|ADD20116.1|	45.1	1.56e-08	uncharacterized conserved protein [Glossina morsitans morsitans]	gi|66276932|gb|DQ000165.1|	94.74	6e-06	Ostrinia nubilalis cadherin-like protein gene, complete cds	sp|Q8K0P3|K1609_MOUSE	50	7e-06	TLD domain-containing protein KIAA1609
Unigene_34322	446	0	1	0	1.42252	Inf	Inf	Up	1	1.14373	-	27	254	228	0.43	-	-	-	-	-	gi|270006314|gb|EFA02762.1|	29.82	3.04e-16	hypothetical protein TcasGA2_TC008495 [Tribolium castaneum]	-	-	-	-	-	-	-	-
Unigene_32370	453	0	4	0	5.60216	Inf	Inf	Up	0.25	1.03153	-	209	3	207	0.37	-	-	-	-	-	gi|195028758|ref|XP_001987243.1|	50.98	1.21e-07	GH21810 [Drosophila grimshawi]	-	-	-	-	-	-	-	-
Unigene_32213	246	0	1	0	2.57904	Inf	Inf	Up	1	1.14369	-	246	106	141	0.47	-	-	-	-	-	-	-	-	-	-	-	-	-	-	-	-	-
Unigene_33922	474	0	1	0	1.33849	Inf	Inf	Up	1	1.14365	-	430	176	255	0.35	-	-	GO:0004871//signal transducer activity	-	-	gi|157116550|ref|XP_001658546.1|	42.86	1.81e-07	serotonin receptor, putative [Aedes aegypti]	-	-	-	-	-	-	-	-
Unigene_2558	562	0	4	0	4.51562	Inf	Inf	Up	0.25	1.03116	-	2	244	243	0.36	-	-	-	-	-	-	-	-	-	-	-	-	-	-	-	-	-
Unigene_33428	393	0	2	0	3.22873	Inf	Inf	Up	0.5	1.18102	-	391	2	390	0.53	-	-	-	-	-	-	-	-	-	-	-	-	-	-	-	-	-
Unigene_16387	262	0	2	0	4.84309	Inf	Inf	Up	0.5	1.18086	-	261	112	150	0.35	-	-	-	-	-	-	-	-	-	-	-	-	-	-	-	-	-
Unigene_32301	361	0	2	0	3.51493	Inf	Inf	Up	0.5	1.1807	-	1	267	267	0.53	KOG0775/Transcription ;/Transcription factor SIX and related HOX domain proteins	GO:0043231//intracellular membrane-bounded organelle	GO:0003677//DNA binding	GO:0006351//transcription, DNA-dependent	-	gi|170044560|ref|XP_001849911.1|	64.63	2.59e-44	six/sine homebox transcription factors [Culex quinquefasciatus]	gi|162951732|gb|BT031315.1|	90.16	4e-10	Drosophila melanogaster GM13131 full insert cDNA	sp|Q9UIU6|SIX4_HUMAN	58.02	1e-40	Homeobox protein SIX4
Unigene_32200	329	0	3	0	5.78521	Inf	Inf	Up	0.5	1.18046	-	185	66	120	0.29	-	-	-	-	-	-	-	-	-	-	-	-	-	-	-	-	-
Unigene_34295	311	0	3	0	6.12005	Inf	Inf	Up	0.5	1.18038	-	309	67	243	0.4	KOG2619/Carbohydrate transport and metabolism ; Amino acid transport and metabolism ;/Fucosyltransferase	GO:0016020//membrane	GO:0016757//transferase activity, transferring glycosyl groups	-	ko00601//Glycosphingolipid biosynthesis - lacto and neolacto series;ko00514//Other types of O-glycan biosynthesis;ko00513//Various types of N-glycan biosynthesis;ko01100//Metabolic pathways	gi|156555087|ref|XP_001604314.1|	52.73	4.14e-13	PREDICTED: similar to alpha1,3-fucosyltransferase B homologue [Nasonia vitripennis]	-	-	-	-	sp|Q11131|FUT7_MOUSE	38.98	2e-06	Alpha-(1,3)-fucosyltransferase
Unigene_13265	188	0	1	0	3.37471	Inf	Inf	Up	1	1.1435	-	2	187	186	0.36	-	-	-	-	-	-	-	-	-	-	-	-	-	-	-	-	-
Unigene_32790	611	0	4	0	4.15349	Inf	Inf	Up	0.25	1.03066	-	227	3	225	0.38	-	-	-	-	-	-	-	-	-	-	-	-	-	-	-	-	-
Unigene_28464	1031	0	6	0	3.69221	Inf	Inf	Up	0.125	0.796276	-	922	593	330	0.42	KOG1956/Replication, recombination and repair ;/DNA topoisomerase III alpha	GO:0043229//intracellular organelle	GO:0003677//DNA binding	-	ko03440//Homologous recombination	gi|307201913|gb|EFN81542.1|	53.91	1.05e-78	DNA topoisomerase 3-alpha [Harpegnathos saltator]	gi|165905274|gb|BC157663.1|	88.89	2e-05	Xenopus tropicalis cDNA clone IMAGE:8917144	sp|Q8T2T7|TOP3_DICDI	58.59	2e-61	DNA topoisomerase 3
Unigene_23633	481	0	3	0	3.95704	Inf	Inf	Up	0.5	1.17981	-	481	311	171	0.33	-	-	-	-	-	-	-	-	-	-	-	-	-	-	-	-	-
Unigene_33684	619	0	2	0	2.0499	Inf	Inf	Up	0.5	1.17941	-	442	254	189	0.37	-	-	-	-	-	-	-	-	-	-	-	-	-	-	-	-	-
Unigene_32313	256	0	2	0	4.9566	Inf	Inf	Up	0.5	1.17933	-	255	1	255	0.43	KOG1721/General function prediction only ;/FOG: Zn-finger	-	GO:0005488//binding	-	-	gi|168823460|ref|NP_001108366.1|	60	2.72e-25	hypothetical protein LOC100141328 [Danio rerio]	-	-	-	-	sp|Q86V71|ZN429_HUMAN	60	5e-25	Zinc finger protein 429
Unigene_32568	327	0	3	0	5.8206	Inf	Inf	Up	0.5	1.17917	-	3	203	201	0.46	-	-	-	-	-	-	-	-	-	-	-	-	-	-	-	-	-
Unigene_22696	608	0	3	0	3.13048	Inf	Inf	Up	0.5	1.17909	-	1	489	489	0.63	-	-	-	-	-	gi|170573427|ref|XP_001892466.1|	71.74	9.25e-10	hypothetical protein Bm1_04940 [Brugia malayi]	gi|316990493|gb|HM118562.1|	88.51	7e-44	Plakinastrella onkodes 28S ribosomal RNA gene, partial sequence	sp|Q8TGM6|TAR1_YEAST	86.21	6e-08	Protein TAR1
Unigene_4989	267	0	1	0	2.3762	Inf	Inf	Up	1	1.14293	-	22	267	246	0.5	-	-	-	-	ko00240//Pyrimidine metabolism;ko00983//Drug metabolism - other enzymes;ko01100//Metabolic pathways	gi|157113600|ref|XP_001652016.1|	50	3.69e-07	cytidine deaminase, putative [Aedes aegypti]	-	-	-	-	-	-	-	-
Unigene_32169	551	0	3	0	3.45433	Inf	Inf	Up	0.5	1.17869	-	452	3	450	0.58	-	-	-	-	-	-	-	-	-	-	-	-	-	-	-	-	-
Unigene_32789	412	0	6	0	9.23949	Inf	Inf	Up	0.125	0.796129	-	46	213	168	0.32	-	-	-	-	-	-	-	-	-	gi|436942|gb|U04224.1|ONAMY71	97.3	1e-07	Ostrinia nubilalis ost.71 On15 alpha-amylase (amy) gene, partial cds	-	-	-	-
Unigene_32871	287	0	3	0	6.63183	Inf	Inf	Up	0.5	1.17853	-	34	177	144	0.36	-	-	-	-	-	-	-	-	-	-	-	-	-	-	-	-	-
Unigene_14903	563	0	3	0	3.3807	Inf	Inf	Up	0.5	1.17828	-	1	345	345	0.38	-	-	-	-	-	-	-	-	-	-	-	-	-	-	-	-	-
Unigene_13532	228	0	3	0	8.34796	Inf	Inf	Up	0.5	1.17812	-	161	21	141	0.34	-	-	-	-	-	-	-	-	-	-	-	-	-	-	-	-	-
Unigene_29594	557	0	3	0	3.41712	Inf	Inf	Up	0.5	1.17796	-	555	103	453	0.46	-	-	-	-	-	gi|270017092|gb|EFA13538.1|	37.18	3.51e-07	hypothetical protein TcasGA2_TC002170 [Tribolium castaneum]	-	-	-	-	-	-	-	-
Unigene_13403	581	0	10	0	10.9199	Inf	Inf	Up	0.015625	0.224667	-	260	442	183	0.32	-	-	-	-	-	-	-	-	-	gi|319918817|dbj|AB597304.1|	87.16	7e-16	Ostrinia nubilalis OnubOR5c, OnubOR4 genes, partial cds	-	-	-	-
Unigene_32446	424	0	2	0	2.99266	Inf	Inf	Up	0.5	1.17764	-	413	66	348	0.51	-	-	-	-	-	-	-	-	-	-	-	-	-	-	-	-	-
Unigene_19566	117	0	1	0	5.42261	Inf	Inf	Up	1	1.14271	-	97	2	96	0.39	-	-	-	-	-	-	-	-	-	-	-	-	-	-	-	-	-
Unigene_5148	356	0	1	0	1.78215	Inf	Inf	Up	1	1.14267	-	180	1	180	0.33	-	-	-	-	-	-	-	-	-	-	-	-	-	-	-	-	-
Unigene_32826	622	0	1	0	1.02001	Inf	Inf	Up	1	1.14259	-	251	490	240	0.36	-	-	-	-	-	-	-	-	-	-	-	-	-	-	-	-	-
Unigene_33181	353	0	5	0	8.98647	Inf	Inf	Up	0.125	0.795836	-	203	108	96	0.28	-	-	-	-	-	-	-	-	-	-	-	-	-	-	-	-	-
Unigene_28891	226	0	2	0	5.61456	Inf	Inf	Up	0.5	1.17692	-	36	194	159	0.53	-	-	-	-	-	-	-	-	-	-	-	-	-	-	-	-	-
Unigene_34443	512	0	1	0	1.23915	Inf	Inf	Up	1	1.14244	-	48	350	303	0.53	-	-	-	-	-	-	-	-	-	-	-	-	-	-	-	-	-
Unigene_29371	262	0	3	0	7.26464	Inf	Inf	Up	0.5	1.17668	-	220	2	219	0.46	-	-	-	-	-	-	-	-	-	-	-	-	-	-	-	-	-
Unigene_5428	1073	0	8	0	4.73025	Inf	Inf	Up	0.03125	0.358126	-	380	3	378	0.39	KOG1238/General function prediction only ;/Glucose dehydrogenase/choline dehydrogenase/mandelonitrile lyase (GMC oxidoreductase family)	-	-	-	ko00260//Glycine, serine and threonine metabolism	gi|261335921|emb|CBH09301.1|	41.46	3.58e-36	putative ecdysone oxidase [Heliconius melpomene]	-	-	-	-	sp|B5ZUG2|BETA_RHILW	35.77	2e-09	Choline dehydrogenase
Unigene_35346	335	0	3	0	5.6816	Inf	Inf	Up	0.5	1.1766	-	325	164	162	0.37	-	-	-	-	-	-	-	-	-	-	-	-	-	-	-	-	-
Unigene_31685	228	0	3	0	8.34796	Inf	Inf	Up	0.5	1.17652	-	76	228	153	0.37	-	-	-	-	-	-	-	-	-	-	-	-	-	-	-	-	-
Unigene_32180	441	0	3	0	4.31595	Inf	Inf	Up	0.5	1.17644	-	177	359	183	0.33	-	-	-	-	-	-	-	-	-	-	-	-	-	-	-	-	-
Unigene_33386	502	0	3	0	3.7915	Inf	Inf	Up	0.5	1.17628	-	104	502	399	0.42	KOG1867/Posttranslational modification, protein turnover, chaperones ;/Ubiquitin-specific protease	GO:0005634//nucleus	GO:0008233//peptidase activity;GO:0005488//binding	GO:0016568//chromatin modification;GO:0070647//protein modification by small protein conjugation or removal	-	gi|156388867|ref|XP_001634714.1|	51.06	2.15e-18	predicted protein [Nematostella vectensis]	-	-	-	-	sp|Q9UPT9|UBP22_HUMAN	30.59	1e-12	Ubiquitin carboxyl-terminal hydrolase 22
Unigene_34744	413	0	1	0	1.53619	Inf	Inf	Up	1	1.14229	-	412	197	216	0.33	-	-	-	-	-	-	-	-	-	-	-	-	-	-	-	-	-
Unigene_32506	354	0	2	0	3.58443	Inf	Inf	Up	0.5	1.17604	-	129	1	129	0.27	-	-	-	-	-	-	-	-	-	-	-	-	-	-	-	-	-
Unigene_34165	443	0	2	0	2.86431	Inf	Inf	Up	0.5	1.17588	-	161	433	273	0.46	-	-	-	-	-	gi|194768739|ref|XP_001966469.1|	64	2.5e-10	GF21980 [Drosophila ananassae]	-	-	-	-	-	-	-	-
Unigene_33163	731	0	3	0	2.60374	Inf	Inf	Up	0.5	1.1758	-	427	215	213	0.36	-	-	-	-	-	-	-	-	-	-	-	-	-	-	-	-	-
Unigene_33982	357	0	1	0	1.77716	Inf	Inf	Up	1	1.14218	-	186	1	186	0.47	-	-	-	-	-	-	-	-	-	-	-	-	-	-	-	-	-
Unigene_33532	426	0	1	0	1.48931	Inf	Inf	Up	1	1.14214	-	139	426	288	0.41	KOG1075/General function prediction only ;/FOG: Reverse transcriptase	-	-	-	-	gi|270015743|gb|EFA12191.1|	40.23	4.3e-14	hypothetical protein TcasGA2_TC004344 [Tribolium castaneum]	-	-	-	-	sp|Q95SX7|RTBS_DROME	40.54	5e-07	Probable RNA-directed DNA polymerase from transposon BS
Unigene_35162	186	0	1	0	3.41099	Inf	Inf	Up	1	1.14203	-	3	185	183	0.51	-	-	-	-	-	-	-	-	-	-	-	-	-	-	-	-	-
Unigene_22455	287	0	4	0	8.84244	Inf	Inf	Up	0.25	1.0276	-	27	248	222	0.39	-	-	-	-	-	-	-	-	-	-	-	-	-	-	-	-	-
Unigene_34034	730	0	2	0	1.73821	Inf	Inf	Up	0.5	1.17524	-	87	422	336	0.4	KOG0017/General function prediction only ;/FOG: Transposon-encoded proteins with TYA, reverse transcriptase, integrase domains in various combinations	-	-	-	-	gi|270017072|gb|EFA13518.1|	35.71	2.67e-38	hypothetical protein TcasGA2_TC001491 [Tribolium castaneum]	-	-	-	-	sp|P04323|POL3_DROME	38.24	2e-19	Retrovirus-related Pol polyprotein from transposon 17.6
Unigene_29210	249	0	1	0	2.54797	Inf	Inf	Up	1	1.14195	-	249	70	180	0.37	-	-	-	-	-	-	-	-	-	-	-	-	-	-	-	-	-
Unigene_31018	207	0	2	0	6.1299	Inf	Inf	Up	0.5	1.17492	-	139	11	129	0.45	-	-	-	-	-	-	-	-	-	-	-	-	-	-	-	-	-
Unigene_32980	294	0	2	0	4.31595	Inf	Inf	Up	0.5	1.17484	-	174	1	174	0.3	-	-	-	-	-	-	-	-	-	-	-	-	-	-	-	-	-
Unigene_34448	357	0	1	0	1.77716	Inf	Inf	Up	1	1.14188	-	357	103	255	0.56	-	-	-	-	-	gi|242020179|ref|XP_002430533.1|	51.28	2.11e-09	cAMP-dependent protein kinase inhibitor beta, putative [Pediculus humanus corporis]	-	-	-	-	-	-	-	-
Unigene_33438	822	0	4	0	3.08732	Inf	Inf	Up	0.25	1.02699	-	29	565	537	0.5	-	-	-	-	-	gi|170057931|ref|XP_001864699.1|	53.57	5.44e-16	conserved hypothetical protein [Culex quinquefasciatus]	-	-	-	-	-	-	-	-
Unigene_33889	509	0	6	0	7.47872	Inf	Inf	Up	0.125	0.794957	-	28	507	480	0.43	-	-	-	-	-	-	-	-	-	-	-	-	-	-	-	-	-
Unigene_34383	419	0	1	0	1.51419	Inf	Inf	Up	1	1.14161	-	158	307	150	0.29	-	-	-	-	-	-	-	-	-	-	-	-	-	-	-	-	-
Unigene_13366	308	0	1	0	2.05989	Inf	Inf	Up	1	1.14142	-	26	277	252	0.53	-	-	-	-	-	-	-	-	-	-	-	-	-	-	-	-	-
Unigene_32745	420	0	3	0	4.53175	Inf	Inf	Up	0.5	1.1734	-	418	281	138	0.35	-	-	-	-	-	-	-	-	-	-	-	-	-	-	-	-	-
Unigene_35227	321	0	1	0	1.97646	Inf	Inf	Up	1	1.14135	-	288	91	198	0.29	-	-	-	-	-	-	-	-	-	-	-	-	-	-	-	-	-
Unigene_34137	408	0	1	0	1.55501	Inf	Inf	Up	1	1.14116	-	64	351	288	0.48	-	-	-	-	-	-	-	-	-	-	-	-	-	-	-	-	-
Unigene_8879	188	0	1	0	3.37471	Inf	Inf	Up	1	1.14112	-	188	3	186	0.55	KOG1543/Posttranslational modification, protein turnover, chaperones ;/Cysteine proteinase Cathepsin L	GO:0015630//microtubule cytoskeleton;GO:0044444//cytoplasmic part	GO:0004175//endopeptidase activity	GO:0019538//protein metabolic process	ko04145//Phagosome;ko05323//Rheumatoid arthritis;ko04142//Lysosome;ko04612//Antigen processing and presentation	gi|282158089|ref|NP_001164088.1|	86.67	2.43e-26	cathepsin L precursor [Tribolium castaneum]	gi|195494227|ref|XM_002094711.1|	84.21	5e-05	Drosophila yakuba GE21992 (Dyak\GE21992), mRNA	sp|P43295|A494_ARATH	63.16	2e-14	Probable cysteine proteinase A494
Unigene_33547	334	0	2	0	3.79907	Inf	Inf	Up	0.5	1.17308	-	2	334	333	0.57	-	-	-	-	-	gi|261335923|emb|CBH09303.1|	61.05	2.29e-24	similar to CG6734 [Heliconius melpomene]	-	-	-	-	-	-	-	-
Unigene_33883	479	0	2	0	2.64904	Inf	Inf	Up	0.5	1.17245	-	2	478	477	0.56	KOG0017/General function prediction only ;/FOG: Transposon-encoded proteins with TYA, reverse transcriptase, integrase domains in various combinations	-	-	-	-	gi|479443|pir||S33901	65.93	2.32e-47	reverse transcriptase - silkworm transposon Pao	-	-	-	-	-	-	-	-
Unigene_33373	480	0	2	0	2.64352	Inf	Inf	Up	0.5	1.17237	-	3	194	192	0.42	-	-	-	-	-	-	-	-	-	-	-	-	-	-	-	-	-
Unigene_34005	927	0	4	0	2.73763	Inf	Inf	Up	0.25	1.02577	-	579	1	579	0.5	KOG3656/General function prediction only ;/FOG: 7 transmembrane receptor	GO:0031224//intrinsic to membrane	GO:0004930//G-protein coupled receptor activity;GO:0004713//protein tyrosine kinase activity	GO:0007186//G-protein coupled receptor protein signaling pathway	ko04020//Calcium signaling pathway;ko04080//Neuroactive ligand-receptor interaction	gi|291278187|gb|ADD91575.1|	69.12	1.27e-68	putative GPCR-type octopamine beta receptor [Schistocerca gregaria]	gi|195329489|ref|XM_002031408.1|	91.07	4e-09	Drosophila sechellia GM25999 (Dsec\GM25999), mRNA	sp|Q9VCZ3|OCTB1_DROME	65.32	5e-58	Octopamine receptor beta-1R
Unigene_27177	302	0	1	0	2.10081	Inf	Inf	Up	1	1.14097	-	300	13	288	0.49	-	-	-	-	-	-	-	-	-	-	-	-	-	-	-	-	-
Unigene_32848	515	0	2	0	2.46386	Inf	Inf	Up	0.5	1.17221	-	1	513	513	0.51	KOG2301/Inorganic ion transport and metabolism ; Signal transduction mechanisms ;/Voltage-gated Ca2+ channels, alpha1 subunits	GO:0044459//plasma membrane part;GO:0034704//calcium channel complex	GO:0005262//calcium channel activity	GO:0003012//muscle system process;GO:0032412//regulation of ion transmembrane transporter activity;GO:0006816//calcium ion transport;GO:0007275//multicellular organismal development;GO:0042044//fluid transport	ko04010//MAPK signaling pathway	gi|157128919|ref|XP_001661548.1|	70.75	1.81e-57	voltage-dependent p/q type calcium channel [Aedes aegypti]	gi|297690826|ref|XM_002822763.1|	84.42	3e-05	PREDICTED: Pongo abelii calcium channel, voltage-dependent, L type, alpha 1C subunit, transcript variant 17 (CACNA1C), mRNA	sp|Q25452|CAC1M_MUSDO	64.22	6e-48	Muscle calcium channel subunit alpha-1
Unigene_34436	359	0	1	0	1.76726	Inf	Inf	Up	1	1.14089	-	13	357	345	0.49	KOG0177/Posttranslational modification, protein turnover, chaperones ;/20S proteasome, regulatory subunit beta type PSMB2/PRE1	-	-	-	ko03050//Proteasome	gi|145513030|ref|XP_001442426.1|	36.7	2.25e-11	hypothetical protein [Paramecium tetraurelia strain d4-2]	-	-	-	-	sp|Q8SRF1|PSB2_ENCCU	41.18	3e-18	Probable proteasome subunit beta type-2
Unigene_28038	228	0	2	0	5.56531	Inf	Inf	Up	0.5	1.17213	-	1	228	228	0.62	KOG1992/Nuclear structure ; Intracellular trafficking, secretion, and vesicular transport ;/Nuclear export receptor CSE1/CAS (importin beta superfamily)	GO:0043231//intracellular membrane-bounded organelle	GO:0003676//nucleic acid binding	GO:0006909//phagocytosis;GO:0006355//regulation of transcription, DNA-dependent;GO:0007420//brain development;GO:0014016//neuroblast differentiation;GO:0042993//positive regulation of transcription factor import into nucleus	-	gi|195115024|ref|XP_002002067.1|	44	2.21e-11	GI17179 [Drosophila mojavensis]	-	-	-	-	sp|Q9XZU1|XPO2_DROME	41.33	2e-09	Exportin-2
Unigene_34235	422	0	1	0	1.50342	Inf	Inf	Up	1	1.14078	-	70	222	153	0.36	-	-	-	-	-	-	-	-	-	-	-	-	-	-	-	-	-
Unigene_33943	519	0	3	0	3.66731	Inf	Inf	Up	0.5	1.17165	-	455	78	378	0.38	-	-	-	-	-	-	-	-	-	-	-	-	-	-	-	-	-
Unigene_31315	254	0	1	0	2.49781	Inf	Inf	Up	1	1.14071	-	212	3	210	0.35	-	-	-	-	-	-	-	-	-	-	-	-	-	-	-	-	-
Unigene_31734	388	0	2	0	3.27033	Inf	Inf	Up	0.5	1.1711	-	123	386	264	0.34	KOG1302/Intracellular trafficking, secretion, and vesicular transport ;/Vacuolar sorting protein VPS33/slp1 (Sec1 family)	-	-	-	-	gi|157137649|ref|XP_001657113.1|	55.56	1.73e-11	vacuolar protein sorting (vps33) [Aedes aegypti]	-	-	-	-	-	-	-	-
Unigene_32588	474	0	2	0	2.67698	Inf	Inf	Up	0.5	1.17102	-	474	118	357	0.48	KOG2650/Function unknown ;/Zinc carboxypeptidase	-	-	-	ko04974//Protein digestion and absorption;ko04972//Pancreatic secretion	gi|242006930|ref|XP_002424295.1|	48.98	8e-15	carboxypeptidase A, putative [Pediculus humanus corporis]	-	-	-	-	sp|P00731|CBPA1_RAT	42.37	6e-12	Carboxypeptidase A1
Unigene_8875	600	0	2	0	2.11482	Inf	Inf	Up	0.5	1.17078	-	400	182	219	0.31	-	-	-	-	-	-	-	-	-	-	-	-	-	-	-	-	-
Unigene_33172	353	0	2	0	3.59459	Inf	Inf	Up	0.5	1.17046	-	331	131	201	0.41	-	-	-	-	-	-	-	-	-	-	-	-	-	-	-	-	-
Unigene_32611	510	0	3	0	3.73203	Inf	Inf	Up	0.5	1.17038	-	3	359	357	0.41	KOG2041/General function prediction only ;/WD40 repeat protein	-	-	-	-	gi|242005643|ref|XP_002423673.1|	30.36	1.33e-14	WD-repeat protein, putative [Pediculus humanus corporis]	-	-	-	-	sp|A6N6J5|WDR35_RAT	27.33	6e-11	WD repeat-containing protein 35
Unigene_32342	303	0	2	0	4.18776	Inf	Inf	Up	0.5	1.1703	-	2	226	225	0.4	KOG2999/Signal transduction mechanisms ;/Regulator of Rac1, required for phagocytosis and cell migration	GO:0015630//microtubule cytoskeleton	-	GO:0007297//ovarian follicle cell migration;GO:0030036//actin cytoskeleton organization	ko05100//Bacterial invasion of epithelial cells;ko04062//Chemokine signaling pathway;ko05131//Shigellosis	gi|242014288|ref|XP_002427823.1|	63.38	2.52e-23	Engulfment and cell motility protein, putative [Pediculus humanus corporis]	-	-	-	-	sp|Q8BPU7|ELMO1_MOUSE	56.14	2e-13	Engulfment and cell motility protein 1
Unigene_33050	802	0	2	0	1.58216	Inf	Inf	Up	0.5	1.17022	-	647	408	240	0.29	-	-	-	-	-	-	-	-	-	-	-	-	-	-	-	-	-
Unigene_31744	275	0	1	0	2.30707	Inf	Inf	Up	1	1.14056	-	1	246	246	0.51	-	-	-	-	-	-	-	-	-	-	-	-	-	-	-	-	-
Unigene_33660	348	0	2	0	3.64624	Inf	Inf	Up	0.5	1.17014	-	339	1	339	0.7	-	-	-	-	-	-	-	-	-	-	-	-	-	-	-	-	-
Unigene_33200	429	0	1	0	1.47889	Inf	Inf	Up	1	1.14037	-	1	414	414	0.47	KOG4400/Posttranslational modification, protein turnover, chaperones ;/E3 ubiquitin ligase interacting with arginine methyltransferase	-	GO:0005488//binding	-	-	gi|193718457|ref|XP_001951389.1|	31.11	3.31e-15	PREDICTED: similar to blastopia polyprotein [Acyrthosiphon pisum]	-	-	-	-	sp|P36627|BYR3_SCHPO	51.28	1e-07	Cellular nucleic acid-binding protein homolog
Unigene_32006	406	0	1	0	1.56267	Inf	Inf	Up	1	1.14029	-	358	215	144	0.36	-	-	-	-	-	-	-	-	-	gi|291201239|emb|FP340414.1|	97.37	3e-08	82A05_SfBAC_fin, Spodoptera frugiperda BAC, egg DNA	-	-	-	-
Unigene_32242	514	0	1	0	1.23433	Inf	Inf	Up	1	1.14025	-	124	267	144	0.3	-	-	-	-	-	-	-	-	-	-	-	-	-	-	-	-	-
Unigene_31215	438	0	2	0	2.89701	Inf	Inf	Up	0.5	1.16975	-	251	87	165	0.25	-	-	-	-	-	-	-	-	-	-	-	-	-	-	-	-	-
Unigene_31774	451	0	2	0	2.8135	Inf	Inf	Up	0.5	1.16967	-	450	55	396	0.45	KOG0201/Signal transduction mechanisms ;/Serine/threonine protein kinase	-	-	-	-	gi|193591799|ref|XP_001948516.1|	93.1	5.3e-10	PREDICTED: similar to AGAP009961-PA [Acyrthosiphon pisum]	gi|194742308|ref|XM_001953609.1|	85.9	4e-26	Drosophila ananassae GF17125 (Dana\GF17125), mRNA	sp|Q9Y6E0|STK24_HUMAN	83.33	5e-06	Serine/threonine-protein kinase 24
Unigene_33990	589	0	3	0	3.23147	Inf	Inf	Up	0.5	1.16951	-	454	227	228	0.32	-	-	-	-	-	-	-	-	-	-	-	-	-	-	-	-	-
Unigene_34497	939	0	2	0	1.35132	Inf	Inf	Up	0.5	1.16935	-	938	450	489	0.45	-	-	-	-	-	-	-	-	-	-	-	-	-	-	-	-	-
Unigene_34566	552	0	3	0	3.44807	Inf	Inf	Up	0.5	1.16927	-	177	1	177	0.34	-	-	-	-	-	-	-	-	-	-	-	-	-	-	-	-	-
Unigene_34368	595	0	1	0	1.06629	Inf	Inf	Up	1	1.14003	-	89	595	507	0.66	KOG1187/Signal transduction mechanisms ;/Serine/threonine protein kinase	-	-	-	ko03013//RNA transport;ko03015//mRNA surveillance pathway	gi|66810079|ref|XP_638763.1|	28.3	7.08e-07	hypothetical protein DDB_G0284113 [Dictyostelium discoideum AX4]	-	-	-	-	sp|Q9SX31|PERK9_ARATH	33.33	5e-06	Proline-rich receptor-like protein kinase PERK9
Unigene_18982	377	0	2	0	3.36576	Inf	Inf	Up	0.5	1.16919	-	376	239	138	0.33	-	-	-	-	-	-	-	-	-	-	-	-	-	-	-	-	-
Unigene_6297	396	0	1	0	1.60213	Inf	Inf	Up	1	1.13995	-	340	182	159	0.36	-	-	-	-	-	gi|294846800|gb|ADF43473.1|	27.93	1.16e-09	carboxyl/choline esterase CCE006d [Helicoverpa armigera]	-	-	-	-	-	-	-	-
Unigene_34128	309	0	1	0	2.05322	Inf	Inf	Up	1	1.13992	-	95	307	213	0.55	-	-	-	-	-	-	-	-	-	-	-	-	-	-	-	-	-
Unigene_33735	430	0	2	0	2.95091	Inf	Inf	Up	0.5	1.16904	-	234	428	195	0.43	KOG0017/General function prediction only ;/FOG: Transposon-encoded proteins with TYA, reverse transcriptase, integrase domains in various combinations	-	GO:0005488//binding	-	-	gi|195433631|ref|XP_002064813.1|	39.44	3.66e-22	GK15001 [Drosophila willistoni]	-	-	-	-	sp|P10978|POLX_TOBAC	39.18	6e-14	Retrovirus-related Pol polyprotein from transposon TNT 1-94
Unigene_10569	301	0	2	0	4.21558	Inf	Inf	Up	0.5	1.16896	-	112	300	189	0.32	-	-	-	-	-	-	-	-	-	-	-	-	-	-	-	-	-
Unigene_34464	580	0	1	0	1.09387	Inf	Inf	Up	1	1.13988	-	419	216	204	0.36	-	-	-	-	-	-	-	-	-	gi|438386|gb|U04223.1|ONAMY25	92.31	6e-07	Ostrinia nubilalis On25 alpha-amylase (amy) gene, partial cds	-	-	-	-
Unigene_33784	445	0	1	0	1.42572	Inf	Inf	Up	1	1.13977	-	185	3	183	0.35	-	-	-	-	-	gi|304307733|ref|NP_001182006.1|	47.2	1.61e-17	elongator complex protein 1 [Bombyx mori]	-	-	-	-	-	-	-	-
Unigene_29336	508	0	1	0	1.24891	Inf	Inf	Up	1	1.13958	-	231	395	165	0.42	-	-	-	-	-	-	-	-	-	gi|134001295|gb|EF113401.1|	93.33	3e-05	Ostrinia nubilalis reverse transcriptase and desaturase (ezi-D11 alpha-4) genes, complete cds	-	-	-	-
Unigene_32555	428	0	3	0	4.44704	Inf	Inf	Up	0.5	1.16832	-	399	199	201	0.28	-	-	-	-	-	-	-	-	-	-	-	-	-	-	-	-	-
Unigene_34458	267	0	2	0	4.7524	Inf	Inf	Up	0.5	1.16824	-	182	3	180	0.37	KOG1943/Posttranslational modification, protein turnover, chaperones ;/Beta-tubulin folding cofactor D	-	-	-	-	gi|91091872|ref|XP_969240.1|	41.82	3.44e-07	PREDICTED: similar to beta-tubulin cofactor D [Tribolium castaneum]	-	-	-	-	-	-	-	-
Unigene_34028	511	0	2	0	2.48315	Inf	Inf	Up	0.5	1.16809	-	3	179	177	0.31	-	-	-	-	-	-	-	-	-	-	-	-	-	-	-	-	-
Unigene_15420	462	0	2	0	2.74651	Inf	Inf	Up	0.5	1.16801	-	402	142	261	0.34	-	-	-	-	-	-	-	-	-	gi|319918807|dbj|AB597004.1|	95.18	5e-10	Ostrinia nubilalis OnubOR5a gene for odorant receptor, complete cds, clone: 11K16	-	-	-	-
Unigene_31092	239	0	1	0	2.65458	Inf	Inf	Up	1	1.1395	-	2	238	237	0.67	KOG1477/General function prediction only ;/SPRY domain-containing proteins	-	-	-	-	gi|194385070|dbj|BAG60941.1|	84.85	3.15e-15	unnamed protein product [Homo sapiens]	gi|301766135|ref|XM_002918424.1|	84.72	6e-05	PREDICTED: Ailuropoda melanoleuca ran-binding protein 10-like (LOC100466654), mRNA	sp|Q1LUS8|RBP10_DANRE	83.33	2e-11	Ran-binding protein 10
Unigene_31609	725	0	2	0	1.75019	Inf	Inf	Up	0.5	1.16777	-	454	167	288	0.38	-	-	-	-	-	-	-	-	-	-	-	-	-	-	-	-	-
Unigene_28960	655	0	5	0	4.84309	Inf	Inf	Up	0.125	0.792914	-	654	115	540	0.42	-	-	-	-	-	-	-	-	-	-	-	-	-	-	-	-	-
Unigene_29437	245	0	3	0	7.76871	Inf	Inf	Up	0.5	1.16738	-	244	2	243	0.53	-	-	-	-	-	gi|91086847|ref|XP_974260.1|	60	2.86e-14	PREDICTED: similar to BSD domain-containing protein 1 [Tribolium castaneum]	-	-	-	-	-	-	-	-
Unigene_35226	229	0	2	0	5.541	Inf	Inf	Up	0.5	1.1673	-	44	187	144	0.3	-	-	-	-	-	-	-	-	-	-	-	-	-	-	-	-	-
Unigene_32274	489	0	1	0	1.29743	Inf	Inf	Up	1	1.13924	-	10	333	324	0.4	-	-	-	-	-	-	-	-	-	-	-	-	-	-	-	-	-
Unigene_8241	461	0	4	0	5.50494	Inf	Inf	Up	0.25	1.02382	-	2	445	444	0.45	-	-	-	-	-	gi|110743535|dbj|BAE98325.1|	57.94	1.85e-35	arylphorin [Chilo suppressalis]	gi|159484|gb|M28394.1|MOTARYAA	92.68	3e-05	Tobacco hornworm (M.sexta) arylphorin alpha subunit gene, complete cds	sp|P14296|ARYA_MANSE	56	3e-29	Arylphorin subunit alpha
Unigene_20768	222	0	5	0	14.2893	Inf	Inf	Up	0.125	0.792623	-	2	220	219	0.45	KOG0017/General function prediction only ;/FOG: Transposon-encoded proteins with TYA, reverse transcriptase, integrase domains in various combinations	-	GO:0003676//nucleic acid binding;GO:0003824//catalytic activity	GO:0006259//DNA metabolic process	-	gi|270000991|gb|EEZ97438.1|	45.98	2.3e-16	hypothetical protein TcasGA2_TC011269 [Tribolium castaneum]	-	-	-	-	sp|A4FUB7|GIN1_BOVIN	30.23	1e-06	Gypsy retrotransposon integrase-like protein 1
Unigene_34392	546	0	1	0	1.16199	Inf	Inf	Up	1	1.13916	-	332	3	330	0.44	KOG1721/General function prediction only ;/FOG: Zn-finger	-	-	-	-	gi|195354904|ref|XP_002043936.1|	42.86	4.62e-22	GM17841 [Drosophila sechellia]	-	-	-	-	sp|Q96NL3|ZN599_HUMAN	42.11	1e-18	Zinc finger protein 599
Unigene_15607	758	0	2	0	1.674	Inf	Inf	Up	0.5	1.16706	-	756	445	312	0.34	-	-	-	-	-	-	-	-	-	-	-	-	-	-	-	-	-
Unigene_33246	382	0	2	0	3.3217	Inf	Inf	Up	0.5	1.1669	-	27	176	150	0.27	-	-	-	-	-	-	-	-	-	-	-	-	-	-	-	-	-
Unigene_22196	215	0	2	0	5.90181	Inf	Inf	Up	0.5	1.16675	-	55	183	129	0.35	-	-	-	-	-	-	-	-	-	-	-	-	-	-	-	-	-
Unigene_32530	431	0	2	0	2.94406	Inf	Inf	Up	0.5	1.16667	-	143	340	198	0.29	-	-	-	-	-	-	-	-	-	-	-	-	-	-	-	-	-
Unigene_33191	484	0	1	0	1.31084	Inf	Inf	Up	1	1.13905	-	52	210	159	0.38	-	-	-	-	-	-	-	-	-	-	-	-	-	-	-	-	-
Unigene_33492	483	0	2	0	2.6271	Inf	Inf	Up	0.5	1.16651	-	201	58	144	0.29	-	-	-	-	-	-	-	-	-	-	-	-	-	-	-	-	-
Unigene_26817	323	0	4	0	7.8569	Inf	Inf	Up	0.25	1.02285	-	296	162	135	0.47	-	-	-	-	-	-	-	-	-	-	-	-	-	-	-	-	-
Unigene_29456	567	0	4	0	4.4758	Inf	Inf	Up	0.25	1.02261	-	90	416	327	0.5	-	-	-	-	-	gi|479443|pir||S33901	54.39	2.49e-28	reverse transcriptase - silkworm transposon Pao	-	-	-	-	-	-	-	-
Unigene_32884	464	0	4	0	5.46935	Inf	Inf	Up	0.25	1.02249	-	463	131	333	0.45	-	-	-	-	-	-	-	-	-	-	-	-	-	-	-	-	-
Unigene_32437	736	0	2	0	1.72404	Inf	Inf	Up	0.5	1.16627	-	311	544	234	0.36	KOG1330/Carbohydrate transport and metabolism ;/Sugar transporter/spinster transmembrane protein	-	-	-	-	-	-	-	-	-	-	-	-	-	-	-	-
Unigene_27650	219	0	3	0	8.69103	Inf	Inf	Up	0.5	1.16572	-	1	219	219	0.65	KOG1999/Transcription ;/RNA polymerase II transcription elongation factor DSIF/SUPT5H/SPT5	-	GO:0030528//transcription regulator activity;GO:0008415//acyltransferase activity;GO:0008135//translation factor activity, nucleic acid binding	GO:0006412//translation;GO:0006355//regulation of transcription, DNA-dependent;GO:0006368//transcription elongation from RNA polymerase II promoter	-	gi|307213971|gb|EFN89194.1|	68.06	9.06e-21	Transcription elongation factor SPT5 [Harpegnathos saltator]	-	-	-	-	sp|Q5R405|SPT5H_PONAB	43.84	1e-10	Transcription elongation factor SPT5
Unigene_26089	221	0	2	0	5.74158	Inf	Inf	Up	0.5	1.16549	-	220	101	120	0.26	-	-	-	-	-	-	-	-	-	-	-	-	-	-	-	-	-
Unigene_33712	301	0	1	0	2.10779	Inf	Inf	Up	1	1.13883	-	265	26	240	0.43	-	-	-	-	-	-	-	-	-	-	-	-	-	-	-	-	-
Unigene_32225	409	0	2	0	3.10242	Inf	Inf	Up	0.5	1.16533	-	289	119	171	0.29	-	-	-	-	-	-	-	-	-	-	-	-	-	-	-	-	-
Unigene_33153	320	0	1	0	1.98264	Inf	Inf	Up	1	1.13879	-	152	280	129	0.24	-	-	-	-	-	-	-	-	-	-	-	-	-	-	-	-	-
Unigene_32856	365	0	2	0	3.47641	Inf	Inf	Up	0.5	1.16501	-	53	160	108	0.32	-	-	-	-	-	-	-	-	-	-	-	-	-	-	-	-	-
Unigene_34483	438	0	1	0	1.4485	Inf	Inf	Up	1	1.13868	-	287	111	177	0.47	-	-	-	-	-	-	-	-	-	-	-	-	-	-	-	-	-
Unigene_20396	341	0	1	0	1.86054	Inf	Inf	Up	1	1.13864	-	339	1	339	0.56	KOG1998/Signal transduction mechanisms ;/Signaling protein DOCK180	-	-	-	ko05100//Bacterial invasion of epithelial cells;ko04510//Focal adhesion;ko05131//Shigellosis;ko04810//Regulation of actin cytoskeleton	gi|307188430|gb|EFN73187.1|	44.17	2.36e-21	Dedicator of cytokinesis protein 1 [Camponotus floridanus]	-	-	-	-	sp|Q14185|DOCK1_HUMAN	47.06	3e-20	Dedicator of cytokinesis protein 1
Unigene_25480	247	0	1	0	2.5686	Inf	Inf	Up	1	1.1386	-	246	1	246	0.54	-	-	-	-	-	-	-	-	-	-	-	-	-	-	-	-	-
Unigene_32268	713	0	1	0	0.889825	Inf	Inf	Up	1	1.13856	-	108	713	606	0.55	KOG3509/Posttranslational modification, protein turnover, chaperones ;/Basement membrane-specific heparan sulfate proteoglycan (HSPG) core protein	-	GO:0005488//binding	GO:0050794//regulation of cellular process	ko04512//ECM-receptor interaction	gi|189233617|ref|XP_001811978.1|	63.5	2.32e-77	PREDICTED: similar to agrin [Tribolium castaneum]	-	-	-	-	sp|Q90404|AGRIN_DISOM	52.87	2e-44	Agrin (Fragment)
Unigene_6355	341	0	6	0	11.1633	Inf	Inf	Up	0.125	0.792041	-	340	2	339	0.64	KOG2171/Nuclear structure ; Intracellular trafficking, secretion, and vesicular transport ;/Karyopherin (importin) beta 3	GO:0044444//cytoplasmic part;GO:0015630//microtubule cytoskeleton	-	-	-	gi|183979303|dbj|BAG30760.1|	75	8.06e-38	Karyopherin beta 3 [Papilio xuthus]	gi|183979302|dbj|AB264684.1|	78.31	6e-12	Papilio xuthus mRNA for Karyopherin beta 3, complete cds, clone: Psg23	sp|O00410|IPO5_HUMAN	51.49	3e-15	Importin-5
Unigene_33596	402	0	2	0	3.15644	Inf	Inf	Up	0.5	1.16454	-	285	109	177	0.41	-	-	-	-	-	-	-	-	-	-	-	-	-	-	-	-	-
Unigene_33650	708	0	3	0	2.68833	Inf	Inf	Up	0.5	1.16446	-	181	597	417	0.35	-	-	-	-	-	-	-	-	-	-	-	-	-	-	-	-	-
Unigene_28861	376	0	1	0	1.68735	Inf	Inf	Up	1	1.13849	-	116	238	123	0.39	-	-	-	-	-	gi|307175486|gb|EFN65448.1|	73.68	5.61e-07	hypothetical protein EAG_13571 [Camponotus floridanus]	gi|110290039|emb|AJ830881.1|	98.77	6e-34	Zygaena romeo adumbrata partial 18S rRNA gene, specimen voucher Z000730	-	-	-	-
Unigene_25354	440	0	2	0	2.88384	Inf	Inf	Up	0.5	1.16407	-	439	53	387	0.5	-	-	-	-	-	-	-	-	-	-	-	-	-	-	-	-	-
Unigene_33218	702	0	2	0	1.80754	Inf	Inf	Up	0.5	1.16399	-	394	143	252	0.47	KOG1516/General function prediction only ;/Carboxylesterase and related proteins	-	GO:0004091//carboxylesterase activity	GO:0010033//response to organic substance	ko00983//Drug metabolism - other enzymes	gi|242025452|ref|XP_002433138.1|	43.84	1.24e-21	Acetylcholinesterase precursor, putative [Pediculus humanus corporis]	-	-	-	-	sp|Q64419|EST1_MESAU	47.89	6e-18	Liver carboxylesterase
Unigene_32607	422	0	2	0	3.00685	Inf	Inf	Up	0.5	1.16384	-	202	420	219	0.46	-	-	-	-	-	-	-	-	-	-	-	-	-	-	-	-	-
Unigene_33414	403	0	1	0	1.5743	Inf	Inf	Up	1	1.1383	-	1	336	336	0.37	-	-	-	-	-	-	-	-	-	-	-	-	-	-	-	-	-
Unigene_33868	365	0	2	0	3.47641	Inf	Inf	Up	0.5	1.16345	-	338	111	228	0.44	-	-	-	-	-	-	-	-	-	-	-	-	-	-	-	-	-
Unigene_4767	444	0	2	0	2.85786	Inf	Inf	Up	0.5	1.16337	-	443	180	264	0.4	-	-	-	-	-	-	-	-	-	-	-	-	-	-	-	-	-
Unigene_34507	525	0	2	0	2.41693	Inf	Inf	Up	0.5	1.16321	-	381	1	381	0.4	-	-	-	-	-	gi|270017073|gb|EFA13519.1|	27.87	7.33e-06	hypothetical protein TcasGA2_TC001492 [Tribolium castaneum]	-	-	-	-	-	-	-	-
Unigene_32734	398	0	3	0	4.78225	Inf	Inf	Up	0.5	1.16305	-	160	26	135	0.32	-	-	-	-	-	-	-	-	-	-	-	-	-	-	-	-	-
Unigene_32189	436	0	3	0	4.36545	Inf	Inf	Up	0.5	1.16298	-	2	385	384	0.54	-	-	-	-	-	-	-	-	-	-	-	-	-	-	-	-	-
Unigene_33565	474	0	1	0	1.33849	Inf	Inf	Up	1	1.138	-	296	3	294	0.52	-	-	-	-	-	gi|270010424|gb|EFA06872.1|	34.12	1.26e-15	hypothetical protein TcasGA2_TC009817 [Tribolium castaneum]	-	-	-	-	-	-	-	-
Unigene_33324	533	0	4	0	4.76131	Inf	Inf	Up	0.25	1.02152	-	385	194	192	0.42	-	-	-	-	-	-	-	-	-	-	-	-	-	-	-	-	-
Unigene_32787	203	0	3	0	9.37603	Inf	Inf	Up	0.5	1.16258	-	201	1	201	0.45	-	-	-	-	-	-	-	-	-	-	-	-	-	-	-	-	-
Unigene_27909	171	0	1	0	3.7102	Inf	Inf	Up	1	1.13789	-	138	1	138	0.29	-	-	-	-	-	-	-	-	-	-	-	-	-	-	-	-	-
Unigene_32419	450	0	4	0	5.63951	Inf	Inf	Up	0.25	1.02116	-	245	48	198	0.31	-	-	-	-	-	-	-	-	-	-	-	-	-	-	-	-	-
Unigene_34291	302	0	1	0	2.10081	Inf	Inf	Up	1	1.13785	-	179	301	123	0.29	-	-	-	-	-	-	-	-	-	-	-	-	-	-	-	-	-
Unigene_30465	123	0	1	0	5.15809	Inf	Inf	Up	1	1.13763	-	121	2	120	0.37	-	-	-	-	-	-	-	-	-	-	-	-	-	-	-	-	-
Unigene_34088	434	0	1	0	1.46185	Inf	Inf	Up	1	1.13759	-	434	264	171	0.52	-	-	-	-	-	gi|298204323|gb|ADI61810.1|	88.24	2.72e-06	endonuclease-reverse transcriptase [Bombyx mori]	gi|269847902|gb|AC239124.1|	100	3e-05	Bicyclus anynana clone BA_Ba85J10, complete sequence	-	-	-	-
Unigene_33450	560	0	1	0	1.13294	Inf	Inf	Up	1	1.13755	-	125	346	222	0.25	-	-	-	-	-	-	-	-	-	-	-	-	-	-	-	-	-
Unigene_32931	327	0	2	0	3.8804	Inf	Inf	Up	0.5	1.16165	-	116	241	126	0.37	-	-	-	-	-	-	-	-	-	-	-	-	-	-	-	-	-
Unigene_29966	359	0	2	0	3.53451	Inf	Inf	Up	0.5	1.16157	-	100	309	210	0.32	-	-	-	-	-	-	-	-	-	-	-	-	-	-	-	-	-
Unigene_33630	499	0	1	0	1.27143	Inf	Inf	Up	1	1.13748	-	3	497	495	0.4	-	GO:0043231//intracellular membrane-bounded organelle	GO:0005488//binding	GO:0008105//asymmetric protein localization;GO:0045860//positive regulation of protein kinase activity	-	gi|198466409|ref|XP_001353989.2|	36.5	4.32e-15	GA19938 [Drosophila pseudoobscura pseudoobscura]	-	-	-	-	sp|Q2LYY4|BORA_DROPS	36.5	1e-15	Protein aurora borealis
Unigene_33704	479	0	1	0	1.32452	Inf	Inf	Up	1	1.13721	-	3	479	477	0.47	KOG1454/General function prediction only ;/Predicted hydrolase/acyltransferase (alpha/beta hydrolase superfamily)	GO:0044444//cytoplasmic part	-	-	ko00361//Chlorocyclohexane and chlorobenzene degradation;ko00130//Ubiquinone and other terpenoid-quinone biosynthesis;ko01120//Microbial metabolism in diverse environments;ko01100//Metabolic pathways;ko00625//Chloroalkane and chloroalkene degradation;ko01110//Biosynthesis of secondary metabolites	gi|242024866|ref|XP_002432847.1|	46.02	7.03e-25	valacyclovir hydrolase, putative [Pediculus humanus corporis]	-	-	-	-	sp|Q9NQF3|SERHL_HUMAN	39.17	6e-19	Serine hydrolase-like protein
Unigene_21524	210	0	1	0	3.02117	Inf	Inf	Up	1	1.13718	-	209	3	207	0.39	-	-	-	-	-	-	-	-	-	-	-	-	-	-	-	-	-
Unigene_21129	247	0	4	0	10.2744	Inf	Inf	Up	0.25	1.01996	-	2	247	246	0.54	-	-	-	-	-	-	-	-	-	-	-	-	-	-	-	-	-
Unigene_33608	211	0	2	0	6.0137	Inf	Inf	Up	0.5	1.16087	-	209	3	207	0.45	-	-	-	-	-	-	-	-	-	-	-	-	-	-	-	-	-
Unigene_32307	391	0	1	0	1.62262	Inf	Inf	Up	1	1.13699	-	68	184	117	0.29	-	-	-	-	-	-	-	-	-	-	-	-	-	-	-	-	-
Unigene_25977	262	0	1	0	2.42155	Inf	Inf	Up	1	1.13695	-	72	215	144	0.26	-	-	-	-	-	-	-	-	-	-	-	-	-	-	-	-	-
Unigene_33463	644	0	4	0	3.94065	Inf	Inf	Up	0.25	1.01959	-	643	350	294	0.52	-	-	-	-	-	-	-	-	-	-	-	-	-	-	-	-	-
Unigene_12063	161	0	1	0	3.94065	Inf	Inf	Up	1	1.13692	-	58	159	102	0.46	-	-	-	-	-	-	-	-	-	-	-	-	-	-	-	-	-
Unigene_30585	356	0	2	0	3.5643	Inf	Inf	Up	0.5	1.16048	-	149	3	147	0.3	-	-	-	-	-	-	-	-	-	-	-	-	-	-	-	-	-
Unigene_32846	816	0	4	0	3.11002	Inf	Inf	Up	0.25	1.01923	-	716	450	267	0.42	-	-	-	-	-	-	-	-	-	-	-	-	-	-	-	-	-
Unigene_35257	138	0	1	0	4.59743	Inf	Inf	Up	1	1.13677	-	126	16	111	0.38	-	-	-	-	-	-	-	-	-	-	-	-	-	-	-	-	-
Unigene_31020	368	0	3	0	5.17211	Inf	Inf	Up	0.5	1.16009	-	76	258	183	0.26	-	-	-	-	-	-	-	-	-	-	-	-	-	-	-	-	-
Unigene_32051	551	0	2	0	2.30289	Inf	Inf	Up	0.5	1.15977	-	357	551	195	0.3	-	-	-	-	-	-	-	-	-	-	-	-	-	-	-	-	-
Unigene_34423	721	0	2	0	1.7599	Inf	Inf	Up	0.5	1.15962	-	519	719	201	0.28	-	-	-	-	-	-	-	-	-	-	-	-	-	-	-	-	-
Unigene_21002	427	0	4	0	5.94328	Inf	Inf	Up	0.25	1.01887	-	1	426	426	0.66	-	-	-	-	-	gi|189241828|ref|XP_972695.2|	44.21	4.34e-07	PREDICTED: similar to GA19602-PA [Tribolium castaneum]	-	-	-	-	-	-	-	-
Unigene_32334	254	0	2	0	4.99563	Inf	Inf	Up	0.5	1.15954	-	253	29	225	0.46	-	-	-	-	-	-	-	-	-	-	-	-	-	-	-	-	-
Unigene_32636	392	0	1	0	1.61848	Inf	Inf	Up	1	1.13647	-	1	180	180	0.26	-	-	-	-	-	-	-	-	-	-	-	-	-	-	-	-	-
Unigene_33000	395	0	1	0	1.60619	Inf	Inf	Up	1	1.13643	-	183	395	213	0.39	-	-	-	-	-	-	-	-	-	-	-	-	-	-	-	-	-
Unigene_8259	273	0	1	0	2.32397	Inf	Inf	Up	1	1.13639	-	1	213	213	0.38	KOG2186/Cell cycle control, cell division, chromosome partitioning ;/Cell growth-regulating nucleolar protein	-	-	-	-	gi|91078332|ref|XP_973355.1|	57.89	1.42e-10	PREDICTED: similar to CG12909 CG12909-PA [Tribolium castaneum]	-	-	-	-	sp|Q9NX58|LYAR_HUMAN	44.64	6e-06	Cell growth-regulating nucleolar protein
Unigene_34327	626	0	2	0	2.02698	Inf	Inf	Up	0.5	1.15939	-	227	625	399	0.42	-	-	-	-	-	gi|156552507|ref|XP_001602781.1|	61.54	1.58e-08	PREDICTED: similar to equilibrative nucleoside transporter [Nasonia vitripennis]	-	-	-	-	-	-	-	-
Unigene_33355	349	0	2	0	3.63579	Inf	Inf	Up	0.5	1.15923	-	348	1	348	0.63	KOG0689/Signal transduction mechanisms ;/Guanine nucleotide exchange factor for Rho and Rac GTPases	-	GO:0004672//protein kinase activity	GO:0031032//actomyosin structure organization;GO:0007525//somatic muscle development	-	gi|110756545|ref|XP_001121721.1|	61.54	2.2e-32	PREDICTED: similar to CG33519-PB [Apis mellifera]	-	-	-	-	sp|O01761|UNC89_CAEEL	35.37	6e-10	Muscle M-line assembly protein unc-89
Unigene_33030	182	0	1	0	3.48596	Inf	Inf	Up	1	1.13628	-	1	180	180	0.38	-	-	-	-	-	-	-	-	-	gi|298402914|gb|GU808253.1|	100	4e-05	Ostrinia nubilalis strain Z fatty-acyl CoA reductase 4 mRNA, complete cds	-	-	-	-
Unigene_34190	479	0	2	0	2.64904	Inf	Inf	Up	0.5	1.15915	-	203	478	276	0.42	-	-	-	-	-	gi|91079348|ref|XP_969615.1|	30.33	1.95e-06	PREDICTED: similar to AGAP012410-PA [Tribolium castaneum]	-	-	-	-	-	-	-	-
Unigene_33819	267	0	2	0	4.7524	Inf	Inf	Up	0.5	1.15876	-	28	213	186	0.4	KOG4292/Coenzyme transport and metabolism ;/Cubilin, multiligand receptor mediating cobalamin absorption	-	-	-	-	gi|291228855|ref|XP_002734392.1|	48.48	6.31e-10	PREDICTED: cubilin-like [Saccoglossus kowalevskii]	-	-	-	-	sp|O60494|CUBN_HUMAN	51.61	5e-08	Cubilin
Unigene_17451	112	0	1	0	5.66469	Inf	Inf	Up	1	1.13609	-	110	24	87	0.37	-	-	-	-	-	-	-	-	-	-	-	-	-	-	-	-	-
Unigene_34111	356	0	1	0	1.78215	Inf	Inf	Up	1	1.13606	-	3	356	354	0.48	KOG4294/Inorganic ion transport and metabolism ; Signal transduction mechanisms ;/Non voltage-gated ion channels (DEG/ENaC family)	GO:0016020//membrane	GO:0005216//ion channel activity	GO:0006811//ion transport	-	gi|195017968|ref|XP_001984695.1|	50.67	8.94e-24	GH14886 [Drosophila grimshawi]	-	-	-	-	-	-	-	-
Unigene_32935	361	0	4	0	7.02986	Inf	Inf	Up	0.25	1.01839	-	1	360	360	0.6	-	-	-	-	-	-	-	-	-	-	-	-	-	-	-	-	-
Unigene_32216	344	0	6	0	11.0659	Inf	Inf	Up	0.125	0.790881	-	323	3	321	0.5	KOG2844/Amino acid transport and metabolism ;/Dimethylglycine dehydrogenase precursor	GO:0044424//intracellular part	GO:0008168//methyltransferase activity	GO:0006544//glycine metabolic process	-	gi|270004690|gb|EFA01138.1|	73.53	7.3e-23	hypothetical protein TcasGA2_TC010363 [Tribolium castaneum]	-	-	-	-	sp|O46504|PDPR_BOVIN	51.72	3e-06	Pyruvate dehydrogenase phosphatase regulatory subunit, mitochondrial
Unigene_32492	681	0	3	0	2.79491	Inf	Inf	Up	0.5	1.1583	-	96	335	240	0.38	-	-	-	-	-	-	-	-	-	-	-	-	-	-	-	-	-
Unigene_34544	261	0	1	0	2.43082	Inf	Inf	Up	1	1.13591	-	175	26	150	0.32	-	-	-	-	-	-	-	-	-	-	-	-	-	-	-	-	-
Unigene_32667	338	0	1	0	1.87706	Inf	Inf	Up	1	1.13583	-	97	318	222	0.32	-	-	-	-	-	-	-	-	-	-	-	-	-	-	-	-	-
Unigene_32539	378	0	2	0	3.35685	Inf	Inf	Up	0.5	1.15791	-	321	1	321	0.46	-	-	-	-	-	-	-	-	-	-	-	-	-	-	-	-	-
Unigene_33156	298	0	3	0	6.38703	Inf	Inf	Up	0.5	1.15783	-	254	3	252	0.47	-	-	-	-	-	-	-	-	-	-	-	-	-	-	-	-	-
Unigene_1759	128	0	1	0	4.9566	Inf	Inf	Up	1	1.13579	-	2	127	126	0.51	-	-	-	-	-	-	-	-	-	-	-	-	-	-	-	-	-
Unigene_32375	302	0	5	0	10.5041	Inf	Inf	Up	0.125	0.790447	-	246	40	207	0.33	KOG4626/Carbohydrate transport and metabolism ; Posttranslational modification, protein turnover, chaperones ; Signal transduction mechanisms ;/O-linked N-acetylglucosamine transferase OGT	-	GO:0008194//UDP-glycosyltransferase activity	GO:0007444//imaginal disc development;GO:0006464//protein modification process	ko00514//Other types of O-glycan biosynthesis	gi|47222947|emb|CAF99103.1|	58.93	2.16e-17	unnamed protein product [Tetraodon nigroviridis]	-	-	-	-	sp|P56558|OGT1_RAT	61.67	5e-15	UDP-N-acetylglucosamine--peptide N-acetylglucosaminyltransferase 110 kDa subunit
Unigene_32518	969	0	3	0	1.96423	Inf	Inf	Up	0.5	1.15729	-	25	312	288	0.42	-	-	-	-	-	gi|198459091|ref|XP_002136118.1|	31.82	1.81e-21	GA28115 [Drosophila pseudoobscura pseudoobscura]	-	-	-	-	-	-	-	-
Unigene_33506	703	0	4	0	3.60993	Inf	Inf	Up	0.25	1.01707	-	268	80	189	0.36	-	-	-	-	-	-	-	-	-	-	-	-	-	-	-	-	-
Unigene_15777	263	0	2	0	4.82468	Inf	Inf	Up	0.5	1.15713	-	120	245	126	0.32	-	-	-	-	-	-	-	-	-	-	-	-	-	-	-	-	-
Unigene_32962	593	0	2	0	2.13978	Inf	Inf	Up	0.5	1.15698	-	352	98	255	0.49	KOG3515/General function prediction only ;/Predicted transmembrane protein of the immunoglobulin family of cell adhesion molecules	-	-	GO:0048856//anatomical structure development;GO:0007275//multicellular organismal development;GO:0009987//cellular process	-	gi|241839651|ref|XP_002415268.1|	55.1	2.74e-17	nephrin, putative [Ixodes scapularis]	-	-	-	-	sp|Q9QZS7|NPHN_MOUSE	40	1e-06	Nephrin
Unigene_32478	766	0	1	0	0.828257	Inf	Inf	Up	1	1.13565	-	731	273	459	0.62	-	-	-	-	-	gi|189237554|ref|XP_974478.2|	63.74	8.78e-47	PREDICTED: similar to conserved hypothetical protein [Tribolium castaneum]	gi|170064364|ref|XM_001867460.1|	93.33	2e-07	Culex quinquefasciatus conserved hypothetical protein, mRNA	-	-	-	-
Unigene_22548	652	0	4	0	3.8923	Inf	Inf	Up	0.25	1.01659	-	652	2	651	0.62	-	-	-	-	-	gi|307211973|gb|EFN87879.1|	36.84	3.98e-12	hypothetical protein EAI_05462 [Harpegnathos saltator]	-	-	-	-	-	-	-	-
Unigene_11413	186	0	1	0	3.41099	Inf	Inf	Up	1	1.13553	-	185	39	147	0.42	-	-	-	-	-	-	-	-	-	-	-	-	-	-	-	-	-
Unigene_33485	441	0	1	0	1.43865	Inf	Inf	Up	1	1.1355	-	103	249	147	0.31	-	-	-	-	-	-	-	-	-	-	-	-	-	-	-	-	-
Unigene_33177	232	0	3	0	8.20403	Inf	Inf	Up	0.5	1.15651	-	166	2	165	0.54	-	-	-	-	-	-	-	-	-	-	-	-	-	-	-	-	-
Unigene_32575	447	0	2	0	2.83868	Inf	Inf	Up	0.5	1.15644	-	3	266	264	0.43	-	GO:0043234//protein complex	-	-	-	gi|198430515|ref|XP_002127808.1|	51.52	5.36e-13	PREDICTED: similar to Bardet-Biedl syndrome 7 [Ciona intestinalis]	-	-	-	-	sp|Q8K2G4|BBS7_MOUSE	45.45	4e-12	Bardet-Biedl syndrome 7 protein homolog
Unigene_33813	209	0	2	0	6.07124	Inf	Inf	Up	0.5	1.15636	-	164	3	162	0.46	-	-	-	-	-	gi|193629622|ref|XP_001949450.1|	59.52	1.15e-09	PREDICTED: similar to putative gag-pol protein [Acyrthosiphon pisum]	-	-	-	-	-	-	-	-
Unigene_31180	437	0	2	0	2.90364	Inf	Inf	Up	0.5	1.15628	-	36	338	303	0.4	KOG1217/Signal transduction mechanisms ;/Fibrillins and related proteins containing Ca2+-binding EGF-like domains	-	-	-	-	gi|170062762|ref|XP_001866810.1|	55.17	1.53e-12	predicted protein [Culex quinquefasciatus]	-	-	-	-	sp|Q8T0W0|CVP6_PIMHY	44.44	2e-09	Cysteine-rich venom protein 6
Unigene_35246	106	0	1	0	5.98533	Inf	Inf	Up	1	1.13535	-	1	105	105	0.65	-	-	-	-	-	-	-	-	-	gi|224088327|ref|XM_002194733.1|	94.44	2e-05	PREDICTED: Taeniopygia guttata acetyl-coenzyme A acyltransferase 2 (LOC100231849), mRNA	-	-	-	-
Unigene_33687	508	0	2	0	2.49781	Inf	Inf	Up	0.5	1.15613	-	23	196	174	0.31	-	-	-	-	-	-	-	-	-	-	-	-	-	-	-	-	-
Unigene_32726	370	0	1	0	1.71472	Inf	Inf	Up	1	1.13523	-	276	1	276	0.44	-	-	-	-	-	-	-	-	-	-	-	-	-	-	-	-	-
Unigene_23041	336	0	1	0	1.88823	Inf	Inf	Up	1	1.13497	-	171	335	165	0.44	-	-	-	-	-	-	-	-	-	-	-	-	-	-	-	-	-
Unigene_33109	418	0	4	0	6.07124	Inf	Inf	Up	0.25	1.01576	-	173	3	171	0.38	-	-	-	-	-	-	-	-	-	-	-	-	-	-	-	-	-
Unigene_33348	593	0	5	0	5.34945	Inf	Inf	Up	0.125	0.790157	-	572	21	552	0.57	-	-	-	-	-	-	-	-	-	-	-	-	-	-	-	-	-
Unigene_14227	509	0	2	0	2.49291	Inf	Inf	Up	0.5	1.15543	-	507	241	267	0.4	-	-	-	-	-	-	-	-	-	-	-	-	-	-	-	-	-
Unigene_33648	444	0	2	0	2.85786	Inf	Inf	Up	0.5	1.15535	-	304	128	177	0.31	-	-	-	-	-	-	-	-	-	-	-	-	-	-	-	-	-
Unigene_33457	472	0	5	0	6.72081	Inf	Inf	Up	0.125	0.789868	-	206	3	204	0.49	-	-	-	-	-	-	-	-	-	-	-	-	-	-	-	-	-
Unigene_34474	484	0	1	0	1.31084	Inf	Inf	Up	1	1.13471	-	483	328	156	0.29	-	-	-	-	-	-	-	-	-	-	-	-	-	-	-	-	-
Unigene_8317	281	0	3	0	6.77343	Inf	Inf	Up	0.5	1.15489	-	218	21	198	0.37	-	-	-	-	-	-	-	-	-	-	-	-	-	-	-	-	-
Unigene_33078	419	0	4	0	6.05675	Inf	Inf	Up	0.25	1.01492	-	2	172	171	0.39	-	-	-	-	-	-	-	-	-	-	-	-	-	-	-	-	-
Unigene_32692	680	0	2	0	1.86601	Inf	Inf	Up	0.5	1.15466	-	231	82	150	0.29	-	-	-	-	-	-	-	-	-	-	-	-	-	-	-	-	-
Unigene_33575	645	0	1	0	0.983636	Inf	Inf	Up	1	1.1346	-	386	234	153	0.29	-	-	-	-	-	-	-	-	-	-	-	-	-	-	-	-	-
Unigene_24800	482	0	5	0	6.58138	Inf	Inf	Up	0.125	0.78958	-	482	255	228	0.35	-	-	-	-	-	-	-	-	-	-	-	-	-	-	-	-	-
Unigene_35421	280	0	1	0	2.26587	Inf	Inf	Up	1	1.13453	-	278	3	276	0.54	KOG0355/Chromatin structure and dynamics ;/DNA topoisomerase type II	GO:0043231//intracellular membrane-bounded organelle;GO:0043232	GO:0003916//DNA topoisomerase activity;GO:0032559	GO:0006259//DNA metabolic process;GO:0006351//transcription, DNA-dependent	-	gi|112983266|ref|NP_001037009.1|	89.74	1.89e-29	DNA topoisomerase 2 [Bombyx mori]	gi|112983265|ref|NM_001043544.1|	83.59	2e-23	Bombyx mori topoisomerase II (TOP2), mRNA	sp|O16140|TOP2_BOMMO	89.74	3e-30	DNA topoisomerase 2
Unigene_34378	348	0	1	0	1.82312	Inf	Inf	Up	1	1.13438	-	243	124	120	0.26	-	-	-	-	-	-	-	-	-	-	-	-	-	-	-	-	-
Unigene_33120	781	0	6	0	4.8741	Inf	Inf	Up	0.125	0.789147	-	779	441	339	0.5	-	-	-	-	-	-	-	-	-	-	-	-	-	-	-	-	-
Unigene_18490	383	0	2	0	3.31303	Inf	Inf	Up	0.5	1.15366	-	258	85	174	0.35	KOG0691/Posttranslational modification, protein turnover, chaperones ;/Molecular chaperone (DnaJ superfamily)	GO:0005681//spliceosomal complex	GO:0005488//binding	GO:0044260;GO:0044238//primary metabolic process	-	gi|118780738|ref|XP_310387.5|	44.83	2.5e-10	AGAP003825-PA [Anopheles gambiae str. PEST]	-	-	-	-	sp|Q91WT4|DJC17_MOUSE	40.24	2e-06	DnaJ homolog subfamily C member 17
Unigene_9300	847	0	7	0	5.24335	Inf	Inf	Up	0.0625	0.566352	-	278	823	546	0.51	KOG2472/Translation, ribosomal structure and biogenesis ;/Phenylalanyl-tRNA synthetase beta subunit	-	GO:0004812//aminoacyl-tRNA ligase activity;GO:0016787//hydrolase activity	-	ko00970//Aminoacyl-tRNA biosynthesis	gi|156545868|ref|XP_001606500.1|	63.53	1.83e-58	PREDICTED: hypothetical protein [Nasonia vitripennis]	-	-	-	-	sp|Q8N1G4|LRC47_HUMAN	45.65	2e-21	Leucine-rich repeat-containing protein 47
Unigene_25670	252	0	1	0	2.51764	Inf	Inf	Up	1	1.13393	-	250	77	174	0.31	-	-	GO:0016491//oxidoreductase activity;GO:0005506//iron ion binding	-	-	gi|261862070|dbj|BAI47531.1|	47.83	5.74e-07	cytochrome 6AB4 [Bombyx mori]	-	-	-	-	-	-	-	-
Unigene_33535	464	0	3	0	4.10201	Inf	Inf	Up	0.5	1.15358	-	10	282	273	0.32	-	-	-	-	-	-	-	-	-	-	-	-	-	-	-	-	-
Unigene_32322	396	0	1	0	1.60213	Inf	Inf	Up	1	1.13389	-	2	214	213	0.3	-	-	-	-	-	-	-	-	-	-	-	-	-	-	-	-	-
Unigene_33149	453	0	3	0	4.20162	Inf	Inf	Up	0.5	1.15343	-	232	393	162	0.27	-	-	-	-	-	-	-	-	-	-	-	-	-	-	-	-	-
Unigene_18865	251	0	1	0	2.52767	Inf	Inf	Up	1	1.13382	-	249	1	249	0.62	-	-	-	-	-	-	-	-	-	-	-	-	-	-	-	-	-
Unigene_23027	790	0	2	0	1.60619	Inf	Inf	Up	0.5	1.15327	-	174	362	189	0.35	KOG0876/Inorganic ion transport and metabolism ;/Manganese superoxide dismutase	-	GO:0003824//catalytic activity;GO:0016209//antioxidant activity;GO:0043169//cation binding	-	ko04146//Peroxisome;ko05016//Huntington's disease	gi|264666265|gb|ACY70995.1|	76.6	1.28e-11	manganese superoxide dismutase [Helicoverpa armigera]	gi|76158372|gb|DQ214969.1|	88.89	1e-11	Taeniopygia guttata clone 0065P0026H10 putative mitochondrial superoxide dismutase 2 variant 1 mRNA, complete cds; nuclear gene for mitochondrial product	sp|O96347|SODM_CHAFE	70.21	4e-10	Superoxide dismutase [Mn], mitochondrial
Unigene_4693	154	0	2	0	8.23954	Inf	Inf	Up	0.5	1.15312	-	1	153	153	0.53	-	-	-	-	-	gi|114051920|ref|NP_001040437.1|	69.57	6.2e-09	muscular protein 20 [Bombyx mori]	-	-	-	-	-	-	-	-
Unigene_33873	509	0	2	0	2.49291	Inf	Inf	Up	0.5	1.15296	-	1	459	459	0.58	KOG1587/Cytoskeleton ;/Cytoplasmic dynein intermediate chain	-	-	-	ko05016//Huntington's disease	gi|158293446|ref|XP_314788.4|	37.5	1.11e-28	AGAP008689-PA [Anopheles gambiae str. PEST]	-	-	-	-	sp|Q16959|DYI2_ANTCR	45.61	1e-20	Dynein intermediate chain 2, ciliary
Unigene_33142	383	0	2	0	3.31303	Inf	Inf	Up	0.5	1.15273	-	42	185	144	0.27	-	-	-	-	-	-	-	-	-	-	-	-	-	-	-	-	-
Unigene_34284	450	0	1	0	1.40988	Inf	Inf	Up	1	1.13367	-	406	2	405	0.46	-	-	-	-	-	gi|307193335|gb|EFN76197.1|	47.56	4.96e-21	Uncharacterized protein C20orf152-like protein [Harpegnathos saltator]	-	-	-	-	-	-	-	-
Unigene_32654	478	0	2	0	2.65458	Inf	Inf	Up	0.5	1.15242	-	2	412	411	0.41	-	-	-	-	-	-	-	-	-	-	-	-	-	-	-	-	-
Unigene_9470	129	0	1	0	4.91818	Inf	Inf	Up	1	1.13356	-	129	1	129	0.47	-	-	-	-	-	-	-	-	-	-	-	-	-	-	-	-	-
Unigene_32750	555	0	5	0	5.71572	Inf	Inf	Up	0.125	0.788426	-	549	367	183	0.27	-	-	-	-	-	-	-	-	-	-	-	-	-	-	-	-	-
Unigene_12728	478	0	1	0	1.32729	Inf	Inf	Up	1	1.13311	-	2	130	129	0.37	-	-	-	-	-	-	-	-	-	-	-	-	-	-	-	-	-
Unigene_32797	426	0	2	0	2.97861	Inf	Inf	Up	0.5	1.15189	-	342	31	312	0.49	KOG2302/Inorganic ion transport and metabolism ; Signal transduction mechanisms ;/T-type voltage-gated Ca2+ channel, pore-forming alpha1I subunit	GO:0016021//integral to membrane	GO:0005262//calcium channel activity	GO:0006816//calcium ion transport;GO:0034765//regulation of ion transmembrane transport	ko04010//MAPK signaling pathway	gi|158290897|ref|XP_312434.4|	65.79	1.5e-21	AGAP002505-PA [Anopheles gambiae str. PEST]	gi|241757316|ref|XM_002401462.1|	94.74	7e-06	Ixodes scapularis voltage-gated calcium channel, putative, mRNA	sp|O95180|CAC1H_HUMAN	47.62	2e-08	Voltage-dependent T-type calcium channel subunit alpha-1H
Unigene_35103	229	0	1	0	2.7705	Inf	Inf	Up	1	1.13308	-	46	153	108	0.29	-	-	-	-	-	-	-	-	-	-	-	-	-	-	-	-	-
Unigene_21868	420	0	3	0	4.53175	Inf	Inf	Up	0.5	1.15158	-	56	322	267	0.36	-	-	-	-	-	-	-	-	-	-	-	-	-	-	-	-	-
Unigene_33699	398	0	1	0	1.59408	Inf	Inf	Up	1	1.133	-	318	97	222	0.31	-	-	-	-	-	-	-	-	-	-	-	-	-	-	-	-	-
Unigene_34224	429	0	1	0	1.47889	Inf	Inf	Up	1	1.13296	-	405	151	255	0.48	-	-	-	-	-	-	-	-	-	-	-	-	-	-	-	-	-
Unigene_32465	620	0	3	0	3.06989	Inf	Inf	Up	0.5	1.15112	-	270	16	255	0.24	-	-	-	-	-	-	-	-	-	-	-	-	-	-	-	-	-
Unigene_24362	449	0	1	0	1.41302	Inf	Inf	Up	1	1.13278	-	250	447	198	0.55	-	-	-	-	-	-	-	-	-	-	-	-	-	-	-	-	-
Unigene_6584	216	0	2	0	5.87449	Inf	Inf	Up	0.5	1.15097	-	2	166	165	0.44	KOG0626/Carbohydrate transport and metabolism ;/Beta-glucosidase, lactase phlorizinhydrolase, and related proteins	GO:0044459//plasma membrane part;GO:0016021//integral to membrane;GO:0005626//insoluble fraction	GO:0015926//glucosidase activity;GO:0004091//carboxylesterase activity;GO:0043167//ion binding	GO:0009725//response to hormone stimulus;GO:0031667//response to nutrient levels;GO:0006950//response to stress;GO:0007586//digestion;GO:0044238//primary metabolic process;GO:0010038//response to metal ion	ko00052//Galactose metabolism;ko04973//Carbohydrate digestion and absorption;ko01100//Metabolic pathways	gi|112983036|ref|NP_001037073.1|	83.33	3.06e-28	glucosidase [Bombyx mori]	gi|291201252|emb|FP340427.1|	85.19	5e-08	33M07_HaBAC_fin, Helicoverpa armigera BAC, pupae DNA	sp|P09848|LPH_HUMAN	68.09	7e-16	Lactase-phlorizin hydrolase
Unigene_24010	432	0	1	0	1.46862	Inf	Inf	Up	1	1.1327	-	158	385	228	0.34	-	-	-	-	-	-	-	-	-	-	-	-	-	-	-	-	-
Unigene_31903	229	0	1	0	2.7705	Inf	Inf	Up	1	1.13259	-	2	127	126	0.3	-	-	-	-	-	-	-	-	-	-	-	-	-	-	-	-	-
Unigene_32044	364	0	2	0	3.48596	Inf	Inf	Up	0.5	1.15081	-	1	132	132	0.37	-	-	-	-	-	-	-	-	-	-	-	-	-	-	-	-	-
Unigene_32511	435	0	2	0	2.91699	Inf	Inf	Up	0.5	1.15074	-	21	335	315	0.62	KOG0266/General function prediction only ;/WD40 repeat-containing protein	-	-	-	-	gi|91079424|ref|XP_967728.1|	66.67	1.88e-29	PREDICTED: similar to CG10064 CG10064-PA [Tribolium castaneum]	-	-	-	-	sp|Q8N1V2|WDR16_HUMAN	61.36	3e-21	WD repeat-containing protein 16
Unigene_30828	389	0	1	0	1.63096	Inf	Inf	Up	1	1.13256	-	136	357	222	0.41	-	-	-	-	-	-	-	-	-	-	-	-	-	-	-	-	-
Unigene_30338	332	0	1	0	1.91098	Inf	Inf	Up	1	1.13252	-	60	218	159	0.3	-	-	-	-	-	-	-	-	-	-	-	-	-	-	-	-	-
Unigene_33669	229	0	1	0	2.7705	Inf	Inf	Up	1	1.13248	-	82	228	147	0.3	-	-	-	-	-	-	-	-	-	-	-	-	-	-	-	-	-
Unigene_32835	935	0	3	0	2.03565	Inf	Inf	Up	0.5	1.15028	-	520	2	519	0.55	KOG3533/Signal transduction mechanisms ;/Inositol 1,4,5-trisphosphate receptor	GO:0043231//intracellular membrane-bounded organelle;GO:0044425//membrane part;GO:0031090//organelle membrane	GO:0004872//receptor activity;GO:0005261//cation channel activity	GO:0018988;GO:0008344//adult locomotory behavior;GO:0007420//brain development;GO:0048285;GO:0051283;GO:0030537//larval behavior;GO:0006816//calcium ion transport;GO:0042391//regulation of membrane potential;GO:0006950//response to stress	ko04020//Calcium signaling pathway;ko04745//Phototransduction - fly;ko04070//Phosphatidylinositol signaling system	gi|270014764|gb|EFA11212.1|	77.57	6.46e-88	hypothetical protein TcasGA2_TC005176 [Tribolium castaneum]	gi|158295909|ref|XM_557157.3|	81.34	3e-19	Anopheles gambiae str. PEST AGAP006475-PA (AgaP_AGAP006475) mRNA, complete cds	sp|P29993|ITPR_DROME	66.38	2e-80	Inositol 1,4,5-trisphosphate receptor
Unigene_34533	518	0	1	0	1.2248	Inf	Inf	Up	1	1.13244	-	221	84	138	0.34	-	-	-	-	-	-	-	-	-	-	-	-	-	-	-	-	-
Unigene_22268	267	0	1	0	2.3762	Inf	Inf	Up	1	1.13233	-	4	207	204	0.53	-	-	-	-	-	-	-	-	-	-	-	-	-	-	-	-	-
Unigene_33778	468	0	2	0	2.7113	Inf	Inf	Up	0.5	1.14982	-	202	14	189	0.3	-	-	-	-	-	-	-	-	-	-	-	-	-	-	-	-	-
Unigene_32864	535	0	3	0	3.55763	Inf	Inf	Up	0.5	1.14966	-	185	45	141	0.32	-	-	-	-	-	-	-	-	-	-	-	-	-	-	-	-	-
Unigene_31778	399	0	2	0	3.18017	Inf	Inf	Up	0.5	1.14928	-	359	192	168	0.36	-	-	-	-	-	-	-	-	-	-	-	-	-	-	-	-	-
Unigene_32721	231	0	2	0	5.49303	Inf	Inf	Up	0.5	1.14913	-	229	2	228	0.64	-	-	-	-	-	-	-	-	-	-	-	-	-	-	-	-	-
Unigene_32991	586	0	2	0	2.16534	Inf	Inf	Up	0.5	1.14859	-	221	562	342	0.39	-	-	-	-	-	gi|261335923|emb|CBH09303.1|	46.67	1.76e-34	similar to CG6734 [Heliconius melpomene]	-	-	-	-	-	-	-	-
Unigene_30839	199	0	1	0	3.18817	Inf	Inf	Up	1	1.13192	-	50	175	126	0.31	-	-	-	-	-	-	-	-	-	-	-	-	-	-	-	-	-
Unigene_33764	508	0	1	0	1.24891	Inf	Inf	Up	1	1.13189	-	348	1	348	0.5	KOG2122/Signal transduction mechanisms ; Cytoskeleton ;/Beta-catenin-binding protein APC, contains ARM repeats	GO:0043296//apical junction complex;GO:0030426//growth cone;GO:0030424//axon;GO:0043231//intracellular membrane-bounded organelle;GO:0005815//microtubule organizing center;GO:0005874//microtubule;GO:0000775//chromosome, centromeric region;GO:0001726//ruffle	GO:0019900//kinase binding;GO:0050839//cell adhesion molecule binding;GO:0019207//kinase regulator activity;GO:0008017//microtubule binding	GO:0019725//cellular homeostasis;GO:0045841//negative regulation of mitotic metaphase/anaphase transition;GO:0031016//pancreas development;GO:0006915//apoptosis;GO:0030278//regulation of ossification;GO:0002761//regulation of myeloid leukocyte differentiation;GO:0050680//negative regulation of epithelial cell proliferation;GO:0007507//heart development;GO:0032880//regulation of protein localizati…	ko05200//Pathways in cancer;ko04310//Wnt signaling pathway;ko05217//Basal cell carcinoma;ko04810//Regulation of actin cytoskeleton;ko05213//Endometrial cancer;ko05210//Colorectal cancer	gi|110765285|ref|XP_624558.2|	76.47	4.87e-56	PREDICTED: similar to APC-like CG1451-PA, partial [Apis mellifera]	gi|269847900|gb|AC239122.1|	85.71	8e-06	Bicyclus anynana clone BA_Ba69H15, complete sequence	sp|P70039|APC_XENLA	63.11	2e-43	Adenomatous polyposis coli homolog
Unigene_33446	374	0	1	0	1.69638	Inf	Inf	Up	1	1.1317	-	159	326	168	0.35	-	-	-	-	-	-	-	-	-	-	-	-	-	-	-	-	-
Unigene_9629	353	0	6	0	10.7838	Inf	Inf	Up	0.125	0.787851	-	2	352	351	0.62	KOG0211/Signal transduction mechanisms ;/Protein phosphatase 2A regulatory subunit A and related proteins	GO:0008287//protein serine/threonine phosphatase complex	GO:0004721//phosphoprotein phosphatase activity	GO:0000278//mitotic cell cycle;GO:0006909//phagocytosis;GO:0006464//protein modification process;GO:0007051//spindle organization	ko05160//Hepatitis C;ko05142//Chagas disease (American trypanosomiasis);ko04310//Wnt signaling pathway;ko04730//Long-term depression;ko04530//Tight junction;ko04111//Cell cycle - yeast;ko03015//mRNA surveillance pathway;ko04113//Meiosis - yeast;ko04114//Oocyte meiosis;ko04350//TGF-beta signaling pathway	gi|242024239|ref|XP_002432536.1|	67.52	1.19e-36	serine/threonine-protein phosphatase PP2A 65 kDa regulatory subunit, putative [Pediculus humanus corporis]	gi|329130426|gb|JF460008.1|	80.88	2e-18	Helicoverpa armigera protein phosphatase 2 regulatory subunit A alpha isoform mRNA, complete cds	sp|P36179|2AAA_DROME	68.38	7e-34	Serine/threonine-protein phosphatase PP2A 65 kDa regulatory subunit
Unigene_34178	379	0	1	0	1.674	Inf	Inf	Up	1	1.13155	-	157	351	195	0.37	KOG2197/Signal transduction mechanisms ;/Ypt/Rab-specific GTPase-activating protein GYP7 and related proteins	GO:0044464//cell part	GO:0005099//Ras GTPase activator activity	GO:0032318//regulation of Ras GTPase activity	-	gi|110750121|ref|XP_395220.3|	68.75	2.46e-27	PREDICTED: similar to ornithine aminotransferase-like 1 [Apis mellifera]	-	-	-	-	sp|Q3MII6|TBC25_HUMAN	70.27	3e-16	TBC1 domain family member 25
Unigene_33455	365	0	3	0	5.21462	Inf	Inf	Up	0.5	1.14768	-	40	204	165	0.45	-	-	-	-	-	-	-	-	-	-	-	-	-	-	-	-	-
Unigene_10287	279	0	4	0	9.09598	Inf	Inf	Up	0.25	1.01065	-	135	278	144	0.51	-	-	-	-	-	-	-	-	-	-	-	-	-	-	-	-	-
Unigene_32751	462	0	2	0	2.74651	Inf	Inf	Up	0.5	1.14722	-	241	462	222	0.56	-	-	-	-	-	-	-	-	-	-	-	-	-	-	-	-	-
Unigene_34555	491	0	1	0	1.29215	Inf	Inf	Up	1	1.13144	-	22	291	270	0.36	-	-	-	-	-	-	-	-	-	-	-	-	-	-	-	-	-
Unigene_33460	720	0	3	0	2.64352	Inf	Inf	Up	0.5	1.14699	-	247	83	165	0.32	-	-	-	-	-	-	-	-	-	-	-	-	-	-	-	-	-
Unigene_12566	250	0	1	0	2.53778	Inf	Inf	Up	1	1.13137	-	205	62	144	0.33	-	-	-	-	-	-	-	-	-	-	-	-	-	-	-	-	-
Unigene_33076	203	0	2	0	6.25069	Inf	Inf	Up	0.5	1.14684	-	91	201	111	0.47	-	-	-	-	-	-	-	-	-	-	-	-	-	-	-	-	-
Unigene_32128	332	0	1	0	1.91098	Inf	Inf	Up	1	1.13133	-	135	314	180	0.49	-	-	-	-	-	gi|115760567|ref|XP_001179135.1|	39.45	4.5e-12	PREDICTED: similar to gag-pol polyprotein [Strongylocentrotus purpuratus]	-	-	-	-	-	-	-	-
Unigene_33469	305	0	2	0	4.16029	Inf	Inf	Up	0.5	1.14676	-	59	256	198	0.35	-	-	-	-	-	-	-	-	-	-	-	-	-	-	-	-	-
Unigene_33803	219	0	1	0	2.89701	Inf	Inf	Up	1	1.13129	-	135	1	135	0.36	-	-	-	-	-	-	-	-	-	gi|134001169|gb|EF113396.1|	95.83	4e-12	Ostrinia nubilalis desaturase (ezi-D11 beta-2) gene, complete cds	-	-	-	-
Unigene_33709	278	0	1	0	2.28218	Inf	Inf	Up	1	1.13126	-	3	278	276	0.53	-	-	-	-	-	-	-	-	-	-	-	-	-	-	-	-	-
Unigene_27698	273	0	3	0	6.97192	Inf	Inf	Up	0.5	1.14646	-	46	231	186	0.47	-	-	-	-	-	-	-	-	-	-	-	-	-	-	-	-	-
Unigene_18858	286	0	1	0	2.21834	Inf	Inf	Up	1	1.13122	-	215	3	213	0.55	KOG1202/Lipid transport and metabolism ;/Animal-type fatty acid synthase and related proteins	-	GO:0046914//transition metal ion binding;GO:0016787//hydrolase activity;GO:0016746//transferase activity, transferring acyl groups;GO:0022892	GO:0008152//metabolic process	ko04910//Insulin signaling pathway;ko00061//Fatty acid biosynthesis;ko01100//Metabolic pathways	gi|112984330|ref|NP_001037476.1|	91.18	1.18e-33	p260 [Bombyx mori]	-	-	-	-	sp|Q71SP7|FAS_BOVIN	51.52	1e-13	Fatty acid synthase
Unigene_25105	448	0	3	0	4.24851	Inf	Inf	Up	0.5	1.14638	-	448	65	384	0.45	-	-	-	-	-	-	-	-	-	-	-	-	-	-	-	-	-
Unigene_35408	322	0	2	0	3.94065	Inf	Inf	Up	0.5	1.14608	-	1	294	294	0.52	-	-	-	-	-	-	-	-	-	-	-	-	-	-	-	-	-
Unigene_33091	278	0	1	0	2.28218	Inf	Inf	Up	1	1.13111	-	276	1	276	0.71	-	-	-	-	-	-	-	-	-	-	-	-	-	-	-	-	-
Unigene_33689	579	0	5	0	5.4788	Inf	Inf	Up	0.125	0.78742	-	402	118	285	0.4	KOG0538/Energy production and conversion ;/Glycolate oxidase	GO:0044439	GO:0003973//(S)-2-hydroxy-acid oxidase activity;GO:0016623;GO:0000166//nucleotide binding	GO:0009441//glycolate metabolic process;GO:0009062//fatty acid catabolic process;GO:0006807//nitrogen compound metabolic process;GO:0006081//cellular aldehyde metabolic process;GO:0006950//response to stress	ko04146//Peroxisome;ko01100//Metabolic pathways;ko00630//Glyoxylate and dicarboxylate metabolism	gi|66508573|ref|XP_625149.1|	68.18	1.7e-29	PREDICTED: similar to CG18003-PB, isoform B [Apis mellifera]	-	-	-	-	sp|Q9UJM8|HAOX1_HUMAN	67.57	7e-28	Hydroxyacid oxidase 1
Unigene_20794	286	0	2	0	4.43668	Inf	Inf	Up	0.5	1.146	-	285	1	285	0.53	-	-	-	-	-	-	-	-	-	-	-	-	-	-	-	-	-
Unigene_8580	196	0	1	0	3.23696	Inf	Inf	Up	1	1.13096	-	1	195	195	0.48	-	-	-	-	-	-	-	-	-	-	-	-	-	-	-	-	-
Unigene_34092	512	0	2	0	2.4783	Inf	Inf	Up	0.5	1.1454	-	512	45	468	0.46	-	-	-	-	-	-	-	-	-	-	-	-	-	-	-	-	-
Unigene_34296	233	0	1	0	2.72294	Inf	Inf	Up	1	1.13085	-	188	57	132	0.19	-	-	-	-	-	-	-	-	-	-	-	-	-	-	-	-	-
Unigene_33859	455	0	3	0	4.18315	Inf	Inf	Up	0.5	1.14524	-	301	2	300	0.36	-	-	-	-	-	-	-	-	-	-	-	-	-	-	-	-	-
Unigene_11910	719	0	8	0	7.05919	Inf	Inf	Up	0.03125	0.356706	-	399	1	399	0.39	-	-	-	-	-	-	-	-	-	-	-	-	-	-	-	-	-
Unigene_32843	344	0	3	0	5.53295	Inf	Inf	Up	0.5	1.14464	-	336	37	300	0.34	-	-	-	-	-	-	-	-	-	-	-	-	-	-	-	-	-
Unigene_32218	546	0	3	0	3.48596	Inf	Inf	Up	0.5	1.14441	-	385	41	345	0.41	-	-	-	-	-	-	-	-	-	-	-	-	-	-	-	-	-
Unigene_33040	504	0	2	0	2.51764	Inf	Inf	Up	0.5	1.14433	-	502	188	315	0.43	KOG1516/General function prediction only ;/Carboxylesterase and related proteins	-	-	-	-	gi|257480041|gb|ACV60234.1|	35.67	1.66e-17	antennal esterase CXE7 [Spodoptera littoralis]	-	-	-	-	-	-	-	-
Unigene_33667	507	0	2	0	2.50274	Inf	Inf	Up	0.5	1.14403	-	288	100	189	0.41	-	-	-	-	-	-	-	-	-	-	-	-	-	-	-	-	-
Unigene_32100	548	0	1	0	1.15775	Inf	Inf	Up	1	1.13041	-	314	3	312	0.44	-	-	-	-	-	-	-	-	-	-	-	-	-	-	-	-	-
Unigene_31674	374	0	1	0	1.69638	Inf	Inf	Up	1	1.1303	-	261	1	261	0.51	KOG4501/Transcription ;/Transcription coactivator complex, P100 component	-	-	-	-	gi|307184413|gb|EFN70822.1|	44.68	9.61e-07	Activating signal cointegrator 1 complex subunit 2 [Camponotus floridanus]	-	-	-	-	-	-	-	-
Unigene_32479	430	0	3	0	4.42636	Inf	Inf	Up	0.5	1.14365	-	2	430	429	0.53	KOG3097/Function unknown ;/Predicted membrane protein	GO:0016020//membrane	-	-	-	gi|193688132|ref|XP_001945455.1|	62.33	2.97e-40	PREDICTED: similar to UNC93A protein, putative [Acyrthosiphon pisum]	gi|189235603|ref|XM_963218.2|	88.71	3e-08	PREDICTED: Tribolium castaneum similar to UNC93A protein (LOC656709), mRNA	sp|Q9Y115|UN93L_DROME	60	3e-37	UNC93-like protein
Unigene_32158	396	0	4	0	6.40853	Inf	Inf	Up	0.25	1.00864	-	2	217	216	0.34	KOG1344/Chromatin structure and dynamics ;/Predicted histone deacetylase	-	-	-	-	gi|91080831|ref|XP_970656.1|	58.14	1.13e-10	PREDICTED: similar to Histone deacetylase 11 (HD11) [Tribolium castaneum]	-	-	-	-	sp|Q91WA3|HDA11_MOUSE	46.15	2e-06	Histone deacetylase 11
Unigene_21848	191	0	3	0	9.9651	Inf	Inf	Up	0.5	1.14358	-	3	158	156	0.4	-	-	-	-	-	-	-	-	-	-	-	-	-	-	-	-	-
Unigene_32952	284	0	3	0	6.70188	Inf	Inf	Up	0.5	1.14342	-	284	3	282	0.66	-	-	-	-	-	-	-	-	-	-	-	-	-	-	-	-	-
Unigene_8092	361	0	3	0	5.2724	Inf	Inf	Up	0.5	1.14305	-	248	30	219	0.47	KOG0158/Secondary metabolites biosynthesis, transport and catabolism ;/Cytochrome P450 CYP3/CYP5/CYP6/CYP9 subfamilies	-	GO:0016491//oxidoreductase activity;GO:0005506//iron ion binding	GO:0008152//metabolic process	ko00624//Polycyclic aromatic hydrocarbon degradation;ko00903//Limonene and pinene degradation;ko00980//Metabolism of xenobiotics by cytochrome P450;ko00140//Steroid hormone biosynthesis;ko00591//Linoleic acid metabolism;ko00983//Drug metabolism - other enzymes;ko01120//Microbial metabolism in diverse environments;ko01100//Metabolic pathways;ko00627//Aminobenzoate degradation;ko00945//Stilbenoid, …	gi|126023780|gb|ABN71370.1|	65.85	1.8e-17	cytochrome P450 [Bombyx mori]	-	-	-	-	sp|Q27664|CP6B2_HELAM	45.71	2e-11	Cytochrome P450 6B2
Unigene_34145	470	0	2	0	2.69977	Inf	Inf	Up	0.5	1.14289	-	119	415	297	0.48	KOG0815/Translation, ribosomal structure and biogenesis ;/60S acidic ribosomal protein P0	-	GO:0005488//binding	-	ko03010//Ribosome	gi|159145668|gb|ABW90371.1|	41.18	3.15e-17	putative ribosomal protein P0 [Sipunculus nudus]	-	-	-	-	sp|Q8SRJ7|RLA0_ENCCU	64.29	2e-35	60S acidic ribosomal protein P0
Unigene_25464	224	0	2	0	5.66469	Inf	Inf	Up	0.5	1.14252	-	222	58	165	0.48	-	-	-	-	-	-	-	-	-	gi|298402912|gb|GU808252.1|	90.48	4e-09	Ostrinia nubilalis strain Z fatty-acyl CoA reductase 3 mRNA, complete cds	-	-	-	-
Unigene_33589	294	0	1	0	2.15798	Inf	Inf	Up	1	1.13	-	134	292	159	0.27	-	-	-	-	-	-	-	-	-	-	-	-	-	-	-	-	-
Unigene_26472	229	0	1	0	2.7705	Inf	Inf	Up	1	1.12989	-	2	229	228	0.55	KOG2013/Posttranslational modification, protein turnover, chaperones ;/SMT3/SUMO-activating complex, catalytic component UBA2	-	GO:0003824//catalytic activity;GO:0005488//binding	GO:0008152//metabolic process	ko04120//Ubiquitin mediated proteolysis	gi|156537209|ref|XP_001604879.1|	53.97	1.1e-10	PREDICTED: similar to ubiquitin-activating enzyme E1 [Nasonia vitripennis]	-	-	-	-	sp|Q9UBT2|SAE2_HUMAN	49.18	1e-07	SUMO-activating enzyme subunit 2
Unigene_9381	235	0	1	0	2.69977	Inf	Inf	Up	1	1.12981	-	1	234	234	0.62	KOG0613/Cytoskeleton ;/Projectin/twitchin and related proteins	GO:0031674//I band	GO:0004672//protein kinase activity;GO:0005198//structural molecule activity	GO:0031032//actomyosin structure organization;GO:0009888//tissue development	ko05414//Dilated cardiomyopathy;ko05410//Hypertrophic cardiomyopathy (HCM)	gi|307200525|gb|EFN80687.1|	78.21	1.32e-32	Titin [Harpegnathos saltator]	gi|195064328|ref|XM_001996510.1|	83.95	1e-05	Drosophila grimshawi bt (Dgri\bt), mRNA	sp|Q23551|UNC22_CAEEL	66.67	1e-26	Twitchin
Unigene_17839	362	0	1	0	1.75261	Inf	Inf	Up	1	1.12974	-	1	174	174	0.22	-	-	-	-	-	-	-	-	-	-	-	-	-	-	-	-	-
Unigene_16167	276	0	1	0	2.29871	Inf	Inf	Up	1	1.12959	-	1	240	240	0.37	-	-	-	-	-	-	-	-	-	-	-	-	-	-	-	-	-
Unigene_12158	372	0	1	0	1.7055	Inf	Inf	Up	1	1.12945	-	135	323	189	0.4	-	-	-	-	-	-	-	-	-	gi|319918817|dbj|AB597304.1|	93.48	2e-08	Ostrinia nubilalis OnubOR5c, OnubOR4 genes, partial cds	-	-	-	-
Unigene_34216	327	0	1	0	1.9402	Inf	Inf	Up	1	1.12941	-	325	2	324	0.72	-	-	-	-	-	gi|110756241|ref|XP_393156.3|	55.77	8e-17	PREDICTED: similar to plexus CG4444-PA [Apis mellifera]	-	-	-	-	-	-	-	-
Unigene_32179	849	0	2	0	1.49457	Inf	Inf	Up	0.5	1.14184	-	527	69	459	0.41	KOG1721/General function prediction only ;/FOG: Zn-finger	-	-	-	-	gi|158301071|ref|XP_552587.3|	38	2.42e-06	AGAP011674-PA [Anopheles gambiae str. PEST]	-	-	-	-	-	-	-	-
Unigene_33366	481	0	1	0	1.31901	Inf	Inf	Up	1	1.12933	-	226	468	243	0.37	-	-	-	-	-	-	-	-	-	-	-	-	-	-	-	-	-
Unigene_28879	312	0	1	0	2.03348	Inf	Inf	Up	1	1.12926	-	1	222	222	0.38	-	-	-	-	-	-	-	-	-	-	-	-	-	-	-	-	-
Unigene_24477	316	0	2	0	4.01547	Inf	Inf	Up	0.5	1.14169	-	35	184	150	0.34	-	-	-	-	-	-	-	-	-	-	-	-	-	-	-	-	-
Unigene_25118	228	0	1	0	2.78265	Inf	Inf	Up	1	1.12922	-	1	180	180	0.43	-	-	-	-	-	-	-	-	-	-	-	-	-	-	-	-	-
Unigene_22314	472	0	2	0	2.68833	Inf	Inf	Up	0.5	1.14154	-	230	75	156	0.37	-	-	-	-	-	-	-	-	-	-	-	-	-	-	-	-	-
Unigene_34312	459	0	1	0	1.38223	Inf	Inf	Up	1	1.12919	-	205	345	141	0.28	-	-	-	-	-	-	-	-	-	-	-	-	-	-	-	-	-
Unigene_32457	766	0	4	0	3.31303	Inf	Inf	Up	0.25	1.00676	-	335	57	279	0.37	-	-	-	-	-	-	-	-	-	-	-	-	-	-	-	-	-
Unigene_35213	311	0	1	0	2.04002	Inf	Inf	Up	1	1.12911	-	74	310	237	0.43	-	-	-	-	-	-	-	-	-	-	-	-	-	-	-	-	-
Unigene_32325	663	0	6	0	5.74158	Inf	Inf	Up	0.125	0.78613	-	3	314	312	0.43	-	-	-	-	-	gi|29290086|gb|AAO67558.1|	43.93	8.59e-23	Gag protein [Drosophila virilis]	-	-	-	-	sp|Q9NBX5|GAGXE_DROME	47.69	7e-19	Nucleic-acid-binding protein from transposon X-element
Unigene_32407	713	0	3	0	2.66947	Inf	Inf	Up	0.5	1.14131	-	2	346	345	0.46	KOG1075/General function prediction only ;/FOG: Reverse transcriptase	-	-	-	ko00230//Purine metabolism;ko05016//Huntington's disease;ko00240//Pyrimidine metabolism;ko01100//Metabolic pathways;ko03020//RNA polymerase	gi|156539768|ref|XP_001598998.1|	31.13	4e-21	PREDICTED: similar to ORF2-encoded protein [Nasonia vitripennis]	-	-	-	-	sp|Q9NBX4|RTXE_DROME	38.75	6e-16	Probable RNA-directed DNA polymerase from transposon X-element
Unigene_33876	501	0	2	0	2.53271	Inf	Inf	Up	0.5	1.14123	-	501	166	336	0.5	-	-	-	-	-	gi|479443|pir||S33901	42.7	1.71e-14	reverse transcriptase - silkworm transposon Pao	-	-	-	-	-	-	-	-
Unigene_32933	557	0	1	0	1.13904	Inf	Inf	Up	1	1.12889	-	97	555	459	0.59	KOG1786/Signal transduction mechanisms ; Intracellular trafficking, secretion, and vesicular transport ;/Lysosomal trafficking regulator LYST and related BEACH and WD40 repeat proteins	-	GO:0005488//binding	-	-	gi|307166037|gb|EFN60314.1|	71.64	2.56e-27	WD repeat and FYVE domain-containing protein 3 [Camponotus floridanus]	-	-	-	-	sp|Q6VNB8|WDFY3_MOUSE	52.17	1e-13	WD repeat and FYVE domain-containing protein 3
Unigene_32900	603	0	3	0	3.15644	Inf	Inf	Up	0.5	1.14116	-	411	1	411	0.54	-	-	-	-	-	-	-	-	-	-	-	-	-	-	-	-	-
Unigene_34562	536	0	1	0	1.18367	Inf	Inf	Up	1	1.12886	-	130	453	324	0.47	KOG0017/General function prediction only ;/FOG: Transposon-encoded proteins with TYA, reverse transcriptase, integrase domains in various combinations	-	GO:0003676//nucleic acid binding	-	-	gi|145220605|gb|ABP48078.1|	45.95	3.25e-13	putative gag-pol protein [Drosophila ananassae]	-	-	-	-	-	-	-	-
Unigene_20635	247	0	2	0	5.13721	Inf	Inf	Up	0.5	1.14078	-	247	17	231	0.57	KOG0399/Amino acid transport and metabolism ;/Glutamate synthase	-	GO:0016638//oxidoreductase activity, acting on the CH-NH2 group of donors;GO:0005488//binding	GO:0008152//metabolic process	ko00910//Nitrogen metabolism;ko01120//Microbial metabolism in diverse environments;ko01100//Metabolic pathways;ko01110//Biosynthesis of secondary metabolites;ko00250//Alanine, aspartate and glutamate metabolism	gi|193664469|ref|XP_001948786.1|	55.22	1.12e-10	PREDICTED: similar to CG9674 CG9674-PA [Acyrthosiphon pisum]	gi|195014640|ref|XM_001984015.1|	92.68	2e-05	Drosophila grimshawi GH15220 (Dgri\GH15220), mRNA	-	-	-	-
Unigene_20530	302	0	1	0	2.10081	Inf	Inf	Up	1	1.12871	-	1	300	300	0.56	-	-	-	-	-	-	-	-	-	-	-	-	-	-	-	-	-
Unigene_34696	389	0	2	0	3.26193	Inf	Inf	Up	0.5	1.14063	-	22	177	156	0.37	KOG0089/Coenzyme transport and metabolism ;/Methylenetetrahydrofolate dehydrogenase/methylenetetrahydrofolate cyclohydrolase	GO:0043231//intracellular membrane-bounded organelle	GO:0046872//metal ion binding;GO:0004486//methylenetetrahydrofolate dehydrogenase [NAD(P)+] activity;GO:0019238//cyclohydrolase activity	GO:0046653//tetrahydrofolate metabolic process;GO:0044238//primary metabolic process	ko01100//Metabolic pathways;ko00670//One carbon pool by folate	gi|170037782|ref|XP_001846734.1|	70	3.25e-10	bifunctional protein folD [Culex quinquefasciatus]	-	-	-	-	sp|Q6W210|FOLD_RHISN	57.14	5e-08	Bifunctional protein FolD
Unigene_33327	347	0	5	0	9.14186	Inf	Inf	Up	0.125	0.785987	-	347	3	345	0.61	-	-	-	-	-	-	-	-	-	-	-	-	-	-	-	-	-
Unigene_34010	597	0	1	0	1.06272	Inf	Inf	Up	1	1.1286	-	28	291	264	0.46	-	-	-	-	-	-	-	-	-	gi|60391690|dbj|AB166730.2|	97.3	2e-07	Bombyx mori BRC gene for broad-complex Z2-isoform, broad-complex Z4-isoform, broad-complex Z1-isoform, complete cds	-	-	-	-
Unigene_32263	497	0	1	0	1.27655	Inf	Inf	Up	1	1.12856	-	36	257	222	0.34	-	-	-	-	-	-	-	-	-	-	-	-	-	-	-	-	-
Unigene_32199	725	0	5	0	4.37548	Inf	Inf	Up	0.125	0.785701	-	268	26	243	0.34	-	-	-	-	-	-	-	-	-	-	-	-	-	-	-	-	-
Unigene_34062	324	0	2	0	3.91633	Inf	Inf	Up	0.5	1.14033	-	12	170	159	0.4	-	-	-	-	-	-	-	-	-	-	-	-	-	-	-	-	-
Unigene_32537	854	0	1	0	0.74291	Inf	Inf	Up	1	1.12852	-	604	290	315	0.42	-	-	-	-	-	gi|257480035|gb|ACV60231.1|	26.59	1.28e-13	antennal esterase CXE4 [Spodoptera littoralis]	-	-	-	-	-	-	-	-
Unigene_34379	285	0	2	0	4.45224	Inf	Inf	Up	0.5	1.13995	-	283	47	237	0.42	-	-	-	-	-	-	-	-	-	-	-	-	-	-	-	-	-
Unigene_33636	220	0	1	0	2.88384	Inf	Inf	Up	1	1.12841	-	219	73	147	0.46	KOG3714/Posttranslational modification, protein turnover, chaperones ;/Meprin A metalloprotease	-	GO:0046872//metal ion binding;GO:0070011	-	ko04974//Protein digestion and absorption	gi|170033393|ref|XP_001844562.1|	73.08	3.63e-13	meprin A beta-subunit [Culex quinquefasciatus]	gi|185049961|dbj|AP008995.1|	85.06	9e-07	Bombyx mori genomic DNA, chromosome 7, BAC clone:004E23, complete sequence	sp|P42674|BP10_PARLI	48.28	1e-08	Blastula protease 10
Unigene_35070	486	0	2	0	2.61088	Inf	Inf	Up	0.5	1.13958	-	486	163	324	0.3	-	-	-	-	-	-	-	-	-	-	-	-	-	-	-	-	-
Unigene_33284	457	0	6	0	8.32969	Inf	Inf	Up	0.125	0.785558	-	455	312	144	0.42	-	-	-	-	-	-	-	-	-	-	-	-	-	-	-	-	-
Unigene_33993	240	0	1	0	2.64352	Inf	Inf	Up	1	1.12819	-	41	178	138	0.28	-	-	-	-	-	-	-	-	-	-	-	-	-	-	-	-	-
Unigene_33198	448	0	5	0	7.08086	Inf	Inf	Up	0.125	0.78513	-	426	1	426	0.52	-	-	-	-	-	-	-	-	-	-	-	-	-	-	-	-	-
Unigene_26694	260	0	3	0	7.32052	Inf	Inf	Up	0.5	1.1392	-	259	74	186	0.4	-	-	-	-	-	-	-	-	-	-	-	-	-	-	-	-	-
Unigene_24123	446	0	1	0	1.42252	Inf	Inf	Up	1	1.12804	-	444	166	279	0.45	KOG0059/Lipid transport and metabolism ; General function prediction only ;/Lipid exporter ABCA1 and related proteins, ABC superfamily	GO:0016020//membrane	GO:0042626//ATPase activity, coupled to transmembrane movement of substances;GO:0032559	GO:0009207;GO:0051234//establishment of localization	-	gi|170035865|ref|XP_001845787.1|	69.57	6.38e-25	abc transporter [Culex quinquefasciatus]	-	-	-	-	-	-	-	-
Unigene_23853	118	0	1	0	5.37665	Inf	Inf	Up	1	1.12793	-	2	118	117	0.43	-	-	-	-	-	-	-	-	-	-	-	-	-	-	-	-	-
Unigene_23222	202	0	1	0	3.14082	Inf	Inf	Up	1	1.1279	-	2	202	201	0.56	KOG0164/Cytoskeleton ;/Myosin class I heavy chain	GO:0015629//actin cytoskeleton	GO:0016887//ATPase activity;GO:0000166//nucleotide binding	GO:0009888//tissue development;GO:0048805;GO:0009855//determination of bilateral symmetry	-	gi|307174013|gb|EFN64723.1|	54.72	1.32e-12	Myosin-IA [Camponotus floridanus]	-	-	-	-	sp|Q23978|MY31D_DROME	54.72	2e-11	Myosin-IA
Unigene_24220	377	0	1	0	1.68288	Inf	Inf	Up	1	1.12786	-	376	26	351	0.55	KOG1460/Carbohydrate transport and metabolism ; Cell wall/membrane/envelope biogenesis ; Posttranslational modification, protein turnover, chaperones ;/GDP-mannose pyrophosphorylase	-	GO:0016772//transferase activity, transferring phosphorus-containing groups	-	ko00051//Fructose and mannose metabolism;ko00520//Amino sugar and nucleotide sugar metabolism;ko01100//Metabolic pathways;ko01110//Biosynthesis of secondary metabolites	gi|289741789|gb|ADD19642.1|	53.78	1.71e-39	GDP-mannose pyrophosphorylase [Glossina morsitans morsitans]	-	-	-	-	sp|Q6GMK8|GMPAA_DANRE	45.54	4e-22	Mannose-1-phosphate guanyltransferase alpha-A
Unigene_34417	363	0	1	0	1.74778	Inf	Inf	Up	1	1.12779	-	116	361	246	0.34	KOG0442/Replication, recombination and repair ;/Structure-specific endonuclease ERCC1-XPF, catalytic component XPF/ERCC4	GO:0032991//macromolecular complex	GO:0046983//protein dimerization activity;GO:0004518//nuclease activity	GO:0006281//DNA repair;GO:0007059//chromosome segregation;GO:0007131//reciprocal meiotic recombination;GO:0031572//G2/M transition DNA damage checkpoint	ko03420//Nucleotide excision repair	gi|170036204|ref|XP_001845955.1|	44.12	2.67e-18	mei-9 [Culex quinquefasciatus]	-	-	-	-	sp|Q24087|XPF_DROME	36.27	2e-14	DNA repair endonuclease XPF
Unigene_29464	238	0	1	0	2.66573	Inf	Inf	Up	1	1.12768	-	112	234	123	0.2	-	-	-	-	-	-	-	-	-	-	-	-	-	-	-	-	-
Unigene_34023	388	0	2	0	3.27033	Inf	Inf	Up	0.5	1.13875	-	335	141	195	0.3	-	-	-	-	-	-	-	-	-	-	-	-	-	-	-	-	-
Unigene_21121	356	0	3	0	5.34645	Inf	Inf	Up	0.5	1.13868	-	277	2	276	0.42	KOG2268/Signal transduction mechanisms ; General function prediction only ;/Serine/threonine protein kinase	-	GO:0004672//protein kinase activity;GO:0032559	GO:0006464//protein modification process	ko03008//Ribosome biogenesis in eukaryotes	gi|242011912|ref|XP_002426687.1|	57.58	6.12e-17	serine/threonine-protein kinase RIO2, putative [Pediculus humanus corporis]	-	-	-	-	sp|Q9CQS5|RIOK2_MOUSE	42.03	2e-06	Serine/threonine-protein kinase RIO2
Unigene_35253	293	0	7	0	15.1574	Inf	Inf	Up	0.0625	0.564428	-	1	183	183	0.41	-	-	-	-	-	-	-	-	-	gi|299819538|gb|GU816766.1|	96.3	4e-22	Cuphodes sp. 4 ex Diospyros morrisiana/Diospyros kaki/Diospyros japonica/Diospyros lotus isolate G54AK 18S ribosomal RNA gene, partial sequence	-	-	-	-
Unigene_26813	253	0	1	0	2.50769	Inf	Inf	Up	1	1.12742	-	45	251	207	0.42	-	-	-	GO:0009987//cellular process;GO:0008152//metabolic process	-	gi|195452632|ref|XP_002073438.1|	58.33	1.37e-08	GK13146 [Drosophila willistoni]	-	-	-	-	-	-	-	-
Unigene_30006	456	0	2	0	2.78265	Inf	Inf	Up	0.5	1.138	-	296	21	276	0.38	-	-	-	-	-	-	-	-	-	-	-	-	-	-	-	-	-
Unigene_33349	520	0	5	0	6.10043	Inf	Inf	Up	0.125	0.784702	-	146	520	375	0.51	-	-	-	-	-	-	-	-	-	-	-	-	-	-	-	-	-
Unigene_32467	691	0	4	0	3.67262	Inf	Inf	Up	0.25	1.00477	-	116	322	207	0.36	-	-	-	-	-	-	-	-	-	-	-	-	-	-	-	-	-
Unigene_34346	491	0	2	0	2.5843	Inf	Inf	Up	0.5	1.13755	-	100	489	390	0.37	KOG1721/General function prediction only ;/FOG: Zn-finger	-	-	-	-	gi|170057019|ref|XP_001864293.1|	37.5	1.09e-07	zinc finger protein 14 [Culex quinquefasciatus]	-	-	-	-	-	-	-	-
Unigene_33053	232	0	2	0	5.46935	Inf	Inf	Up	0.5	1.13748	-	230	75	156	0.29	-	-	-	-	-	-	-	-	-	-	-	-	-	-	-	-	-
Unigene_33890	261	0	1	0	2.43082	Inf	Inf	Up	1	1.12727	-	186	1	186	0.46	-	-	-	-	-	-	-	-	-	-	-	-	-	-	-	-	-
Unigene_34158	299	0	1	0	2.12189	Inf	Inf	Up	1	1.1272	-	196	83	114	0.4	-	-	-	-	-	-	-	-	-	-	-	-	-	-	-	-	-
Unigene_26895	426	0	1	0	1.48931	Inf	Inf	Up	1	1.12712	-	354	31	324	0.43	-	-	-	-	-	-	-	-	-	-	-	-	-	-	-	-	-
Unigene_33732	444	0	1	0	1.42893	Inf	Inf	Up	1	1.12709	-	443	141	303	0.47	KOG1215/Signal transduction mechanisms ;/Low-density lipoprotein receptors containing Ca2+-binding EGF-like domains	-	-	-	ko04310//Wnt signaling pathway;ko04340//Hedgehog signaling pathway	gi|158289383|ref|XP_311125.4|	45.11	8.02e-17	AGAP000037-PA [Anopheles gambiae str. PEST]	-	-	-	-	sp|O75096|LRP4_HUMAN	37.88	6e-10	Low-density lipoprotein receptor-related protein 4
Unigene_33930	663	0	1	0	0.95693	Inf	Inf	Up	1	1.12683	-	1	663	663	0.52	KOG3619/Energy production and conversion ;/Adenylate/guanylate cyclase	-	GO:0009975//cyclase activity;GO:0016829//lyase activity	GO:0006164//purine nucleotide biosynthetic process;GO:0009124//nucleoside monophosphate biosynthetic process	ko00230//Purine metabolism;ko04540//Gap junction;ko04916//Melanogenesis;ko04020//Calcium signaling pathway;ko04270//Vascular smooth muscle contraction;ko04062//Chemokine signaling pathway;ko05110//Vibrio cholerae infection;ko04970//Salivary secretion;ko04912//GnRH signaling pathway;ko04962//Vasopressin-regulated water reabsorption;ko05414//Dilated cardiomyopathy;ko04740//Olfactory transduction;ko…	gi|195384724|ref|XP_002051062.1|	51.11	2.41e-47	GJ14219 [Drosophila virilis]	gi|242007869|ref|XM_002424696.1|	84.44	5e-08	Pediculus humanus corporis adenylate cyclase type, putative, mRNA	sp|O60266|ADCY3_HUMAN	42.22	4e-34	Adenylate cyclase type 3
Unigene_32705	517	0	3	0	3.6815	Inf	Inf	Up	0.5	1.13695	-	416	114	303	0.54	-	-	-	-	-	-	-	-	-	-	-	-	-	-	-	-	-
Unigene_33542	345	0	2	0	3.67794	Inf	Inf	Up	0.5	1.13688	-	81	344	264	0.48	-	-	-	-	-	gi|33327733|gb|AAQ09229.1|	46.91	1.63e-14	polyprotein [Antheraea mylitta]	-	-	-	-	-	-	-	-
Unigene_32587	234	0	2	0	5.42261	Inf	Inf	Up	0.5	1.13673	-	233	3	231	0.62	-	-	-	GO:0006810//transport	-	gi|189240195|ref|XP_975308.2|	73.08	5.06e-16	PREDICTED: similar to monocarboxylate transporter [Tribolium castaneum]	-	-	-	-	-	-	-	-
Unigene_10885	576	0	3	0	3.3044	Inf	Inf	Up	0.5	1.13665	-	367	576	210	0.35	-	-	-	-	-	-	-	-	-	-	-	-	-	-	-	-	-
Unigene_35319	218	0	1	0	2.9103	Inf	Inf	Up	1	1.12665	-	216	1	216	0.44	-	-	GO:0070011	-	-	gi|157021216|gb|ABV01346.1|	79.71	2.3e-24	aminopeptidase N [Ostrinia furnacalis]	gi|253750846|gb|FJ492806.1|	82.61	9e-13	Ostrinia nubilalis aminopeptidase N3 mRNA, complete cds	sp|Q11000|AMPM_HELVI	56.34	4e-15	Membrane alanyl aminopeptidase
Unigene_2739	214	0	1	0	2.9647	Inf	Inf	Up	1	1.12661	-	199	2	198	0.58	-	-	-	-	-	-	-	-	-	-	-	-	-	-	-	-	-
Unigene_1413	174	0	1	0	3.64624	Inf	Inf	Up	1	1.12646	-	2	103	102	0.41	-	-	-	-	-	-	-	-	-	-	-	-	-	-	-	-	-
Unigene_33375	389	0	1	0	1.63096	Inf	Inf	Up	1	1.12643	-	250	50	201	0.33	-	-	-	-	-	-	-	-	-	-	-	-	-	-	-	-	-
Unigene_26277	651	0	4	0	3.89828	Inf	Inf	Up	0.25	1.00267	-	649	2	648	0.46	KOG1075/General function prediction only ;/FOG: Reverse transcriptase	-	-	-	-	gi|42397986|gb|AAS13459.1|	46.5	1.79e-50	putative reverse transcriptase [Drosophila simulans]	-	-	-	-	sp|Q9NBX4|RTXE_DROME	41.92	2e-39	Probable RNA-directed DNA polymerase from transposon X-element
Unigene_9684	277	0	3	0	6.87124	Inf	Inf	Up	0.5	1.13606	-	1	213	213	0.42	-	-	-	-	-	-	-	-	-	-	-	-	-	-	-	-	-
Unigene_32579	603	0	2	0	2.10429	Inf	Inf	Up	0.5	1.13598	-	132	431	300	0.51	KOG0054/Secondary metabolites biosynthesis, transport and catabolism ;/Multidrug resistance-associated protein/mitoxantrone resistance protein, ABC superfamily	-	-	-	ko04976//Bile secretion;ko02010//ABC transporters	gi|193624992|ref|XP_001948661.1|	71.05	7.77e-22	PREDICTED: similar to ATP-dependent bile acid permease [Acyrthosiphon pisum]	-	-	-	-	sp|O15439|MRP4_HUMAN	66.67	2e-12	Multidrug resistance-associated protein 4
Unigene_29897	347	0	1	0	1.82837	Inf	Inf	Up	1	1.12621	-	46	345	300	0.27	-	-	-	-	-	-	-	-	-	-	-	-	-	-	-	-	-
Unigene_34282	430	0	1	0	1.47545	Inf	Inf	Up	1	1.12617	-	251	3	249	0.42	-	-	-	-	-	-	-	-	-	-	-	-	-	-	-	-	-
Unigene_25329	373	0	1	0	1.70092	Inf	Inf	Up	1	1.12613	-	321	160	162	0.39	-	-	-	-	-	-	-	-	-	-	-	-	-	-	-	-	-
Unigene_33720	498	0	3	0	3.82196	Inf	Inf	Up	0.5	1.13561	-	3	497	495	0.62	KOG0773/Transcription ;/Transcription factor MEIS1 and related HOX domain proteins	GO:0043231//intracellular membrane-bounded organelle	GO:0030528//transcription regulator activity	GO:0007166//cell surface receptor linked signaling pathway;GO:0048859//formation of anatomical boundary;GO:0003006//developmental process involved in reproduction;GO:0006355//regulation of transcription, DNA-dependent;GO:0009792//embryo development ending in birth or egg hatching;GO:0048592//eye morphogenesis;GO:0007399//nervous system development;GO:0007472//wing disc morphogenesis	-	gi|270004889|gb|EFA01337.1|	63.57	5.59e-47	mirror [Tribolium castaneum]	gi|240960564|ref|XM_002400519.1|	92.68	3e-05	Ixodes scapularis hypothetical protein, mRNA	sp|P54269|CAUP_DROME	37.09	2e-14	Homeobox protein caupolican
Unigene_34539	580	0	1	0	1.09387	Inf	Inf	Up	1	1.1261	-	557	183	375	0.54	KOG2025/Chromatin structure and dynamics ; Cell cycle control, cell division, chromosome partitioning ;/Chromosome condensation complex Condensin, subunit G	-	-	GO:0070193//synaptonemal complex organization;GO:0000070//mitotic sister chromatid segregation	ko04111//Cell cycle - yeast	gi|170042369|ref|XP_001848901.1|	44.74	4.23e-25	cap-G [Culex quinquefasciatus]	-	-	-	-	sp|Q9YHB5|CND3_XENLA	45.95	2e-14	Condensin complex subunit 3
Unigene_20943	430	0	1	0	1.47545	Inf	Inf	Up	1	1.12599	-	69	308	240	0.45	-	-	-	-	-	gi|242011882|ref|XP_002426672.1|	57.02	1.14e-31	conserved hypothetical protein [Pediculus humanus corporis]	-	-	-	-	-	-	-	-
Unigene_33855	892	0	2	0	1.42252	Inf	Inf	Up	0.5	1.13531	-	177	890	714	0.56	-	-	-	-	-	gi|242009269|ref|XP_002425412.1|	27.23	4.91e-13	conserved hypothetical protein [Pediculus humanus corporis]	-	-	-	-	-	-	-	-
Unigene_32615	511	0	3	0	3.72473	Inf	Inf	Up	0.5	1.13523	-	500	300	201	0.32	-	-	-	-	-	-	-	-	-	-	-	-	-	-	-	-	-
Unigene_33334	549	0	2	0	2.31127	Inf	Inf	Up	0.5	1.13501	-	59	325	267	0.5	-	-	-	-	-	-	-	-	-	-	-	-	-	-	-	-	-
Unigene_25031	232	0	1	0	2.73468	Inf	Inf	Up	1	1.12595	-	41	232	192	0.44	-	-	-	-	-	-	-	-	-	-	-	-	-	-	-	-	-
Unigene_29884	316	0	2	0	4.01547	Inf	Inf	Up	0.5	1.13494	-	234	97	138	0.32	-	-	-	-	-	-	-	-	-	-	-	-	-	-	-	-	-
Unigene_6425	161	0	1	0	3.94065	Inf	Inf	Up	1	1.12591	-	1	159	159	0.58	KOG0784/Amino acid transport and metabolism ;/Isocitrate dehydrogenase, gamma subunit	GO:0044429//mitochondrial part;GO:0015630//microtubule cytoskeleton	GO:0046872//metal ion binding;GO:0004448//isocitrate dehydrogenase activity;GO:0000166//nucleotide binding	GO:0009060//aerobic respiration	ko01120//Microbial metabolism in diverse environments;ko01100//Metabolic pathways;ko01110//Biosynthesis of secondary metabolites;ko00020//Citrate cycle (TCA cycle)	gi|284813561|ref|NP_001165386.1|	65.31	4e-08	isocitrate dehydrogenase [Bombyx mori]	gi|157127516|ref|XM_001654969.1|	92	2e-06	Aedes aegypti isocitrate dehydrogenase partial mRNA	sp|Q54B68|IDHB_DICDI	66.67	7e-07	Isocitrate dehydrogenase [NAD] regulatory subunit B, mitochondrial
Unigene_26124	257	0	2	0	4.93731	Inf	Inf	Up	0.5	1.13479	-	1	255	255	0.4	-	-	-	-	-	-	-	-	-	-	-	-	-	-	-	-	-
Unigene_25250	258	0	4	0	9.83636	Inf	Inf	Up	0.25	1.0022	-	257	3	255	0.62	KOG0446/Intracellular trafficking, secretion, and vesicular transport ; General function prediction only ;/Vacuolar sorting protein VPS1, dynamin, and related proteins	-	GO:0032561//guanyl ribonucleotide binding;GO:0017111//nucleoside-triphosphatase activity	GO:0009207	ko05100//Bacterial invasion of epithelial cells;ko04961//Endocrine and other factor-regulated calcium reabsorption;ko04666//Fc gamma R-mediated phagocytosis;ko04144//Endocytosis	gi|156537940|ref|XP_001608159.1|	80.77	8.18e-30	PREDICTED: similar to dynamin [Nasonia vitripennis]	gi|242002193|ref|XM_002435695.1|	79.43	1e-06	Ixodes scapularis dynamin, putative, mRNA	sp|Q7SXN5|DNM1L_DANRE	56.41	3e-18	Dynamin-1-like protein
Unigene_26047	199	0	4	0	12.7527	Inf	Inf	Up	0.25	1.00209	-	35	199	165	0.46	-	-	-	-	-	-	-	-	-	-	-	-	-	-	-	-	-
Unigene_33762	581	0	2	0	2.18398	Inf	Inf	Up	0.5	1.13464	-	2	580	579	0.72	KOG1343/Chromatin structure and dynamics ;/Histone deacetylase complex, catalytic component HDA1	GO:0016585//chromatin remodeling complex	GO:0016811//hydrolase activity, acting on carbon-nitrogen (but not peptide) bonds, in linear amides	GO:0006325//chromatin organization	-	gi|156545340|ref|XP_001605910.1|	73.24	9.8e-32	PREDICTED: similar to histone deacetylase [Nasonia vitripennis]	gi|185050580|dbj|AP009030.1|	97.06	1e-05	Bombyx mori genomic DNA, chromosome 8, BAC clone:523E11, complete sequence	sp|P56524|HDAC4_HUMAN	63.38	2e-19	Histone deacetylase 4
Unigene_33595	403	0	2	0	3.14861	Inf	Inf	Up	0.5	1.13456	-	401	63	339	0.58	KOG3291/Translation, ribosomal structure and biogenesis ;/Ribosomal protein S7	GO:0005840//ribosome;GO:0043231//intracellular membrane-bounded organelle	GO:0003723//RNA binding	-	ko03010//Ribosome	gi|195977414|ref|YP_002122658.1|	52.75	3.75e-29	30S ribosomal protein S7 [Streptococcus equi subsp. zooepidemicus MGCS10565]	-	-	-	-	sp|Q5FTY0|RS7_GLUOX	96.7	5e-58	30S ribosomal protein S7
Unigene_32514	410	0	1	0	1.54743	Inf	Inf	Up	1	1.12573	-	169	408	240	0.4	-	-	-	-	-	-	-	-	-	-	-	-	-	-	-	-	-
Unigene_32838	477	0	1	0	1.33007	Inf	Inf	Up	1	1.12569	-	267	1	267	0.43	KOG3561/Transcription ;/Aryl-hydrocarbon receptor nuclear translocator	GO:0043231//intracellular membrane-bounded organelle	GO:0030528//transcription regulator activity;GO:0003676//nucleic acid binding;GO:0060089;GO:0046983//protein dimerization activity	GO:0006357//regulation of transcription from RNA polymerase II promoter;GO:0007562//eclosion;GO:0007626//locomotory behavior;GO:0042749//regulation of circadian sleep/wake cycle;GO:0030534//adult behavior	ko04710//Circadian rhythm - mammal;ko04711//Circadian rhythm - fly	gi|38176144|gb|AAR13011.1|	93.85	7.51e-27	clock [Danaus plexippus]	gi|62472068|ref|NM_001014574.1|	82.01	3e-11	Drosophila melanogaster clock (Clk), transcript variant F, mRNA	sp|O61735|CLOCK_DROME	71.43	6e-20	Circadian locomoter output cycles protein kaput
Unigene_12295	262	0	7	0	16.9508	Inf	Inf	Up	0.0625	0.563838	-	7	261	255	0.35	-	-	GO:0003824//catalytic activity	-	-	gi|114051415|ref|NP_001040315.1|	40	1.3e-11	glutamyl-tRNA amidotransferase subunit B [Bombyx mori]	-	-	-	-	sp|B4S5P3|GATB_PROA2	41.82	8e-06	Aspartyl/glutamyl-tRNA(Asn/Gln) amidotransferase subunit B
Unigene_32756	623	0	2	0	2.03674	Inf	Inf	Up	0.5	1.13397	-	75	281	207	0.34	-	-	-	-	-	-	-	-	-	-	-	-	-	-	-	-	-
Unigene_35272	147	0	1	0	4.31595	Inf	Inf	Up	1	1.12558	-	129	1	129	0.38	-	-	-	-	-	-	-	-	-	-	-	-	-	-	-	-	-
Unigene_33189	191	0	2	0	6.6434	Inf	Inf	Up	0.5	1.13389	-	135	1	135	0.36	-	-	-	-	-	-	-	-	-	-	-	-	-	-	-	-	-
Unigene_33520	453	0	2	0	2.80108	Inf	Inf	Up	0.5	1.13382	-	43	210	168	0.49	-	-	-	-	-	-	-	-	-	-	-	-	-	-	-	-	-
Unigene_26543	403	0	1	0	1.5743	Inf	Inf	Up	1	1.12551	-	19	231	213	0.35	-	-	-	-	-	-	-	-	-	-	-	-	-	-	-	-	-
Unigene_33100	533	0	2	0	2.38066	Inf	Inf	Up	0.5	1.1336	-	449	36	414	0.55	-	-	-	-	-	gi|261335994|emb|CBH09274.1|	51.76	1.9e-26	putative serine/threonine-protein kinase (LMTK1) [Heliconius melpomene]	-	-	-	-	-	-	-	-
Unigene_32774	402	0	1	0	1.57822	Inf	Inf	Up	1	1.1254	-	1	267	267	0.46	-	-	-	-	-	-	-	-	-	-	-	-	-	-	-	-	-
Unigene_33098	389	0	2	0	3.26193	Inf	Inf	Up	0.5	1.13337	-	268	71	198	0.34	-	-	-	-	-	-	-	-	-	-	-	-	-	-	-	-	-
Unigene_33371	441	0	1	0	1.43865	Inf	Inf	Up	1	1.12536	-	1	441	441	0.52	KOG4314/General function prediction only ;/Predicted carbohydrate/phosphate translocator	-	-	-	-	gi|195113073|ref|XP_002001094.1|	47.06	1.2e-12	GI10592 [Drosophila mojavensis]	-	-	-	-	-	-	-	-
Unigene_30269	345	0	1	0	1.83897	Inf	Inf	Up	1	1.12529	-	13	345	333	0.58	KOG2993/Intracellular trafficking, secretion, and vesicular transport ;/Cytoplasm to vacuole targeting protein	-	-	-	-	gi|291231234|ref|XP_002735553.1|	42.86	6.18e-14	PREDICTED: hypothetical protein [Saccoglossus kowalevskii]	-	-	-	-	sp|Q6P4T0|ATG2A_MOUSE	36.36	1e-07	Autophagy-related protein 2 homolog A
Unigene_30694	361	0	1	0	1.75747	Inf	Inf	Up	1	1.12518	-	229	360	132	0.3	-	-	-	-	-	-	-	-	-	-	-	-	-	-	-	-	-
Unigene_33207	428	0	2	0	2.9647	Inf	Inf	Up	0.5	1.13278	-	198	7	192	0.43	-	-	-	-	-	-	-	-	-	-	-	-	-	-	-	-	-
Unigene_27977	241	0	1	0	2.63255	Inf	Inf	Up	1	1.12507	-	240	97	144	0.29	-	-	-	-	-	-	-	-	-	-	-	-	-	-	-	-	-
Unigene_7045	378	0	3	0	5.03528	Inf	Inf	Up	0.5	1.13218	-	193	2	192	0.29	-	-	-	-	-	-	-	-	-	-	-	-	-	-	-	-	-
Unigene_32133	510	0	4	0	4.97604	Inf	Inf	Up	0.25	1.00012	-	1	510	510	0.66	KOG1215/Signal transduction mechanisms ;/Low-density lipoprotein receptors containing Ca2+-binding EGF-like domains	-	-	-	ko04340//Hedgehog signaling pathway	gi|66513738|ref|XP_624737.1|	80.61	1.35e-89	PREDICTED: similar to CG12139-PB [Apis mellifera]	gi|195164030|ref|XM_002022816.1|	87.35	1e-134	Drosophila persimilis GL16506 (Dper\GL16506), mRNA	sp|P98158|LRP2_RAT	56.57	1e-41	Low-density lipoprotein receptor-related protein 2
Unigene_33756	499	0	2	0	2.54287	Inf	Inf	Up	0.5	1.13167	-	52	294	243	0.41	-	-	-	-	-	-	-	-	-	-	-	-	-	-	-	-	-
Unigene_32662	582	0	1	0	1.09011	Inf	Inf	Up	1	1.12492	-	1	582	582	0.41	KOG1721/General function prediction only ;/FOG: Zn-finger	-	-	-	-	gi|270007759|gb|EFA04207.1|	31.98	3.66e-21	hypothetical protein TcasGA2_TC014456 [Tribolium castaneum]	-	-	-	-	sp|A8MXY4|ZNF99_HUMAN	32.34	4e-19	Zinc finger protein 99
Unigene_33236	372	0	1	0	1.7055	Inf	Inf	Up	1	1.12485	-	200	27	174	0.28	-	-	-	-	-	-	-	-	-	-	-	-	-	-	-	-	-
Unigene_30175	468	0	1	0	1.35565	Inf	Inf	Up	1	1.12463	-	48	467	420	0.55	-	-	-	-	-	gi|307200224|gb|EFN80518.1|	30.1	1.43e-11	Coiled-coil domain-containing protein 39 [Harpegnathos saltator]	-	-	-	-	-	-	-	-
Unigene_33988	383	0	1	0	1.65651	Inf	Inf	Up	1	1.12459	-	3	323	321	0.53	-	-	-	-	-	-	-	-	-	-	-	-	-	-	-	-	-
Unigene_33104	494	0	3	0	3.8529	Inf	Inf	Up	0.5	1.13092	-	220	492	273	0.44	KOG2053/Cytoskeleton ;/Mitochondrial inheritance and actin cytoskeleton organization protein	GO:0000323//lytic vacuole	GO:0005488//binding	GO:0006909//phagocytosis;GO:0006955//immune response	-	gi|158301407|ref|XP_321109.4|	45.86	8.21e-27	AGAP001954-PA [Anopheles gambiae str. PEST]	-	-	-	-	sp|Q7PYI4|NAA25_ANOGA	45.86	2e-27	Phagocyte signaling-impaired protein
Unigene_34173	664	0	4	0	3.82196	Inf	Inf	Up	0.25	0.999306	-	503	39	465	0.53	-	-	-	-	-	-	-	-	-	-	-	-	-	sp|Q8UCK6|DPS_AGRT5	55.84	1e-31	DNA protection during starvation protein
Unigene_14689	324	0	4	0	7.83265	Inf	Inf	Up	0.25	0.999075	-	3	323	321	0.49	-	-	-	-	-	gi|145553914|dbj|BAF56876.1|	54.63	2.93e-27	carotenoid-binding protein [Bombyx mori]	-	-	-	-	-	-	-	-
Unigene_20503	228	0	1	0	2.78265	Inf	Inf	Up	1	1.1243	-	226	2	225	0.46	KOG3918/Function unknown ;/Predicted membrane protein	GO:0031224//intrinsic to membrane	-	-	-	gi|114052128|ref|NP_001040219.1|	89.33	1.13e-31	transmembrane protein [Bombyx mori]	-	-	-	-	sp|Q28HV5|MMGT1_XENTR	48	1e-15	Membrane magnesium transporter 1
Unigene_4686	275	0	1	0	2.30707	Inf	Inf	Up	1	1.12426	-	262	71	192	0.38	-	-	-	-	-	-	-	-	-	-	-	-	-	-	-	-	-
Unigene_32385	556	0	4	0	4.56435	Inf	Inf	Up	0.25	0.998844	-	412	549	138	0.32	-	-	-	-	-	-	-	-	-	-	-	-	-	-	-	-	-
Unigene_34437	539	0	2	0	2.35416	Inf	Inf	Up	0.5	1.12996	-	1	144	144	0.31	-	-	-	-	-	-	-	-	-	-	-	-	-	-	-	-	-
Unigene_27785	688	0	8	0	7.37727	Inf	Inf	Up	0.03125	0.356001	-	485	3	483	0.51	KOG1065/Carbohydrate transport and metabolism ;/Maltase glucoamylase and related hydrolases, glycosyl hydrolase family 31	GO:0043234//protein complex	GO:0003824//catalytic activity	GO:0008152//metabolic process	ko00052//Galactose metabolism;ko00500//Starch and sucrose metabolism;ko01100//Metabolic pathways	gi|103058158|gb|ABF71570.1|	59.85	1.27e-75	glycosyl hydrolase family 31 protein [Bombyx mori]	gi|158298262|ref|XM_318445.4|	89.29	7e-07	Anopheles gambiae str. PEST AGAP003993-PA (AgaP_AGAP003993) mRNA, partial cds	sp|Q69ZQ1|K1161_MOUSE	39.13	1e-34	Uncharacterized family 31 glucosidase KIAA1161
Unigene_32107	489	0	1	0	1.29743	Inf	Inf	Up	1	1.12415	-	264	488	225	0.35	-	-	-	-	-	-	-	-	-	-	-	-	-	-	-	-	-
Unigene_16513	429	0	3	0	4.43668	Inf	Inf	Up	0.5	1.12967	-	38	409	372	0.56	-	-	-	-	-	-	-	-	-	-	-	-	-	-	-	-	-
Unigene_34481	152	0	2	0	8.34796	Inf	Inf	Up	0.5	1.12952	-	150	1	150	0.38	-	-	-	-	-	-	-	-	-	-	-	-	-	-	-	-	-
Unigene_15178	221	0	1	0	2.87079	Inf	Inf	Up	1	1.12401	-	1	219	219	0.39	-	-	-	-	-	-	-	-	-	-	-	-	-	-	-	-	-
Unigene_33493	713	0	3	0	2.66947	Inf	Inf	Up	0.5	1.12922	-	519	1	519	0.43	KOG0255/General function prediction only ;/Synaptic vesicle transporter SVOP and related transporters (major facilitator superfamily)	-	-	-	-	gi|170064793|ref|XP_001867673.1|	29.09	5.1e-22	organic cation transporter [Culex quinquefasciatus]	-	-	-	-	-	-	-	-
Unigene_32930	577	0	2	0	2.19912	Inf	Inf	Up	0.5	1.12915	-	400	576	177	0.35	-	-	-	-	-	-	-	-	-	-	-	-	-	-	-	-	-
Unigene_23600	313	0	4	0	8.10792	Inf	Inf	Up	0.25	0.998151	-	113	313	201	0.56	-	-	-	GO:0009605//response to external stimulus	ko04510//Focal adhesion;ko04010//MAPK signaling pathway	gi|194884528|ref|XP_001976284.1|	36.36	6.9e-09	GG20096 [Drosophila erecta]	-	-	-	-	-	-	-	-
Unigene_32343	240	0	2	0	5.28704	Inf	Inf	Up	0.5	1.129	-	1	138	138	0.47	-	-	-	-	-	-	-	-	-	-	-	-	-	-	-	-	-
Unigene_33645	580	0	4	0	4.37548	Inf	Inf	Up	0.25	0.997921	-	477	316	162	0.41	-	-	-	-	-	-	-	-	-	gi|134001273|gb|EF113400.1|	94.96	2e-44	Ostrinia nubilalis reverse transcriptase and desaturase (ezi-D11 alpha-3) genes, complete cds	-	-	-	-
Unigene_846	361	0	3	0	5.2724	Inf	Inf	Up	0.5	1.12871	-	1	360	360	0.52	KOG0158/Secondary metabolites biosynthesis, transport and catabolism ;/Cytochrome P450 CYP3/CYP5/CYP6/CYP9 subfamilies	-	GO:0016491//oxidoreductase activity;GO:0005506//iron ion binding	GO:0008152//metabolic process	ko00980//Metabolism of xenobiotics by cytochrome P450;ko00140//Steroid hormone biosynthesis;ko00591//Linoleic acid metabolism;ko00983//Drug metabolism - other enzymes;ko01120//Microbial metabolism in diverse environments;ko01100//Metabolic pathways;ko00627//Aminobenzoate degradation;ko00830//Retinol metabolism;ko00982//Drug metabolism - cytochrome P450	gi|38679393|gb|AAR26518.1|	66.67	3.31e-47	antennal cytochrome P450 CYP9 [Mamestra brassicae]	gi|54111981|gb|AY753201.1|	91.11	2e-05	Helicoverpa armigera cytochrome P450 (CYP9A17) mRNA, complete cds	sp|Q964T2|CP9E2_BLAGE	50.83	2e-29	Cytochrome P450 9e2
Unigene_24229	223	0	1	0	2.84504	Inf	Inf	Up	1	1.1239	-	222	4	219	0.43	-	-	-	-	-	-	-	-	-	-	-	-	-	-	-	-	-
Unigene_33799	818	0	1	0	0.775605	Inf	Inf	Up	1	1.12386	-	323	694	372	0.54	KOG0732/Posttranslational modification, protein turnover, chaperones ;/AAA+-type ATPase containing the bromodomain	-	GO:0017111//nucleoside-triphosphatase activity;GO:0005488//binding	-	ko04141//Protein processing in endoplasmic reticulum	gi|156555233|ref|XP_001603905.1|	56.35	7.93e-52	PREDICTED: similar to rCG61344 [Nasonia vitripennis]	-	-	-	-	sp|O14114|YEJJ_SCHPO	52.55	5e-48	Uncharacterized AAA domain-containing protein C31G5.19
Unigene_32491	443	0	3	0	4.29647	Inf	Inf	Up	0.5	1.12856	-	102	320	219	0.43	-	-	-	-	-	-	-	-	-	-	-	-	-	-	-	-	-
Unigene_29617	121	0	1	0	5.24335	Inf	Inf	Up	1	1.12375	-	121	47	75	0.35	-	-	-	-	-	-	-	-	-	-	-	-	-	-	-	-	-
Unigene_33740	734	0	3	0	2.5931	Inf	Inf	Up	0.5	1.12834	-	575	3	573	0.44	KOG2301/Inorganic ion transport and metabolism ; Signal transduction mechanisms ;/Voltage-gated Ca2+ channels, alpha1 subunits	GO:0016021//integral to membrane	GO:0005272//sodium channel activity	GO:0055085//transmembrane transport;GO:0006811//ion transport	-	gi|3320596|gb|AAC26513.1|	94.21	2.03e-123	voltage-gated sodium channel alpha subunit [Heliothis virescens]	gi|189172238|gb|EU688970.1|	83.62	2e-103	Bombyx mori para sodium channel alpha subunit mRNA, partial cds	sp|P35500|SCNA_DROME	83.68	7e-112	Sodium channel protein para
Unigene_8999	279	0	3	0	6.82199	Inf	Inf	Up	0.5	1.12819	-	278	72	207	0.5	KOG1863/Posttranslational modification, protein turnover, chaperones ;/Ubiquitin carboxyl-terminal hydrolase	GO:0005634//nucleus	GO:0016790//thiolester hydrolase activity;GO:0042802//identical protein binding;GO:0019899//enzyme binding;GO:0019783//small conjugating protein-specific protease activity	GO:0012502//induction of programmed cell death;GO:0010608//posttranscriptional regulation of gene expression;GO:0006355//regulation of transcription, DNA-dependent;GO:0019941//modification-dependent protein catabolic process;GO:0070646	-	gi|91089713|ref|XP_974951.1|	80.95	2.48e-34	PREDICTED: similar to ubiquitin specific protease 7 [Tribolium castaneum]	-	-	-	-	sp|Q6U7I1|UBP7_CHICK	56.14	8e-20	Ubiquitin carboxyl-terminal hydrolase 7
Unigene_25189	862	0	4	0	2.94406	Inf	Inf	Up	0.25	0.996999	-	233	418	186	0.27	-	-	-	-	-	-	-	-	-	-	-	-	-	-	-	-	-
Unigene_32533	522	0	3	0	3.64624	Inf	Inf	Up	0.5	1.12812	-	459	1	459	0.6	KOG1217/Signal transduction mechanisms ;/Fibrillins and related proteins containing Ca2+-binding EGF-like domains	-	-	-	ko04320//Dorso-ventral axis formation;ko04330//Notch signaling pathway	gi|189242345|ref|XP_967787.2|	53.9	6.07e-45	PREDICTED: similar to CG31665 CG31665-PB [Tribolium castaneum]	-	-	-	-	sp|P10079|FBP1_STRPU	43.2	4e-33	Fibropellin-1
Unigene_33641	480	0	1	0	1.32176	Inf	Inf	Up	1	1.12368	-	217	480	264	0.46	KOG1023/Signal transduction mechanisms ;/Natriuretic peptide receptor, guanylate cyclase	GO:0044464//cell part	GO:0016829//lyase activity;GO:0004713//protein tyrosine kinase activity;GO:0001653//peptide receptor activity;GO:0032559	GO:0006464//protein modification process	ko00230//Purine metabolism;ko04270//Vascular smooth muscle contraction	gi|112983652|ref|NP_001036870.1|	58.82	1.83e-36	receptor type guanylyl cyclase [Bombyx mori]	-	-	-	-	sp|P41740|ANPRC_RAT	50.91	8e-09	Atrial natriuretic peptide receptor 3
Unigene_34227	857	0	3	0	2.22093	Inf	Inf	Up	0.5	1.12797	-	451	825	375	0.37	KOG0017/General function prediction only ;/FOG: Transposon-encoded proteins with TYA, reverse transcriptase, integrase domains in various combinations	-	-	-	-	gi|307185183|gb|EFN71322.1|	22.37	3.91e-11	Retrovirus-related Pol polyprotein from transposon TNT 1-94 [Camponotus floridanus]	-	-	-	-	-	-	-	-
Unigene_33171	567	0	1	0	1.11895	Inf	Inf	Up	1	1.12357	-	3	419	417	0.44	-	-	-	-	-	-	-	-	-	-	-	-	-	-	-	-	-
Unigene_33749	524	0	3	0	3.63232	Inf	Inf	Up	0.5	1.1279	-	259	522	264	0.38	KOG1262/General function prediction only ;/FAD-binding protein DIMINUTO	-	-	-	-	gi|91094133|ref|XP_966520.1|	63.38	1.74e-15	PREDICTED: similar to Y7A5A.1 [Tribolium castaneum]	-	-	-	-	sp|P93472|DIM_PEA	30.58	1e-07	Delta(24)-sterol reductase
Unigene_32480	388	0	2	0	3.27033	Inf	Inf	Up	0.5	1.12782	-	387	193	195	0.32	-	-	-	-	-	-	-	-	-	-	-	-	-	-	-	-	-
Unigene_34460	432	0	1	0	1.46862	Inf	Inf	Up	1	1.12346	-	2	382	381	0.38	KOG0017/General function prediction only ;/FOG: Transposon-encoded proteins with TYA, reverse transcriptase, integrase domains in various combinations	-	-	-	-	gi|156541718|ref|XP_001599620.1|	55.56	3.19e-26	PREDICTED: hypothetical protein [Nasonia vitripennis]	-	-	-	-	sp|P10978|POLX_TOBAC	48.54	3e-22	Retrovirus-related Pol polyprotein from transposon TNT 1-94
Unigene_22112	246	0	1	0	2.57904	Inf	Inf	Up	1	1.12342	-	2	196	195	0.49	-	-	-	-	-	-	-	-	-	-	-	-	-	-	-	-	-
Unigene_33885	408	0	3	0	4.66504	Inf	Inf	Up	0.5	1.1276	-	165	407	243	0.39	-	-	-	-	-	-	-	-	-	-	-	-	-	-	-	-	-
Unigene_32972	399	0	2	0	3.18017	Inf	Inf	Up	0.5	1.12753	-	349	170	180	0.27	-	-	-	-	-	-	-	-	-	-	-	-	-	-	-	-	-
Unigene_33955	555	0	2	0	2.28629	Inf	Inf	Up	0.5	1.12738	-	315	49	267	0.35	-	-	-	-	-	-	-	-	-	-	-	-	-	-	-	-	-
Unigene_34514	322	0	1	0	1.97033	Inf	Inf	Up	1	1.1232	-	3	320	318	0.61	-	-	-	-	-	-	-	-	-	-	-	-	-	-	-	-	-
Unigene_10558	291	0	1	0	2.18022	Inf	Inf	Up	1	1.12317	-	291	121	171	0.32	-	-	-	-	-	-	-	-	-	-	-	-	-	-	-	-	-
Unigene_34579	425	0	1	0	1.49281	Inf	Inf	Up	1	1.12313	-	91	258	168	0.31	-	-	-	-	-	-	-	-	-	-	-	-	-	-	-	-	-
Unigene_32909	372	0	3	0	5.11649	Inf	Inf	Up	0.5	1.12687	-	279	46	234	0.63	-	-	-	-	-	-	-	-	-	-	-	-	-	-	-	-	-
Unigene_32149	139	0	1	0	4.56435	Inf	Inf	Up	1	1.12306	-	1	138	138	0.63	-	-	-	-	-	-	-	-	-	-	-	-	-	-	-	-	-
Unigene_13486	539	0	3	0	3.53123	Inf	Inf	Up	0.5	1.12672	-	138	335	198	0.39	-	-	-	-	-	-	-	-	-	-	-	-	-	-	-	-	-
Unigene_6132	202	0	1	0	3.14082	Inf	Inf	Up	1	1.12291	-	200	3	198	0.51	-	-	-	-	-	-	-	-	-	-	-	-	-	-	-	-	-
Unigene_33899	275	0	1	0	2.30707	Inf	Inf	Up	1	1.1228	-	239	90	150	0.32	-	-	-	-	-	-	-	-	-	-	-	-	-	-	-	-	-
Unigene_18862	222	0	2	0	5.71572	Inf	Inf	Up	0.5	1.12599	-	210	1	210	0.56	KOG3539/Extracellular structures ;/Spondins, extracellular matrix proteins	-	-	-	-	gi|195485434|ref|XP_002091091.1|	42.19	5.12e-08	GE12430 [Drosophila yakuba]	-	-	-	-	-	-	-	-
Unigene_33024	1125	0	3	0	1.69185	Inf	Inf	Up	0.5	1.12525	-	296	754	459	0.37	-	-	-	-	-	gi|74835158|dbj|BAE44464.1|	27.27	5.92e-28	non-LTR retrotransposon CATS [Bombyx mori]	gi|270297650|gb|EU807990.2|	98.36	4e-19	Ostrinia furnacalis DIMBOA-induced cytochrome P450 mRNA, complete cds	-	-	-	-
Unigene_27959	270	0	3	0	7.04939	Inf	Inf	Up	0.5	1.12511	-	1	222	222	0.36	KOG0619/General function prediction only ;/FOG: Leucine rich repeat	GO:0043296//apical junction complex;GO:0044444//cytoplasmic part;GO:0045202//synapse	GO:0016301//kinase activity;GO:0032559	GO:0032989;GO:0008354//germ cell migration;GO:0007043//cell-cell junction assembly;GO:0045570//regulation of imaginal disc growth;GO:0065008;GO:0001752//compound eye photoreceptor fate commitment;GO:0045137//development of primary sexual characteristics;GO:0008285//negative regulation of cell proliferation;GO:0001736//establishment of planar polarity;GO:0001700//embryonic development via the sync…	-	gi|270001100|gb|EEZ97547.1|	90	6.85e-13	hypothetical protein TcasGA2_TC011397 [Tribolium castaneum]	-	-	-	-	sp|Q7KRY7|LAP4_DROME	82.93	4e-13	Protein lap4
Unigene_26960	359	0	4	0	7.06902	Inf	Inf	Up	0.25	0.995276	-	357	1	357	0.45	-	-	-	-	-	-	-	-	-	-	-	-	-	-	-	-	-
Unigene_33501	332	0	2	0	3.82196	Inf	Inf	Up	0.5	1.12452	-	105	1	105	0.31	-	-	-	-	-	-	-	-	-	-	-	-	-	-	-	-	-
Unigene_12807	384	0	4	0	6.6088	Inf	Inf	Up	0.25	0.995047	-	283	47	237	0.38	-	-	-	-	-	-	-	-	-	-	-	-	-	-	-	-	-
Unigene_33443	760	0	2	0	1.66959	Inf	Inf	Up	0.5	1.1243	-	3	758	756	0.58	KOG1952/Transcription ;/Transcription factor NF-X1, contains NFX-type Zn2+-binding and R3H domains	-	-	-	-	gi|261335960|emb|CBH09293.1|	69.96	7.27e-110	putative shuttle craft [Heliconius melpomene]	-	-	-	-	sp|P40798|STC_DROME	45.28	4e-57	Protein shuttle craft
Unigene_33369	359	0	2	0	3.53451	Inf	Inf	Up	0.5	1.12415	-	148	354	207	0.42	-	-	-	-	-	-	-	-	-	-	-	-	-	-	-	-	-
Unigene_14458	337	0	3	0	5.64788	Inf	Inf	Up	0.5	1.12393	-	336	118	219	0.4	-	GO:0005856//cytoskeleton;GO:0043231//intracellular membrane-bounded organelle	-	-	-	gi|156546322|ref|XP_001606351.1|	55.36	1.29e-27	PREDICTED: similar to MGC64464 protein [Nasonia vitripennis]	-	-	-	-	sp|Q4G069|RMD1_RAT	46.3	1e-23	Regulator of microtubule dynamics protein 1
Unigene_29789	311	0	1	0	2.04002	Inf	Inf	Up	1	1.12211	-	205	11	195	0.32	-	-	-	-	-	-	-	-	-	-	-	-	-	-	-	-	-
Unigene_32732	359	0	1	0	1.76726	Inf	Inf	Up	1	1.12204	-	357	172	186	0.42	-	-	-	-	-	-	-	-	-	-	-	-	-	-	-	-	-
Unigene_26802	285	0	1	0	2.22612	Inf	Inf	Up	1	1.122	-	278	114	165	0.27	-	-	-	-	-	-	-	-	-	-	-	-	-	-	-	-	-
Unigene_33352	618	0	2	0	2.05322	Inf	Inf	Up	0.5	1.1235	-	13	222	210	0.4	-	-	-	-	-	-	-	-	-	gi|328670886|gb|JF417989.1|	87.88	1e-05	Helicoverpa armigera voltage-dependent anion-selective channel mRNA, complete cds	-	-	-	-
Unigene_33441	533	0	1	0	1.19033	Inf	Inf	Up	1	1.12193	-	68	340	273	0.42	KOG4266/Posttranslational modification, protein turnover, chaperones ;/Subtilisin kexin isozyme-1/site 1 protease, subtilase superfamily	GO:0044446//intracellular organelle part;GO:0005783//endoplasmic reticulum	-	GO:0044238//primary metabolic process	ko04141//Protein processing in endoplasmic reticulum	gi|260798518|ref|XP_002594247.1|	43.28	2.16e-11	hypothetical protein BRAFLDRAFT_65099 [Branchiostoma floridae]	-	-	-	-	sp|Q9Z2A8|MBTP1_CRIGR	35.71	2e-09	Membrane-bound transcription factor site-1 protease
Unigene_4158	231	0	2	0	5.49303	Inf	Inf	Up	0.5	1.12342	-	230	27	204	0.43	-	-	-	-	-	-	-	-	-	-	-	-	-	-	-	-	-
Unigene_25612	779	0	1	0	0.814435	Inf	Inf	Up	1	1.12189	-	500	21	480	0.49	-	-	-	-	-	gi|297696218|ref|XP_002825300.1|	40.16	3.32e-12	PREDICTED: piggyBac transposable element-derived protein 4-like [Pongo abelii]	-	-	-	-	sp|Q96DM1|PGBD4_HUMAN	40.16	7e-13	PiggyBac transposable element-derived protein 4
Unigene_16722	277	0	4	0	9.16166	Inf	Inf	Up	0.25	0.994359	-	3	272	270	0.57	KOG3627/Amino acid transport and metabolism ;/Trypsin	-	GO:0070011	-	ko04974//Protein digestion and absorption;ko04972//Pancreatic secretion;ko04080//Neuroactive ligand-receptor interaction	gi|62082409|gb|AAX62032.1|	55.56	7.06e-15	trypsin-like serine protease [Ostrinia nubilalis]	-	-	-	-	sp|P35042|TRYP_CHOFU	58	2e-14	Trypsin CFT-1
Unigene_34193	504	0	1	0	1.25882	Inf	Inf	Up	1	1.12178	-	267	58	210	0.32	-	-	-	-	-	-	-	-	-	-	-	-	-	-	-	-	-
Unigene_32894	457	0	3	0	4.16485	Inf	Inf	Up	0.5	1.1232	-	184	381	198	0.35	-	-	-	-	-	-	-	-	-	-	-	-	-	-	-	-	-
Unigene_33488	395	0	2	0	3.21238	Inf	Inf	Up	0.5	1.12313	-	126	233	108	0.33	-	-	-	-	-	-	-	-	-	-	-	-	-	-	-	-	-
Unigene_33204	624	0	4	0	4.06695	Inf	Inf	Up	0.25	0.994245	-	448	594	147	0.36	-	-	-	-	-	-	-	-	-	-	-	-	-	-	-	-	-
Unigene_33812	242	0	3	0	7.86502	Inf	Inf	Up	0.5	1.12306	-	2	187	186	0.36	-	-	-	-	-	-	-	-	-	-	-	-	-	-	-	-	-
Unigene_18286	245	0	1	0	2.58957	Inf	Inf	Up	1	1.12164	-	80	244	165	0.4	KOG2740/Intracellular trafficking, secretion, and vesicular transport ;/Clathrin-associated protein medium chain	-	-	GO:0006810//transport	ko04142//Lysosome	gi|291224322|ref|XP_002732152.1|	61.33	7.26e-18	PREDICTED: adaptor-related protein complex 3, mu 1 subunit-like [Saccoglossus kowalevskii]	-	-	-	-	sp|P53676|AP3M1_RAT	58.67	2e-17	AP-3 complex subunit mu-1
Unigene_32886	450	0	1	0	1.40988	Inf	Inf	Up	1	1.12145	-	339	220	120	0.33	-	-	-	-	-	-	-	-	-	gi|133930725|gb|EF125925.1|	88.24	5e-10	Ostrinia nubilalis desaturase (D14-1) gene, partial cds	-	-	-	-
Unigene_32256	540	0	1	0	1.1749	Inf	Inf	Up	1	1.12142	-	331	23	309	0.6	-	-	-	-	-	gi|110755572|ref|XP_001121944.1|	66.67	2.21e-40	PREDICTED: similar to CG33143-PC, isoform C [Apis mellifera]	gi|194880702|ref|XM_001974468.1|	82.86	4e-05	Drosophila erecta GG21059 (Dere\GG21059), mRNA	-	-	-	-
Unigene_32681	828	0	5	0	3.83119	Inf	Inf	Up	0.125	0.781295	-	27	812	786	0.63	-	-	-	-	-	-	-	-	-	-	-	-	-	-	-	-	-
Unigene_30544	531	0	1	0	1.19481	Inf	Inf	Up	1	1.12138	-	2	364	363	0.5	-	-	-	-	-	-	-	-	-	-	-	-	-	-	-	-	-
Unigene_30362	295	0	1	0	2.15066	Inf	Inf	Up	1	1.12127	-	293	126	168	0.31	-	-	-	-	-	-	-	-	-	-	-	-	-	-	-	-	-
Unigene_34096	796	0	1	0	0.797041	Inf	Inf	Up	1	1.1212	-	240	512	273	0.37	-	-	-	-	-	-	-	-	-	-	-	-	-	-	-	-	-
Unigene_33529	536	0	2	0	2.36733	Inf	Inf	Up	0.5	1.12233	-	271	14	258	0.42	KOG1925/Signal transduction mechanisms ; Cytoskeleton ;/Rac1 GTPase effector FHOS	-	-	-	-	gi|195326121|ref|XP_002029778.1|	54.9	2.09e-17	GM25091 [Drosophila sechellia]	gi|189235977|ref|XM_965756.2|	94.74	9e-06	PREDICTED: Tribolium castaneum similar to CG32030 CG32030-PA (LOC659452), mRNA	sp|Q9Y613|FHOD1_HUMAN	43.55	3e-06	FH1/FH2 domain-containing protein 1
Unigene_11828	196	0	2	0	6.47393	Inf	Inf	Up	0.5	1.12226	-	78	194	117	0.45	-	-	-	-	-	-	-	-	-	-	-	-	-	-	-	-	-
Unigene_18032	217	0	1	0	2.92371	Inf	Inf	Up	1	1.12105	-	2	217	216	0.56	-	-	-	-	-	-	-	-	-	-	-	-	-	-	-	-	-
Unigene_33718	434	0	1	0	1.46185	Inf	Inf	Up	1	1.12102	-	59	409	351	0.38	KOG2278/Translation, ribosomal structure and biogenesis ;/RNA:NAD 2'-phosphotransferase TPT1	-	GO:0016787//hydrolase activity;GO:0016740//transferase activity	GO:0000394//RNA splicing, via endonucleolytic cleavage and ligation	-	gi|72010085|ref|XP_786744.1|	50.5	1.63e-22	PREDICTED: hypothetical protein [Strongylocentrotus purpuratus]	-	-	-	-	sp|Q5EAR5|TRPT1_DANRE	53.76	3e-22	tRNA 2'-phosphotransferase 1
Unigene_32950	594	0	2	0	2.13618	Inf	Inf	Up	0.5	1.12182	-	359	3	357	0.53	KOG0101/Posttranslational modification, protein turnover, chaperones ;/Molecular chaperones HSP70/HSC70, HSP70 superfamily	-	-	-	ko03040//Spliceosome;ko05145//Toxoplasmosis;ko05162//Measles;ko04144//Endocytosis;ko04141//Protein processing in endoplasmic reticulum;ko04010//MAPK signaling pathway;ko04612//Antigen processing and presentation	gi|113208385|dbj|BAF03555.1|	73.56	4.22e-60	heat shock protein 70 [Mamestra brassicae]	gi|241913650|gb|GQ199477.1|	79.83	6e-38	Heliothis viriplaca heat shock protein 70 mRNA, complete cds	sp|O97125|HSP68_DROME	77.01	5e-57	Heat shock protein 68
Unigene_34552	342	0	1	0	1.8551	Inf	Inf	Up	1	1.12094	-	127	291	165	0.42	-	-	-	-	-	-	-	-	-	-	-	-	-	-	-	-	-
Unigene_27683	370	0	1	0	1.71472	Inf	Inf	Up	1	1.12087	-	70	303	234	0.43	-	-	-	-	-	-	-	-	-	-	-	-	-	-	-	-	-
Unigene_30592	534	0	1	0	1.1881	Inf	Inf	Up	1	1.12084	-	3	374	372	0.5	KOG0920/RNA processing and modification ;/ATP-dependent RNA helicase A	-	GO:0003676//nucleic acid binding;GO:0016787//hydrolase activity	-	-	gi|120538303|gb|AAI29715.1|	42.7	1.11e-28	LOC100036956 protein [Xenopus laevis]	-	-	-	-	sp|B2RR83|YTDC2_MOUSE	31.82	2e-17	Probable ATP-dependent RNA helicase YTHDC2
Unigene_28223	322	0	1	0	1.97033	Inf	Inf	Up	1	1.12065	-	118	267	150	0.36	-	-	-	-	-	-	-	-	-	-	-	-	-	-	-	-	-
Unigene_33793	398	0	2	0	3.18817	Inf	Inf	Up	0.5	1.12109	-	398	3	396	0.55	-	-	-	-	-	-	-	-	-	-	-	-	-	-	-	-	-
Unigene_33985	541	0	2	0	2.34545	Inf	Inf	Up	0.5	1.12087	-	525	223	303	0.43	-	-	-	-	-	-	-	-	-	-	-	-	-	-	-	-	-
Unigene_34510	216	0	1	0	2.93724	Inf	Inf	Up	1	1.12044	-	25	216	192	0.66	-	-	-	-	-	-	-	-	-	gi|114052528|ref|NM_001046789.1|	90.16	5e-08	Bombyx mori beadex/dLMO protein (LOC692949), mRNA	-	-	-	-
Unigene_33809	425	0	3	0	4.47843	Inf	Inf	Up	0.5	1.12073	-	253	89	165	0.41	-	-	-	-	-	-	-	-	-	-	-	-	-	-	-	-	-
Unigene_19174	249	0	1	0	2.54797	Inf	Inf	Up	1	1.12029	-	248	9	240	0.39	KOG2517/Carbohydrate transport and metabolism ;/Ribulose kinase and related carbohydrate kinases	-	GO:0016301//kinase activity	GO:0006071//glycerol metabolic process;GO:0006796//phosphate metabolic process	ko03320//PPAR signaling pathway;ko04626//Plant-pathogen interaction;ko01100//Metabolic pathways;ko00561//Glycerolipid metabolism	gi|168823405|ref|NP_001108336.1|	83.54	8.81e-32	Glycerol kinase-2 [Bombyx mori]	gi|168823404|ref|NM_001114864.1|	83.81	3e-10	Bombyx mori Glycerol kinase-2 (Gk-2), mRNA	sp|Q14410|GLPK2_HUMAN	53.85	9e-17	Glycerol kinase 2
Unigene_28258	133	0	1	0	4.77026	Inf	Inf	Up	1	1.12025	-	3	113	111	0.32	-	-	-	-	-	-	-	-	-	-	-	-	-	-	-	-	-
Unigene_29611	470	0	2	0	2.69977	Inf	Inf	Up	0.5	1.12015	-	422	273	150	0.34	-	-	-	-	-	-	-	-	-	-	-	-	-	-	-	-	-
Unigene_32890	277	0	2	0	4.58083	Inf	Inf	Up	0.5	1.12	-	203	42	162	0.5	-	-	GO:0046872//metal ion binding	-	-	gi|189234451|ref|XP_967488.2|	69.81	1.44e-23	PREDICTED: similar to blue cheese CG14001-PA [Tribolium castaneum]	gi|189234450|ref|XM_962395.2|	90.91	7e-05	PREDICTED: Tribolium castaneum similar to blue cheese CG14001-PA (LOC655832), mRNA	-	-	-	-
Unigene_26180	297	0	2	0	4.27236	Inf	Inf	Up	0.5	1.11971	-	27	296	270	0.37	-	-	-	-	-	gi|156541461|ref|XP_001599944.1|	44.09	1.95e-15	PREDICTED: similar to copia-like retrotransposable element [Nasonia vitripennis]	-	-	-	-	-	-	-	-
Unigene_32685	983	0	4	0	2.58167	Inf	Inf	Up	0.25	0.992189	-	867	463	405	0.42	KOG1102/General function prediction only ;/Rab6 GTPase activator GAPCenA and related TBC domain proteins	-	-	-	-	gi|270016478|gb|EFA12924.1|	46.4	3.25e-40	hypothetical protein TcasGA2_TC006994 [Tribolium castaneum]	gi|195381156|ref|XM_002049285.1|	80.99	7e-05	Drosophila virilis GJ21521 (Dvir\GJ21521), mRNA	sp|Q80XC3|US6NL_MOUSE	37.16	6e-26	USP6 N-terminal-like protein
Unigene_34355	423	0	1	0	1.49987	Inf	Inf	Up	1	1.11996	-	113	415	303	0.48	-	-	-	-	-	-	-	-	-	-	-	-	-	-	-	-	-
Unigene_32712	274	0	2	0	4.63098	Inf	Inf	Up	0.5	1.11949	-	1	198	198	0.47	-	-	-	-	-	-	-	-	-	-	-	-	-	-	-	-	-
Unigene_32176	425	0	2	0	2.98562	Inf	Inf	Up	0.5	1.11942	-	145	321	177	0.39	-	-	-	-	-	-	-	-	-	gi|289546636|gb|GQ503076.1|	98.41	3e-23	Trischistoma sp. 2 ZQZ-2010a isolate BOT03 18S small subunit ribosomal gene, partial sequence	-	-	-	-
Unigene_34680	404	0	1	0	1.57041	Inf	Inf	Up	1	1.11982	-	404	3	402	0.59	KOG0569/Carbohydrate transport and metabolism ;/Permease of the major facilitator superfamily	-	GO:0022891//substrate-specific transmembrane transporter activity	GO:0006810//transport	ko05211//Renal cell carcinoma;ko05200//Pathways in cancer;ko04976//Bile secretion;ko04920//Adipocytokine signaling pathway	gi|157112767|ref|XP_001651862.1|	50.76	7.31e-31	glucose transporter (sugar transporter [Aedes aegypti]	-	-	-	-	sp|Q8IRI6|GTR1_DROME	41.09	2e-18	Glucose transporter type 1
Unigene_33531	760	0	2	0	1.66959	Inf	Inf	Up	0.5	1.11927	-	697	458	240	0.32	-	-	-	-	-	-	-	-	-	-	-	-	-	-	-	-	-
Unigene_9516	401	0	5	0	7.91078	Inf	Inf	Up	0.125	0.779884	-	376	185	192	0.37	-	-	-	-	-	-	-	-	-	-	-	-	-	-	-	-	-
Unigene_23108	262	0	1	0	2.42155	Inf	Inf	Up	1	1.11975	-	209	54	156	0.43	-	-	-	-	-	-	-	-	-	-	-	-	-	-	-	-	-
Unigene_34387	329	0	1	0	1.9284	Inf	Inf	Up	1	1.11971	-	150	272	123	0.29	-	-	-	-	-	-	-	-	-	-	-	-	-	-	-	-	-
Unigene_33919	443	0	2	0	2.86431	Inf	Inf	Up	0.5	1.11913	-	443	234	210	0.38	-	-	-	-	-	-	-	-	-	-	-	-	-	-	-	-	-
Unigene_16430	624	0	1	0	1.01674	Inf	Inf	Up	1	1.11964	-	97	294	198	0.48	-	-	-	-	-	-	-	-	-	-	-	-	-	-	-	-	-
Unigene_34454	235	0	1	0	2.69977	Inf	Inf	Up	1	1.1196	-	2	235	234	0.49	-	-	-	-	-	-	-	-	-	-	-	-	-	-	-	-	-
Unigene_33802	827	0	2	0	1.53433	Inf	Inf	Up	0.5	1.11877	-	826	419	408	0.6	KOG0272/RNA processing and modification ;/U4/U6 small nuclear ribonucleoprotein Prp4 (contains WD40 repeats)	-	-	-	-	gi|242005915|ref|XP_002423805.1|	57.53	5.75e-69	WD-repeat protein, putative [Pediculus humanus corporis]	-	-	-	-	sp|Q6P2Y2|WDR69_XENTR	49.06	3e-58	WD repeat-containing protein 69
Unigene_25654	266	0	2	0	4.77026	Inf	Inf	Up	0.5	1.11862	-	51	233	183	0.53	-	-	-	-	-	-	-	-	-	-	-	-	-	-	-	-	-
Unigene_32326	464	0	3	0	4.10201	Inf	Inf	Up	0.5	1.11848	-	292	11	282	0.36	-	-	-	-	-	gi|27368143|gb|AAN87269.1|	30.85	3.97e-11	ORF [Drosophila melanogaster]	-	-	-	-	-	-	-	-
Unigene_35316	108	0	1	0	5.87449	Inf	Inf	Up	1	1.11946	-	3	107	105	0.3	-	-	-	-	-	-	-	-	-	-	-	-	-	-	-	-	-
Unigene_32698	265	0	2	0	4.78826	Inf	Inf	Up	0.5	1.11819	-	1	132	132	0.42	-	-	-	-	-	-	-	-	-	-	-	-	-	-	-	-	-
Unigene_34080	208	0	1	0	3.05022	Inf	Inf	Up	1	1.11931	-	1	171	171	0.27	-	-	-	-	-	-	-	-	-	-	-	-	-	-	-	-	-
Unigene_33476	321	0	1	0	1.97646	Inf	Inf	Up	1	1.11927	-	309	64	246	0.46	-	-	-	-	-	gi|307183133|gb|EFN70050.1|	50.94	4.86e-06	Rho GTPase-activating protein 11A [Camponotus floridanus]	-	-	-	-	-	-	-	-
Unigene_29997	239	0	3	0	7.96374	Inf	Inf	Up	0.5	1.11775	-	175	8	168	0.34	-	-	-	-	-	-	-	-	-	-	-	-	-	-	-	-	-
Unigene_33872	339	0	1	0	1.87152	Inf	Inf	Up	1	1.11924	-	1	336	336	0.58	KOG0891/Replication, recombination and repair ;/DNA-dependent protein kinase	GO:0031981//nuclear lumen;GO:0043234//protein complex	GO:0005515//protein binding;GO:0004674//protein serine/threonine kinase activity	GO:0010468//regulation of gene expression;GO:0016310//phosphorylation;GO:0006464//protein modification process;GO:0050794//regulation of cellular process;GO:0030098//lymphocyte differentiation;GO:0006281//DNA repair	ko04110//Cell cycle;ko03450//Non-homologous end-joining	gi|281205465|gb|EFA79656.1|	34.83	1.26e-06	DNA-dependent protein kinase subunit [Polysphondylium pallidum PN500]	-	-	-	-	sp|Q54UC0|PRKDC_DICDI	31.96	3e-07	DNA-dependent protein kinase catalytic subunit
Unigene_32548	428	0	1	0	1.48235	Inf	Inf	Up	1	1.1192	-	206	403	198	0.45	-	-	-	-	-	-	-	-	-	-	-	-	-	-	-	-	-
Unigene_33848	466	0	2	0	2.72294	Inf	Inf	Up	0.5	1.1166	-	416	210	207	0.37	-	-	-	-	-	-	-	-	-	-	-	-	-	-	-	-	-
Unigene_32394	515	0	1	0	1.23193	Inf	Inf	Up	1	1.11909	-	115	330	216	0.36	KOG1696/Translation, ribosomal structure and biogenesis ;/60s ribosomal protein L19	-	-	-	ko03010//Ribosome	gi|158187770|gb|ABW23174.1|	37.33	1.87e-19	ribosomal protein rpl19 [Arenicola marina]	-	-	-	-	sp|O02639|RL19_CAEEL	36	3e-17	60S ribosomal protein L19
Unigene_7357	249	0	3	0	7.64391	Inf	Inf	Up	0.5	1.11653	-	150	37	114	0.32	-	-	-	-	-	-	-	-	-	-	-	-	-	-	-	-	-
Unigene_32722	610	0	2	0	2.08015	Inf	Inf	Up	0.5	1.11631	-	181	609	429	0.5	KOG4625/Signal transduction mechanisms ;/Notch signaling protein Neuralized, Nuez domain	-	-	-	-	gi|170039502|ref|XP_001847572.1|	32.98	1.35e-16	conserved hypothetical protein [Culex quinquefasciatus]	-	-	-	-	sp|Q5NCX5|NEUL4_MOUSE	29.41	6e-10	Neuralized-like protein 4
Unigene_32601	695	0	3	0	2.73861	Inf	Inf	Up	0.5	1.11588	-	666	55	612	0.62	KOG3589/Signal transduction mechanisms ;/G protein signaling regulators	GO:0043231//intracellular membrane-bounded organelle	GO:0019900//kinase binding	GO:0003002//regionalization;GO:0016055//Wnt receptor signaling pathway;GO:0007472//wing disc morphogenesis;GO:0006909//phagocytosis;GO:0007292//female gamete generation;GO:0019827//stem cell maintenance	ko05200//Pathways in cancer;ko04310//Wnt signaling pathway;ko05217//Basal cell carcinoma;ko05213//Endometrial cancer;ko05210//Colorectal cancer	gi|195108577|ref|XP_001998869.1|	42.86	1.55e-20	GI24204 [Drosophila mojavensis]	-	-	-	-	sp|Q9V407|AXN_DROME	44.74	1e-20	Axin
Unigene_33301	398	0	1	0	1.59408	Inf	Inf	Up	1	1.11884	-	389	288	102	0.28	-	-	-	-	-	-	-	-	-	gi|88658887|gb|DQ389450.1|	90.83	8e-27	Melitaea cinxia isolate 30Ns48.441 genomic sequence	-	-	-	-
Unigene_30161	337	0	1	0	1.88263	Inf	Inf	Up	1	1.11877	-	246	1	246	0.38	-	-	-	-	-	-	-	-	-	-	-	-	-	-	-	-	-
Unigene_32840	423	0	3	0	4.49961	Inf	Inf	Up	0.5	1.11544	-	2	421	420	0.72	KOG3173/General function prediction only ;/Predicted Zn-finger protein	-	GO:0046914//transition metal ion binding	-	-	gi|242011970|ref|XP_002426716.1|	54.76	1.61e-09	conserved hypothetical protein [Pediculus humanus corporis]	-	-	-	-	sp|Q86XD8|ANUB1_HUMAN	55.26	9e-09	AN1-type zinc finger and ubiquitin domain-containing protein 1
Unigene_35141	324	0	1	0	1.95816	Inf	Inf	Up	1	1.11866	-	154	324	171	0.43	-	-	-	-	-	-	-	-	-	-	-	-	-	-	-	-	-
Unigene_15968	225	0	5	0	14.0988	Inf	Inf	Up	0.125	0.7789	-	71	223	153	0.41	-	-	-	-	-	gi|260907902|gb|ACX53752.1|	71.74	1.15e-15	short-chain dehydrogenase [Heliothis virescens]	-	-	-	-	-	-	-	-
Unigene_32816	537	0	4	0	4.72585	Inf	Inf	Up	0.25	0.990596	-	537	19	519	0.58	KOG0971/Cell cycle control, cell division, chromosome partitioning ; Cytoskeleton ;/Microtubule-associated protein dynactin DCTN1/Glued	GO:0043231//intracellular membrane-bounded organelle;GO:0000775//chromosome, centromeric region;GO:0005875//microtubule associated complex;GO:0005876//spindle microtubule;GO:0000922//spindle pole	GO:0005515//protein binding;GO:0003702//RNA polymerase II transcription factor activity;GO:0003774//motor activity	GO:0009605//response to external stimulus;GO:0009639//response to red or far red light;GO:0051297//centrosome organization;GO:0050658//RNA transport;GO:0007051//spindle organization;GO:0045165//cell fate commitment;GO:0051276//chromosome organization;GO:0015031//protein transport;GO:0009648//photoperiodism;GO:0007292//female gamete generation;GO:0034643//establishment of mitochondrion localizatio…	ko05016//Huntington's disease;ko04962//Vasopressin-regulated water reabsorption	gi|157112397|ref|XP_001657515.1|	60.16	5.94e-38	dynactin [Aedes aegypti]	-	-	-	-	sp|P13496|DCTN1_DROME	54.1	1e-30	Dynactin subunit 1
Unigene_33820	117	0	1	0	5.42261	Inf	Inf	Up	1	1.11848	-	91	8	84	0.31	-	-	-	-	-	-	-	-	-	-	-	-	-	-	-	-	-
Unigene_23945	169	0	1	0	3.75411	Inf	Inf	Up	1	1.11844	-	168	1	168	0.46	-	-	-	-	ko04141//Protein processing in endoplasmic reticulum	gi|307192771|gb|EFN75861.1|	58.54	1.51e-07	Hypoxia up-regulated protein 1 [Harpegnathos saltator]	-	-	-	-	-	-	-	-
Unigene_32873	396	0	1	0	1.60213	Inf	Inf	Up	1	1.11833	-	344	243	102	0.37	-	-	-	-	-	-	-	-	-	-	-	-	-	-	-	-	-
Unigene_33769	457	0	1	0	1.38828	Inf	Inf	Up	1	1.1183	-	169	2	168	0.37	-	-	-	-	-	-	-	-	-	gi|319918813|dbj|AB597007.1|	95.45	2e-09	Ostrinia nubilalis OnubOR7b gene for odorant receptor, partial cds, clone: 32P24	-	-	-	-
Unigene_33969	478	0	1	0	1.32729	Inf	Inf	Up	1	1.11826	-	324	476	153	0.39	-	-	-	-	-	-	-	-	-	-	-	-	-	-	-	-	-
Unigene_9708	131	0	1	0	4.84309	Inf	Inf	Up	1	1.11819	-	130	50	81	0.4	-	-	-	-	-	-	-	-	-	-	-	-	-	-	-	-	-
Unigene_33155	496	0	2	0	2.55825	Inf	Inf	Up	0.5	1.11451	-	3	338	336	0.41	KOG1721/General function prediction only ;/FOG: Zn-finger	-	-	-	-	gi|157136418|ref|XP_001663747.1|	34.62	1.9e-09	hypothetical protein AaeL_AAEL013548 [Aedes aegypti]	-	-	-	-	sp|O75373|ZN737_HUMAN	30.56	3e-08	Zinc finger protein 737
Unigene_32747	493	0	1	0	1.28691	Inf	Inf	Up	1	1.11812	-	255	88	168	0.39	-	-	-	-	-	-	-	-	-	gi|319918817|dbj|AB597304.1|	83.21	3e-33	Ostrinia nubilalis OnubOR5c, OnubOR4 genes, partial cds	-	-	-	-
Unigene_31953	373	0	1	0	1.70092	Inf	Inf	Up	1	1.11808	-	2	241	240	0.39	-	-	-	-	-	-	-	-	-	-	-	-	-	-	-	-	-
Unigene_33323	486	0	1	0	1.30544	Inf	Inf	Up	1	1.11804	-	485	360	126	0.38	-	-	-	-	-	-	-	-	-	-	-	-	-	-	-	-	-
Unigene_23599	313	0	4	0	8.10792	Inf	Inf	Up	0.25	0.989688	-	1	246	246	0.54	-	-	-	GO:0009605//response to external stimulus	ko04510//Focal adhesion;ko04010//MAPK signaling pathway	gi|194884528|ref|XP_001976284.1|	35.38	1.2e-07	GG20096 [Drosophila erecta]	-	-	-	-	-	-	-	-
Unigene_33541	644	0	2	0	1.97033	Inf	Inf	Up	0.5	1.11429	-	334	552	219	0.34	-	-	-	-	-	-	-	-	-	-	-	-	-	-	-	-	-
Unigene_34148	483	0	2	0	2.6271	Inf	Inf	Up	0.5	1.11422	-	183	347	165	0.25	-	-	-	-	-	-	-	-	-	-	-	-	-	-	-	-	-
Unigene_32472	366	0	2	0	3.46691	Inf	Inf	Up	0.5	1.11408	-	1	180	180	0.37	-	-	-	-	-	-	-	-	-	gi|134001169|gb|EF113396.1|	95.12	1e-07	Ostrinia nubilalis desaturase (ezi-D11 beta-2) gene, complete cds	-	-	-	-
Unigene_32576	536	0	1	0	1.18367	Inf	Inf	Up	1	1.11797	-	179	33	147	0.27	-	-	-	-	-	-	-	-	-	-	-	-	-	-	-	-	-
Unigene_33901	326	0	2	0	3.8923	Inf	Inf	Up	0.5	1.11393	-	324	1	324	0.52	KOG3676/Inorganic ion transport and metabolism ; Signal transduction mechanisms ;/Ca2+-permeable cation channel OSM-9 and related channels (OTRPC family)	GO:0031224//intrinsic to membrane	GO:0015075//ion transmembrane transporter activity	GO:0006950//response to stress;GO:0006810//transport;GO:0050954//sensory perception of mechanical stimulus;GO:0042332//gravitaxis;GO:0007610//behavior;GO:0009266//response to temperature stimulus	-	gi|110748981|ref|XP_001121881.1|	88.24	1.28e-41	PREDICTED: similar to CG4536-PA [Apis mellifera]	gi|198471317|ref|XM_001355542.2|	81.73	8e-05	Drosophila pseudoobscura pseudoobscura GA18240 (Dpse\GA18240), mRNA	-	-	-	-
Unigene_21822	278	0	2	0	4.56435	Inf	Inf	Up	0.5	1.11379	-	31	243	213	0.55	KOG1221/Lipid transport and metabolism ;/Acyl-CoA reductase	-	-	-	-	gi|298402917|gb|ADI82778.1|	67.69	1.62e-14	fatty-acyl CoA reductase 5 [Ostrinia nubilalis]	gi|298402916|gb|GU808254.1|	92.45	8e-91	Ostrinia nubilalis strain Z fatty-acyl CoA reductase 5 mRNA, complete cds	-	-	-	-
Unigene_25735	224	0	1	0	2.83234	Inf	Inf	Up	1	1.11772	-	160	2	159	0.36	-	-	-	-	-	-	-	-	-	-	-	-	-	-	-	-	-
Unigene_5592	396	0	4	0	6.40853	Inf	Inf	Up	0.25	0.989122	-	292	2	291	0.58	KOG3627/Amino acid transport and metabolism ;/Trypsin	-	GO:0008233//peptidase activity	-	-	gi|21630233|gb|AAM69353.1|AF518768_1	66.67	3.4e-38	serine proteinase-like protein 2 [Manduca sexta]	-	-	-	-	-	-	-	-
Unigene_33296	578	0	3	0	3.29297	Inf	Inf	Up	0.5	1.11365	-	382	152	231	0.35	-	-	-	-	-	-	-	-	-	-	-	-	-	-	-	-	-
Unigene_34541	312	0	1	0	2.03348	Inf	Inf	Up	1	1.11765	-	2	310	309	0.71	-	-	-	-	-	-	-	-	-	-	-	-	-	-	-	-	-
Unigene_4221	209	0	3	0	9.10686	Inf	Inf	Up	0.5	1.11357	-	1	195	195	0.51	-	-	-	-	-	-	-	-	-	gi|156148669|emb|CU179746.6|	88.57	5e-11	Zebrafish DNA sequence from clone RP71-42C1, complete sequence	-	-	-	-
Unigene_32897	509	0	2	0	2.49291	Inf	Inf	Up	0.5	1.11343	-	463	2	462	0.56	-	-	-	-	-	gi|307170062|gb|EFN62504.1|	49.32	8.09e-12	SET and MYND domain-containing protein 4 [Camponotus floridanus]	-	-	-	-	-	-	-	-
Unigene_31434	489	0	1	0	1.29743	Inf	Inf	Up	1	1.11761	-	306	1	306	0.56	KOG4171/Nucleotide transport and metabolism ;/Adenylate/guanylate kinase	GO:0043234//protein complex;GO:0043227//membrane-bounded organelle;GO:0044424//intracellular part	GO:0031072//heat shock protein binding;GO:0016829//lyase activity;GO:0032561//guanyl ribonucleotide binding;GO:0009975//cyclase activity;GO:0046983//protein dimerization activity;GO:0005506//iron ion binding	GO:0009124//nucleoside monophosphate biosynthetic process;GO:0006164//purine nucleotide biosynthetic process;GO:0007165//signal transduction	ko00230//Purine metabolism;ko04540//Gap junction;ko04270//Vascular smooth muscle contraction;ko04970//Salivary secretion;ko04730//Long-term depression	gi|3372756|gb|AAC61264.1|	82.71	9.3e-66	soluble guanylyl cyclase beta-1 subunit [Manduca sexta]	gi|1388117|gb|U42623.1|AQU42623	84.31	1e-10	Anopheles quadriannulatus SQUAD soluble guanylate cyclase gene, partial cds	sp|O54865|GCYB1_MOUSE	72.28	2e-47	Guanylate cyclase soluble subunit beta-1
Unigene_32217	307	0	1	0	2.0666	Inf	Inf	Up	1	1.1175	-	165	1	165	0.51	-	-	-	-	-	-	-	-	-	-	-	-	-	-	-	-	-
Unigene_32580	629	0	3	0	3.02597	Inf	Inf	Up	0.5	1.11271	-	293	478	186	0.38	-	-	-	-	-	-	-	-	-	-	-	-	-	-	-	-	-
Unigene_32629	182	0	1	0	3.48596	Inf	Inf	Up	1	1.11739	-	142	53	90	0.22	-	-	-	-	-	-	-	-	-	-	-	-	-	-	-	-	-
Unigene_29258	266	0	1	0	2.38513	Inf	Inf	Up	1	1.11736	-	175	38	138	0.31	-	-	-	-	-	-	-	-	-	-	-	-	-	-	-	-	-
Unigene_32976	1105	0	4	0	2.29663	Inf	Inf	Up	0.25	0.988556	-	1105	590	516	0.56	KOG4590/Signal transduction mechanisms ;/Signal transduction protein Enabled, contains WH1 domain	-	-	-	ko04630//Jak-STAT signaling pathway	gi|242024028|ref|XP_002432432.1|	40.22	1.58e-33	sprouty protein evh1 domain containing protein, putative [Pediculus humanus corporis]	-	-	-	-	sp|Q924S8|SPRE1_MOUSE	46.79	7e-26	Sprouty-related, EVH1 domain-containing protein 1
Unigene_34343	741	0	1	0	0.856201	Inf	Inf	Up	1	1.11728	-	740	186	555	0.59	KOG3519/Signal transduction mechanisms ;/Invasion-inducing protein TIAM1/CDC24 and related RhoGEF GTPases	GO:0044464//cell part	GO:0005088//Ras guanyl-nucleotide exchange factor activity;GO:0004871//signal transducer activity	GO:0065008;GO:0007267//cell-cell signaling;GO:0007010//cytoskeleton organization;GO:0010769//regulation of cell morphogenesis involved in differentiation;GO:0007266//Rho protein signal transduction	-	gi|156554188|ref|XP_001600062.1|	59.52	5.54e-52	PREDICTED: similar to still life type 1 [Nasonia vitripennis]	gi|195588013|ref|XM_002083720.1|	81.98	1e-33	Drosophila simulans GD13896 (Dsim\GD13896), mRNA	sp|P91621|SIF1_DROME	64.04	6e-31	Protein still life, isoform SIF type 1
Unigene_33058	641	0	1	0	0.989774	Inf	Inf	Up	1	1.11714	-	640	179	462	0.44	-	-	-	-	-	-	-	-	-	-	-	-	-	-	-	-	-
Unigene_32521	425	0	1	0	1.49281	Inf	Inf	Up	1	1.11703	-	2	295	294	0.36	-	-	-	-	-	-	-	-	-	-	-	-	-	-	-	-	-
Unigene_34065	777	0	2	0	1.63306	Inf	Inf	Up	0.5	1.11214	-	466	648	183	0.4	-	-	-	-	-	-	-	-	-	-	-	-	-	-	-	-	-
Unigene_18859	236	0	1	0	2.68833	Inf	Inf	Up	1	1.11699	-	2	235	234	0.56	KOG1202/Lipid transport and metabolism ;/Animal-type fatty acid synthase and related proteins	-	GO:0046914//transition metal ion binding;GO:0016787//hydrolase activity;GO:0016746//transferase activity, transferring acyl groups;GO:0022892	GO:0008152//metabolic process	ko04910//Insulin signaling pathway;ko00061//Fatty acid biosynthesis;ko01100//Metabolic pathways	gi|112984330|ref|NP_001037476.1|	89.74	8.29e-35	p260 [Bombyx mori]	gi|112984329|ref|NM_001044011.1|	79.33	9e-07	Bombyx mori p260 (LOC693037), mRNA	sp|P12785|FAS_RAT	46.15	1e-13	Fatty acid synthase
Unigene_23299	280	0	1	0	2.26587	Inf	Inf	Up	1	1.11685	-	50	244	195	0.44	-	-	-	-	-	-	-	-	-	-	-	-	-	-	-	-	-
Unigene_32365	813	0	5	0	3.90188	Inf	Inf	Up	0.125	0.777778	-	2	652	651	0.43	KOG1721/General function prediction only ;/FOG: Zn-finger	-	-	-	-	gi|198432338|ref|XP_002129402.1|	33.33	2.55e-10	PREDICTED: zinc finger protein [Ciona intestinalis]	gi|291201242|emb|FP340417.1|	82.47	5e-05	87A24_SfBAC_fin, Spodoptera frugiperda BAC, egg DNA	sp|Q6GL52|ZN574_XENTR	36.17	3e-09	Zinc finger protein 574
Unigene_32704	431	0	2	0	2.94406	Inf	Inf	Up	0.5	1.11178	-	281	54	228	0.51	-	-	-	-	-	-	-	-	-	-	-	-	-	-	-	-	-
Unigene_34189	447	0	3	0	4.25802	Inf	Inf	Up	0.5	1.11143	-	2	445	444	0.48	-	GO:0044428//nuclear part	-	GO:0006351//transcription, DNA-dependent	-	gi|91083789|ref|XP_972713.1|	47.55	7.44e-31	PREDICTED: similar to suppressor of yeast mitotic catastrophe [Tribolium castaneum]	-	-	-	-	sp|Q5U249|ELYS_XENLA	32.48	7e-11	Protein ELYS
Unigene_33048	495	0	3	0	3.84512	Inf	Inf	Up	0.5	1.11114	-	493	2	492	0.6	-	-	-	-	-	gi|157133015|ref|XP_001662740.1|	36.25	1.04e-21	hypothetical protein AaeL_AAEL012615 [Aedes aegypti]	-	-	-	-	-	-	-	-
Unigene_28933	267	0	2	0	4.7524	Inf	Inf	Up	0.5	1.111	-	261	121	141	0.29	-	-	-	-	-	-	-	-	-	-	-	-	-	-	-	-	-
Unigene_15165	218	0	4	0	11.6412	Inf	Inf	Up	0.25	0.987651	-	65	151	87	0.31	-	-	-	-	-	-	-	-	-	-	-	-	-	-	-	-	-
Unigene_34255	444	0	1	0	1.42893	Inf	Inf	Up	1	1.11638	-	17	169	153	0.32	-	-	-	-	-	-	-	-	-	-	-	-	-	-	-	-	-
Unigene_32122	401	0	3	0	4.74647	Inf	Inf	Up	0.5	1.11085	-	3	401	399	0.57	KOG1449/Signal transduction mechanisms ;/Predicted Rho GTPase-activating protein CdGAPr	GO:0044464//cell part	GO:0005543//phospholipid binding	GO:0007411//axon guidance	-	gi|189239781|ref|XP_968224.2|	70.15	1.57e-49	PREDICTED: similar to cdc42 gtpase-activating protein [Tribolium castaneum]	-	-	-	-	sp|Q9VIS1|CDGAP_DROME	57.25	7e-38	GTPase-activating protein CdGAPr
Unigene_16806	614	0	3	0	3.09989	Inf	Inf	Up	0.5	1.11078	-	467	303	165	0.33	-	-	-	-	-	-	-	-	-	-	-	-	-	-	-	-	-
Unigene_31173	449	0	2	0	2.82604	Inf	Inf	Up	0.5	1.11071	-	304	438	135	0.3	-	-	-	-	-	-	-	-	-	-	-	-	-	-	-	-	-
Unigene_12341	252	0	7	0	17.6235	Inf	Inf	Up	0.0625	0.562223	-	252	1	252	0.5	KOG1637/Translation, ribosomal structure and biogenesis ;/Threonyl-tRNA synthetase	-	GO:0016876//ligase activity, forming aminoacyl-tRNA and related compounds	GO:0006412//translation;GO:0043039//tRNA aminoacylation	ko00970//Aminoacyl-tRNA biosynthesis	gi|156552955|ref|XP_001603180.1|	66.67	2.64e-20	PREDICTED: similar to threonyl-tRNA synthetase [Nasonia vitripennis]	-	-	-	-	sp|Q3ZBV8|SYTC_BOVIN	51.16	5e-16	Threonyl-tRNA synthetase, cytoplasmic
Unigene_33682	880	0	5	0	3.6048	Inf	Inf	Up	0.125	0.777218	-	339	1	339	0.42	-	-	-	-	-	-	-	-	-	-	-	-	-	-	-	-	-
Unigene_32538	256	0	2	0	4.9566	Inf	Inf	Up	0.5	1.11064	-	2	235	234	0.3	-	-	-	-	-	-	-	-	-	-	-	-	-	-	-	-	-
Unigene_33676	403	0	2	0	3.14861	Inf	Inf	Up	0.5	1.11057	-	3	278	276	0.5	-	-	-	-	-	-	-	-	-	-	-	-	-	-	-	-	-
Unigene_34109	400	0	1	0	1.58611	Inf	Inf	Up	1	1.11624	-	364	2	363	0.33	KOG4641/Signal transduction mechanisms ;/FOG: Toll/interleukin receptor and related proteins containing LRR and TIR repeats	GO:0016021//integral to membrane;GO:0043234//protein complex	GO:0019904//protein domain specific binding	GO:0009880//embryonic pattern specification;GO:0048534;GO:0002783;GO:0009798//axis specification;GO:0007165//signal transduction;GO:0002780;GO:0008039//synaptic target recognition;GO:0035006//melanization defense response;GO:0002682//regulation of immune system process	ko05144//Malaria;ko05142//Chagas disease (American trypanosomiasis);ko05145//Toxoplasmosis;ko04145//Phagosome;ko05162//Measles;ko05323//Rheumatoid arthritis;ko04620//Toll-like receptor signaling pathway;ko05146//Amoebiasis;ko05140//Leishmaniasis	gi|270012054|gb|EFA08502.1|	52.17	2.99e-28	hypothetical protein TcasGA2_TC006154 [Tribolium castaneum]	-	-	-	-	sp|P08953|TOLL_DROME	39.77	2e-15	Protein toll
Unigene_34271	426	0	1	0	1.48931	Inf	Inf	Up	1	1.11616	-	417	1	417	0.61	KOG0606/Signal transduction mechanisms ; General function prediction only ;/Microtubule-associated serine/threonine kinase and related proteins	GO:0044424//intracellular part	GO:0008415//acyltransferase activity;GO:0004674//protein serine/threonine kinase activity;GO:0046872//metal ion binding;GO:0019899//enzyme binding;GO:0032559	GO:0032655;GO:0003006//developmental process involved in reproduction;GO:0006464//protein modification process	-	gi|195428295|ref|XP_002062209.1|	62	3.75e-39	GK17419 [Drosophila willistoni]	gi|158287718|ref|XM_563913.5|	86.89	3e-05	Anopheles gambiae str. PEST AGAP011030-PA (AgaP_AGAP011030) mRNA, complete cds	sp|Q6P0Q8|MAST2_HUMAN	57.58	4e-30	Microtubule-associated serine/threonine-protein kinase 2
Unigene_12256	250	0	1	0	2.53778	Inf	Inf	Up	1	1.11613	-	61	210	150	0.42	-	-	-	-	-	-	-	-	-	-	-	-	-	-	-	-	-
Unigene_32802	607	0	2	0	2.09043	Inf	Inf	Up	0.5	1.11007	-	8	277	270	0.31	-	-	-	-	-	-	-	-	-	-	-	-	-	-	-	-	-
Unigene_35417	242	0	1	0	2.62167	Inf	Inf	Up	1	1.11602	-	21	242	222	0.41	KOG0059/Lipid transport and metabolism ; General function prediction only ;/Lipid exporter ABCA1 and related proteins, ABC superfamily	-	GO:0017111//nucleoside-triphosphatase activity;GO:0000166//nucleotide binding	-	ko04142//Lysosome;ko02010//ABC transporters	gi|170037548|ref|XP_001846619.1|	45.45	7.35e-08	ATP-binding cassette sub-family A member 3 [Culex quinquefasciatus]	-	-	-	-	sp|Q9BZC7|ABCA2_HUMAN	46.43	2e-06	ATP-binding cassette sub-family A member 2
Unigene_33354	275	0	1	0	2.30707	Inf	Inf	Up	1	1.11573	-	100	273	174	0.34	-	-	-	-	-	-	-	-	-	-	-	-	-	-	-	-	-
Unigene_33360	308	0	1	0	2.05989	Inf	Inf	Up	1	1.1157	-	57	308	252	0.46	KOG1721/General function prediction only ;/FOG: Zn-finger	-	-	-	-	gi|260795687|ref|XP_002592836.1|	44.59	9.43e-14	hypothetical protein BRAFLDRAFT_65421 [Branchiostoma floridae]	-	-	-	-	sp|P18747|ZO28_XENLA	43.84	7e-14	Oocyte zinc finger protein XlCOF28 (Fragment)
Unigene_33961	491	0	1	0	1.29215	Inf	Inf	Up	1	1.11566	-	182	21	162	0.26	-	-	-	-	-	-	-	-	-	-	-	-	-	-	-	-	-
Unigene_33834	354	0	1	0	1.79222	Inf	Inf	Up	1	1.11562	-	223	2	222	0.5	-	-	-	-	-	-	-	-	-	-	-	-	-	-	-	-	-
Unigene_33250	534	0	3	0	3.5643	Inf	Inf	Up	0.5	1.10921	-	339	1	339	0.43	KOG3515/General function prediction only ;/Predicted transmembrane protein of the immunoglobulin family of cell adhesion molecules	-	-	-	-	gi|270013632|gb|EFA10080.1|	64.04	1.81e-34	hypothetical protein TcasGA2_TC012257 [Tribolium castaneum]	-	-	-	-	-	-	-	-
Unigene_18939	512	0	4	0	4.9566	Inf	Inf	Up	0.25	0.986411	-	427	98	330	0.47	-	-	-	-	-	-	-	-	-	-	-	-	-	-	-	-	-
Unigene_20621	501	0	2	0	2.53271	Inf	Inf	Up	0.5	1.10907	-	149	3	147	0.31	-	-	-	-	-	-	-	-	-	-	-	-	-	-	-	-	-
Unigene_22452	479	0	2	0	2.64904	Inf	Inf	Up	0.5	1.109	-	378	211	168	0.33	-	-	-	-	-	-	-	-	-	-	-	-	-	-	-	-	-
Unigene_32610	404	0	1	0	1.57041	Inf	Inf	Up	1	1.11552	-	3	404	402	0.6	KOG1558/Inorganic ion transport and metabolism ;/Fe2+/Zn2+ regulated transporter	-	-	-	-	gi|270005644|gb|EFA02092.1|	32.62	5.82e-12	hypothetical protein TcasGA2_TC007727 [Tribolium castaneum]	-	-	-	-	-	-	-	-
Unigene_6400	279	0	2	0	4.54799	Inf	Inf	Up	0.5	1.10857	-	194	27	168	0.35	-	-	-	-	-	-	-	-	-	-	-	-	-	-	-	-	-
Unigene_32222	427	0	1	0	1.48582	Inf	Inf	Up	1	1.11544	-	389	90	300	0.45	KOG1555/Posttranslational modification, protein turnover, chaperones ;/26S proteasome regulatory complex, subunit RPN11	GO:0043234//protein complex	GO:0070011;GO:0016790//thiolester hydrolase activity;GO:0043169//cation binding;GO:0032403//protein complex binding	GO:0010952//positive regulation of peptidase activity;GO:0043161//proteasomal ubiquitin-dependent protein catabolic process;GO:0016579//protein deubiquitination;GO:0051320//S phase;GO:0007050//cell cycle arrest;GO:0016070//RNA metabolic process;GO:0051439//regulation of ubiquitin-protein ligase activity involved in mitotic cell cycle;GO:0006520//cellular amino acid metabolic process;GO:0006915//a…	ko03050//Proteasome	gi|291239801|ref|XP_002739812.1|	84.75	4.92e-49	PREDICTED: proteasome 26S subunit, non-ATPase 14-like [Saccoglossus kowalevskii]	-	-	-	-	sp|Q8SQY3|RPN11_ENCCU	91.53	2e-59	26S proteasome regulatory subunit RPN11
Unigene_20248	1230	0	7	0	3.61066	Inf	Inf	Up	0.0625	0.561931	-	1081	2	1080	0.43	KOG0626/Carbohydrate transport and metabolism ;/Beta-glucosidase, lactase phlorizinhydrolase, and related proteins	-	GO:0016798//hydrolase activity, acting on glycosyl bonds	GO:0008152//metabolic process	ko00052//Galactose metabolism;ko00500//Starch and sucrose metabolism;ko04973//Carbohydrate digestion and absorption;ko00940//Phenylpropanoid biosynthesis;ko00460//Cyanoamino acid metabolism;ko01100//Metabolic pathways;ko01110//Biosynthesis of secondary metabolites	gi|157121161|ref|XP_001659854.1|	50.4	3.38e-115	glycoside hydrolases [Aedes aegypti]	-	-	-	-	sp|Q02401|LPH_RAT	44.8	4e-90	Lactase-phlorizin hydrolase
Unigene_33199	240	0	2	0	5.28704	Inf	Inf	Up	0.5	1.10829	-	2	136	135	0.26	-	-	-	-	-	-	-	-	-	-	-	-	-	-	-	-	-
Unigene_33128	385	0	2	0	3.29582	Inf	Inf	Up	0.5	1.10822	-	325	116	210	0.35	-	-	-	-	-	-	-	-	-	gi|114842948|gb|DQ887770.1|	95.74	3e-11	Ostrinia furnacalis chitinase gene, complete cds	-	-	-	-
Unigene_33821	374	0	2	0	3.39275	Inf	Inf	Up	0.5	1.10815	-	1	345	345	0.55	KOG1288/Amino acid transport and metabolism ;/Amino acid transporters	-	-	-	ko05110//Vibrio cholerae infection;ko04970//Salivary secretion;ko04972//Pancreatic secretion	gi|270008324|gb|EFA04772.1|	61.54	8.93e-29	hypothetical protein TcasGA2_TC030698 [Tribolium castaneum]	gi|15010507|gb|AY047570.1|	92.68	2e-05	Drosophila melanogaster GH08340 full length cDNA	sp|Q0VGW6|S12A9_XENLA	46.49	6e-19	Solute carrier family 12 member 9
Unigene_27349	640	0	1	0	0.99132	Inf	Inf	Up	1	1.11523	-	107	571	465	0.54	KOG2353/Inorganic ion transport and metabolism ; Signal transduction mechanisms ;/L-type voltage-dependent Ca2+ channel, alpha2/delta subunit	-	-	-	ko04010//MAPK signaling pathway	gi|156546338|ref|XP_001606550.1|	29.27	1.93e-16	PREDICTED: similar to ENSANGP00000021218 [Nasonia vitripennis]	-	-	-	-	sp|Q7Z3S7|CA2D4_HUMAN	29.66	1e-12	Voltage-dependent calcium channel subunit alpha-2/delta-4
Unigene_5889	203	0	2	0	6.25069	Inf	Inf	Up	0.5	1.10808	-	199	59	141	0.3	-	-	-	-	-	-	-	-	-	-	-	-	-	-	-	-	-
Unigene_33383	858	0	4	0	2.95779	Inf	Inf	Up	0.25	0.985511	-	663	1	663	0.55	KOG3570/Signal transduction mechanisms ;/MAPK-activating protein DENN	GO:0031224//intrinsic to membrane;GO:0030136//clathrin-coated vesicle	-	GO:0006810//transport;GO:0006915//apoptosis;GO:0007049//cell cycle;GO:0000165//MAPKKK cascade;GO:0006796//phosphate metabolic process;GO:0001505//regulation of neurotransmitter levels	-	gi|195046942|ref|XP_001992240.1|	57.41	7.67e-63	GH24643 [Drosophila grimshawi]	gi|156554313|ref|XR_036764.1|	80.99	6e-05	PREDICTED: Nasonia vitripennis similar to CG5627-PA (LOC100118883), misc RNA	sp|Q9VXY2|MADD_DROME	69.75	6e-63	MAP kinase-activating death domain protein
Unigene_27152	469	0	2	0	2.70552	Inf	Inf	Up	0.5	1.10786	-	1	204	204	0.31	-	-	-	-	-	-	-	-	-	-	-	-	-	-	-	-	-
Unigene_32306	682	0	9	0	8.37244	Inf	Inf	Up	0.03125	0.355298	-	681	313	369	0.49	KOG0671/Signal transduction mechanisms ;/LAMMER dual specificity kinases	GO:0043231//intracellular membrane-bounded organelle;GO:0015630//microtubule cytoskeleton	GO:0004672//protein kinase activity;GO:0032559	GO:0040003//chitin-based cuticle development;GO:0009880//embryonic pattern specification;GO:0001751//compound eye photoreceptor cell differentiation;GO:0007243//intracellular protein kinase cascade;GO:0009605//response to external stimulus;GO:0007626//locomotory behavior;GO:0003006//developmental process involved in reproduction;GO:0051276//chromosome organization;GO:0048102//autophagic cell deat…	-	gi|170045968|ref|XP_001850560.1|	71.43	7.43e-12	clk2 [Culex quinquefasciatus]	-	-	-	-	sp|P49762|DOA_DROME	76.92	2e-09	Serine/threonine-protein kinase Doa
Unigene_32387	374	0	2	0	3.39275	Inf	Inf	Up	0.5	1.10779	-	350	3	348	0.43	KOG0683/Amino acid transport and metabolism ;/Glutamine synthetase	GO:0043231//intracellular membrane-bounded organelle;GO:0005624//membrane fraction;GO:0042995//cell projection;GO:0044444//cytoplasmic part	GO:0005515//protein binding;GO:0000166//nucleotide binding;GO:0016874//ligase activity;GO:0046872//metal ion binding	GO:0006541//glutamine metabolic process;GO:0007267//cell-cell signaling;GO:0010646//regulation of cell communication;GO:0008283//cell proliferation;GO:0048522;GO:0009746;GO:0006536//glutamate metabolic process	ko00910//Nitrogen metabolism;ko00330//Arginine and proline metabolism;ko01120//Microbial metabolism in diverse environments;ko01100//Metabolic pathways;ko02020//Two-component system;ko00250//Alanine, aspartate and glutamate metabolism	gi|242019589|ref|XP_002430242.1|	46.73	1.99e-20	glutamine synthetase 2 cytoplasmic, putative [Pediculus humanus corporis]	-	-	-	-	sp|P04773|GLNA_CRIGR	50.6	1e-19	Glutamine synthetase
Unigene_34160	493	0	1	0	1.28691	Inf	Inf	Up	1	1.11516	-	294	22	273	0.34	-	-	-	-	-	-	-	-	-	-	-	-	-	-	-	-	-
Unigene_33084	476	0	4	0	5.33147	Inf	Inf	Up	0.25	0.985061	-	475	185	291	0.42	-	-	-	-	-	-	-	-	-	-	-	-	-	-	-	-	-
Unigene_33152	269	0	2	0	4.71706	Inf	Inf	Up	0.5	1.10729	-	2	268	267	0.66	-	-	-	-	-	-	-	-	-	-	-	-	-	-	-	-	-
Unigene_29649	327	0	2	0	3.8804	Inf	Inf	Up	0.5	1.10715	-	189	1	189	0.45	-	-	-	-	-	-	-	-	-	gi|22086086|gb|AF398403.1|	89.09	1e-06	Ostrinia nubilalis clone pGEM ECB-GA-022900-A microsatellite sequence	-	-	-	-
Unigene_33727	444	0	3	0	4.28679	Inf	Inf	Up	0.5	1.10687	-	398	72	327	0.52	KOG0490/General function prediction only ;/Transcription factor, contains HOX domain	-	GO:0005488//binding	-	-	gi|193690741|ref|XP_001946565.1|	54.79	3.45e-30	PREDICTED: similar to CG32105 CG32105-PB [Acyrthosiphon pisum]	gi|297472394|ref|XM_002685832.1|	89.47	3e-05	PREDICTED: Bos taurus LIM homeobox transcription factor 1 alpha-like (LMX1A), mRNA	sp|Q9JKU8|LMX1A_MOUSE	40.91	5e-19	LIM homeobox transcription factor 1-alpha
Unigene_33907	425	0	1	0	1.49281	Inf	Inf	Up	1	1.11487	-	423	172	252	0.52	-	-	-	-	-	-	-	-	-	-	-	-	-	-	-	-	-
Unigene_32999	250	0	1	0	2.53778	Inf	Inf	Up	1	1.11483	-	224	48	177	0.41	-	-	-	-	-	-	-	-	-	-	-	-	-	-	-	-	-
Unigene_33987	678	0	1	0	0.935759	Inf	Inf	Up	1	1.11469	-	205	537	333	0.52	KOG3519/Signal transduction mechanisms ;/Invasion-inducing protein TIAM1/CDC24 and related RhoGEF GTPases	-	-	GO:0010769//regulation of cell morphogenesis involved in differentiation	ko04062//Chemokine signaling pathway;ko04810//Regulation of actin cytoskeleton	gi|189237416|ref|XP_001815363.1|	52.47	1.72e-45	PREDICTED: similar to AGAP006590-PD [Tribolium castaneum]	gi|189237415|ref|XM_001815311.1|	91.11	5e-05	PREDICTED: Tribolium castaneum similar to AGAP006590-PD (LOC662876), mRNA	sp|P91620|SIF2_DROME	56.61	3e-39	Protein still life, isoforms C/SIF type 2
Unigene_14072	340	0	3	0	5.59804	Inf	Inf	Up	0.5	1.10609	-	119	241	123	0.24	-	-	-	-	-	-	-	-	-	-	-	-	-	-	-	-	-
Unigene_19222	290	0	2	0	4.37548	Inf	Inf	Up	0.5	1.10566	-	1	288	288	0.58	-	-	-	-	-	-	-	-	-	-	-	-	-	-	-	-	-
Unigene_30736	398	0	2	0	3.18817	Inf	Inf	Up	0.5	1.10559	-	268	65	204	0.41	KOG0125/General function prediction only ;/Ataxin 2-binding protein (RRM superfamily)	-	GO:0005488//binding	-	-	gi|242006239|ref|XP_002423961.1|	91.43	6.48e-11	ataxin 2-binding protein, putative [Pediculus humanus corporis]	gi|158295311|ref|XM_001237761.2|	92.21	1e-19	Anopheles gambiae str. PEST AGAP006089-PA (AgaP_AGAP006089) mRNA, complete cds	sp|A1A5R1|RFOX2_RAT	81.82	9e-09	RNA binding protein fox-1 homolog 2
Unigene_34513	407	0	1	0	1.55883	Inf	Inf	Up	1	1.11447	-	289	155	135	0.37	-	-	-	-	-	-	-	-	-	-	-	-	-	-	-	-	-
Unigene_32680	325	0	1	0	1.95214	Inf	Inf	Up	1	1.11429	-	144	296	153	0.28	-	-	-	-	-	-	-	-	-	-	-	-	-	-	-	-	-
Unigene_25615	288	0	1	0	2.20293	Inf	Inf	Up	1	1.11426	-	49	288	240	0.33	-	-	-	-	-	-	-	-	-	-	-	-	-	-	-	-	-
Unigene_33001	424	0	1	0	1.49633	Inf	Inf	Up	1	1.11415	-	57	422	366	0.51	-	-	-	-	-	-	-	-	-	-	-	-	-	-	-	-	-
Unigene_33854	997	0	4	0	2.54542	Inf	Inf	Up	0.25	0.984051	-	464	18	447	0.52	KOG3510/Signal transduction mechanisms ;/FOG: Immunoglobulin C-2 Type/fibronectin type III domains	-	-	-	-	gi|194748635|ref|XP_001956750.1|	56.82	6.63e-40	GF10084 [Drosophila ananassae]	-	-	-	-	-	-	-	-
Unigene_33770	601	0	2	0	2.1113	Inf	Inf	Up	0.5	1.10524	-	364	104	261	0.41	-	-	-	-	-	-	-	-	-	-	-	-	-	-	-	-	-
Unigene_33262	508	0	5	0	6.24454	Inf	Inf	Up	0.125	0.77638	-	433	2	432	0.55	-	-	-	-	-	-	-	-	-	-	-	-	-	-	-	-	-
Unigene_33912	409	0	1	0	1.55121	Inf	Inf	Up	1	1.11393	-	1	408	408	0.5	KOG1132/Replication, recombination and repair ;/Helicase of the DEAD superfamily	GO:0043231//intracellular membrane-bounded organelle	GO:0003678//DNA helicase activity;GO:0003676//nucleic acid binding;GO:0042623//ATPase activity, coupled;GO:0032559	GO:0033554//cellular response to stress;GO:0000018//regulation of DNA recombination;GO:0009207	-	gi|162462746|ref|NP_001104820.1|	48.67	4.13e-18	FancJ-like protein [Bombyx mori]	-	-	-	-	sp|Q16X92|RTEL1_AEDAE	46.84	4e-12	Regulator of telomere elongation helicase 1 homolog
Unigene_33609	466	0	1	0	1.36147	Inf	Inf	Up	1	1.11383	-	2	466	465	0.58	-	-	-	-	-	-	-	-	-	-	-	-	-	-	-	-	-
Unigene_33776	473	0	3	0	4.02396	Inf	Inf	Up	0.5	1.10489	-	155	382	228	0.25	-	-	-	-	-	-	-	-	-	-	-	-	-	-	-	-	-
Unigene_9903	390	0	2	0	3.25356	Inf	Inf	Up	0.5	1.10482	-	65	196	132	0.39	-	-	-	-	-	-	-	-	-	-	-	-	-	-	-	-	-
Unigene_25342	308	0	1	0	2.05989	Inf	Inf	Up	1	1.11372	-	27	302	276	0.35	-	-	-	-	-	-	-	-	-	-	-	-	-	-	-	-	-
Unigene_26884	115	0	2	0	11.0338	Inf	Inf	Up	0.5	1.1046	-	1	114	114	0.49	-	-	-	-	-	-	-	-	-	-	-	-	-	-	-	-	-
Unigene_16291	285	0	1	0	2.22612	Inf	Inf	Up	1	1.11368	-	194	3	192	0.53	-	-	-	-	-	-	-	-	-	-	-	-	-	-	-	-	-
Unigene_34432	673	0	2	0	1.88542	Inf	Inf	Up	0.5	1.10446	-	259	573	315	0.4	KOG0017/General function prediction only ;/FOG: Transposon-encoded proteins with TYA, reverse transcriptase, integrase domains in various combinations	-	GO:0005488//binding	-	-	gi|270016900|gb|EFA13346.1|	54.32	1.37e-34	hypothetical protein TcasGA2_TC002325 [Tribolium castaneum]	-	-	-	-	-	-	-	-
Unigene_34170	551	0	1	0	1.15144	Inf	Inf	Up	1	1.11361	-	246	551	306	0.32	-	-	-	-	-	-	-	-	-	-	-	-	-	-	-	-	-
Unigene_33591	397	0	1	0	1.5981	Inf	Inf	Up	1	1.11357	-	98	232	135	0.28	-	-	-	-	-	-	-	-	-	-	-	-	-	-	-	-	-
Unigene_22391	241	0	6	0	15.7953	Inf	Inf	Up	0.125	0.77624	-	3	239	237	0.56	KOG1573/General function prediction only ;/Aldehyde reductase	GO:0044424//intracellular part	GO:0046914//transition metal ion binding;GO:0016701//oxidoreductase activity, acting on single donors with incorporation of molecular oxygen	GO:0006020//inositol metabolic process	ko00562//Inositol phosphate metabolism;ko00053//Ascorbate and aldarate metabolism	gi|153791757|ref|NP_001093275.1|	87.18	3.14e-34	myo-inositol oxygenase [Bombyx mori]	gi|153791756|ref|NM_001099805.1|	79.8	2e-11	Bombyx mori myo-inositol oxygenase (LOC100101177), mRNA	-	-	-	-
Unigene_33462	425	0	2	0	2.98562	Inf	Inf	Up	0.5	1.10439	-	193	411	219	0.43	-	-	-	-	-	-	-	-	-	-	-	-	-	-	-	-	-
Unigene_34440	454	0	1	0	1.39746	Inf	Inf	Up	1	1.1135	-	189	1	189	0.39	-	-	-	-	-	-	-	-	-	-	-	-	-	-	-	-	-
Unigene_34382	670	0	1	0	0.946933	Inf	Inf	Up	1	1.11347	-	353	649	297	0.35	-	-	-	-	-	-	-	-	-	-	-	-	-	-	-	-	-
Unigene_11300	270	0	1	0	2.3498	Inf	Inf	Up	1	1.11332	-	94	216	123	0.38	-	-	-	-	-	-	-	-	-	gi|319918807|dbj|AB597004.1|	100	4e-06	Ostrinia nubilalis OnubOR5a gene for odorant receptor, complete cds, clone: 11K16	-	-	-	-
Unigene_32937	188	0	1	0	3.37471	Inf	Inf	Up	1	1.11329	-	24	128	105	0.26	-	-	-	-	-	-	-	-	-	-	-	-	-	-	-	-	-
Unigene_34465	429	0	1	0	1.47889	Inf	Inf	Up	1	1.11325	-	2	187	186	0.38	-	-	-	-	-	-	-	-	-	-	-	-	-	-	-	-	-
Unigene_32350	712	0	3	0	2.67322	Inf	Inf	Up	0.5	1.10369	-	280	648	369	0.42	-	-	-	-	-	-	-	-	-	-	-	-	-	-	-	-	-
Unigene_34520	204	0	1	0	3.11002	Inf	Inf	Up	1	1.11318	-	202	2	201	0.5	-	-	-	-	-	-	-	-	-	-	-	-	-	-	-	-	-
Unigene_33339	311	0	1	0	2.04002	Inf	Inf	Up	1	1.11314	-	3	200	198	0.28	-	-	-	-	-	-	-	-	-	-	-	-	-	-	-	-	-
Unigene_29953	436	0	1	0	1.45515	Inf	Inf	Up	1	1.11311	-	103	360	258	0.36	-	-	-	-	-	-	-	-	-	-	-	-	-	-	-	-	-
Unigene_32356	587	0	5	0	5.40413	Inf	Inf	Up	0.125	0.775961	-	311	66	246	0.46	-	-	-	-	-	-	-	-	-	-	-	-	-	-	-	-	-
Unigene_24504	264	0	1	0	2.4032	Inf	Inf	Up	1	1.113	-	264	1	264	0.59	KOG0166/Intracellular trafficking, secretion, and vesicular transport ;/Karyopherin (importin) alpha	GO:0005856//cytoskeleton	-	GO:0048870//cell motility;GO:0048232//male gamete generation	-	gi|66523382|ref|XP_394968.2|	50	5.1e-16	PREDICTED: similar to Sperm-associated antigen 6 (PF16 protein homolog) (Axoneme central apparatus protein) isoform 1 [Apis mellifera]	-	-	-	-	sp|Q9JLI7|SPAG6_MOUSE	46.51	5e-12	Sperm-associated antigen 6
Unigene_32630	432	0	4	0	5.87449	Inf	Inf	Up	0.25	0.982931	-	430	164	267	0.41	KOG2145/Translation, ribosomal structure and biogenesis ;/Cytoplasmic tryptophanyl-tRNA synthetase	GO:0044424//intracellular part	GO:0004812//aminoacyl-tRNA ligase activity;GO:0032559	GO:0006418//tRNA aminoacylation for protein translation	ko00380//Tryptophan metabolism;ko00970//Aminoacyl-tRNA biosynthesis	gi|110771402|ref|XP_001123290.1|	62	1.95e-19	PREDICTED: similar to Tryptophanyl-tRNA synthetase (Tryptophan--tRNA ligase) (TrpRS) (IFP53) (hWRS) [Apis mellifera]	-	-	-	-	sp|P17248|SYWC_BOVIN	50	2e-14	Tryptophanyl-tRNA synthetase, cytoplasmic
Unigene_32136	736	0	3	0	2.58605	Inf	Inf	Up	0.5	1.10312	-	68	736	669	0.58	KOG0305/Cell cycle control, cell division, chromosome partitioning ; Posttranslational modification, protein turnover, chaperones ;/Anaphase promoting complex, Cdc20, Cdh1, and Ama1 subunits	GO:0043005//neuron projection;GO:0005813//centrosome	GO:0003824//catalytic activity	GO:0016477//cell migration;GO:0048592//eye morphogenesis;GO:0030154//cell differentiation;GO:0009057//macromolecule catabolic process;GO:0007096//regulation of exit from mitosis;GO:0007560//imaginal disc morphogenesis	ko04110//Cell cycle;ko04120//Ubiquitin mediated proteolysis;ko04111//Cell cycle - yeast;ko04914//Progesterone-mediated oocyte maturation	gi|156537047|ref|XP_001601463.1|	52.56	3.71e-47	PREDICTED: similar to GA15568-PA [Nasonia vitripennis]	gi|73987194|ref|XM_542177.2|	84.62	1e-27	PREDICTED: Canis familiaris similar to Fizzy-related protein homolog (Fzr) (Cdh1/Hct1 homolog), transcript variant 1 (LOC485059), mRNA	sp|Q9R1K5|FZR_MOUSE	49.52	7e-40	Fizzy-related protein homolog
Unigene_32337	540	0	3	0	3.52469	Inf	Inf	Up	0.5	1.10305	-	487	149	339	0.43	-	-	-	-	-	-	-	-	-	-	-	-	-	-	-	-	-
Unigene_33062	443	0	2	0	2.86431	Inf	Inf	Up	0.5	1.10291	-	2	352	351	0.36	-	-	-	-	-	-	-	-	-	-	-	-	-	-	-	-	-
Unigene_15262	206	0	1	0	3.07983	Inf	Inf	Up	1	1.11271	-	163	44	120	0.3	-	-	-	-	-	-	-	-	-	-	-	-	-	-	-	-	-
Unigene_29802	223	0	1	0	2.84504	Inf	Inf	Up	1	1.11268	-	170	3	168	0.28	-	-	-	-	-	-	-	-	-	-	-	-	-	-	-	-	-
Unigene_33372	598	0	5	0	5.30472	Inf	Inf	Up	0.125	0.775265	-	125	598	474	0.48	KOG0231/General function prediction only ;/Junctional membrane complex protein Junctophilin and related MORN repeat proteins	GO:0044444//cytoplasmic part;GO:0043231//intracellular membrane-bounded organelle	-	-	ko04666//Fc gamma R-mediated phagocytosis;ko00562//Inositol phosphate metabolism;ko04144//Endocytosis;ko04810//Regulation of actin cytoskeleton;ko01100//Metabolic pathways;ko04070//Phosphatidylinositol signaling system	gi|110764264|ref|XP_001122531.1|	49.72	2.56e-49	PREDICTED: similar to testis-specific gene A2 [Apis mellifera]	gi|80972677|gb|DQ242762.1|	84.42	4e-05	Bombyx mori chromosome 12 microsatellite S1207-F sequence	sp|Q8WYR4|RSPH1_HUMAN	50.3	1e-39	Radial spoke head 1 homolog
Unigene_33611	573	0	3	0	3.3217	Inf	Inf	Up	0.5	1.10242	-	264	43	222	0.32	-	-	-	-	-	-	-	-	-	-	-	-	-	-	-	-	-
Unigene_35179	174	0	1	0	3.64624	Inf	Inf	Up	1	1.1125	-	172	2	171	0.38	-	-	-	-	-	-	-	-	-	-	-	-	-	-	-	-	-
Unigene_34077	481	0	2	0	2.63802	Inf	Inf	Up	0.5	1.10207	-	302	150	153	0.35	-	-	-	-	-	-	-	-	-	-	-	-	-	-	-	-	-
Unigene_16367	152	0	1	0	4.17398	Inf	Inf	Up	1	1.11239	-	152	3	150	0.67	-	-	-	-	-	-	-	-	-	-	-	-	-	-	-	-	-
Unigene_34041	637	0	1	0	0.995989	Inf	Inf	Up	1	1.11221	-	46	210	165	0.35	-	-	-	-	-	-	-	-	-	-	-	-	-	-	-	-	-
Unigene_31318	689	0	1	0	0.92082	Inf	Inf	Up	1	1.11218	-	297	530	234	0.35	KOG3829/Function unknown ;/Uncharacterized conserved protein	GO:0044464//cell part	GO:0016740//transferase activity	-	-	gi|291239362|ref|XP_002739592.1|	31.97	7.35e-08	PREDICTED: family with sequence similarity 20, member B-like [Saccoglossus kowalevskii]	-	-	-	-	sp|O75063|XYLK_HUMAN	30.33	1e-06	Glycosaminoglycan xylosylkinase
Unigene_33406	292	0	1	0	2.17276	Inf	Inf	Up	1	1.11207	-	110	3	108	0.34	-	-	-	-	-	-	-	-	-	-	-	-	-	-	-	-	-
Unigene_23092	190	0	1	0	3.33918	Inf	Inf	Up	1	1.11203	-	190	2	189	0.46	KOG0420/Posttranslational modification, protein turnover, chaperones ;/Ubiquitin-protein ligase	-	GO:0019787//small conjugating protein ligase activity;GO:0032559	GO:0032446//protein modification by small protein conjugation	ko04120//Ubiquitin mediated proteolysis	gi|48095901|ref|XP_394551.1|	74.42	4e-16	PREDICTED: similar to NEDD8-conjugating enzyme [Apis mellifera]	-	-	-	-	sp|Q5U203|UBE2F_RAT	81.08	2e-15	NEDD8-conjugating enzyme UBE2F
Unigene_32190	339	0	2	0	3.74304	Inf	Inf	Up	0.5	1.102	-	1	339	339	0.52	-	-	-	-	-	-	-	-	-	-	-	-	-	-	-	-	-
Unigene_21243	213	0	1	0	2.97861	Inf	Inf	Up	1	1.112	-	3	95	93	0.45	-	-	-	-	-	-	-	-	-	gi|66276932|gb|DQ000165.1|	92.86	9e-16	Ostrinia nubilalis cadherin-like protein gene, complete cds	-	-	-	-
Unigene_34285	459	0	2	0	2.76447	Inf	Inf	Up	0.5	1.10193	-	457	203	255	0.49	-	-	-	-	-	-	-	-	-	-	-	-	-	-	-	-	-
Unigene_31622	246	0	2	0	5.15809	Inf	Inf	Up	0.5	1.10186	-	13	126	114	0.33	-	-	-	-	-	-	-	-	-	-	-	-	-	-	-	-	-
Unigene_33526	465	0	4	0	5.45759	Inf	Inf	Up	0.25	0.981368	-	1	465	465	0.65	-	-	-	-	-	-	-	-	-	-	-	-	-	-	-	-	-
Unigene_24200	201	0	1	0	3.15644	Inf	Inf	Up	1	1.11182	-	3	200	198	0.59	-	-	-	-	-	-	-	-	-	-	-	-	-	-	-	-	-
Unigene_12883	229	0	1	0	2.7705	Inf	Inf	Up	1	1.11178	-	229	2	228	0.48	KOG4031/Intracellular trafficking, secretion, and vesicular transport ;/Vesicle coat protein clathrin, light chain	-	-	-	-	-	-	-	-	-	-	-	-	-	-	-	-
Unigene_1364	287	0	1	0	2.21061	Inf	Inf	Up	1	1.11175	-	1	285	285	0.46	KOG1556/Posttranslational modification, protein turnover, chaperones ;/26S proteasome regulatory complex, subunit RPN8/PSMD7	GO:0043005//neuron projection;GO:0005838//proteasome regulatory particle	GO:0070011	GO:0019941//modification-dependent protein catabolic process;GO:0007052//mitotic spindle organization	ko03050//Proteasome	gi|66522335|ref|XP_391960.2|	98.94	1.44e-50	PREDICTED: similar to Mov34 CG3416-PA [Apis mellifera]	gi|195023903|ref|XM_001985736.1|	84.8	4e-28	Drosophila grimshawi GH20991 (Dgri\GH20991), mRNA	sp|P26270|PSD7_DROME	94.68	2e-50	26S proteasome non-ATPase regulatory subunit 7
Unigene_33036	593	0	1	0	1.06989	Inf	Inf	Up	1	1.11171	-	378	112	267	0.4	KOG1418/Inorganic ion transport and metabolism ;/Tandem pore domain K+ channel	-	-	-	-	gi|66514091|ref|XP_396947.2|	41.88	5.52e-12	PREDICTED: similar to CG32770-PA [Apis mellifera]	-	-	-	-	-	-	-	-
Unigene_24948	451	0	3	0	4.22025	Inf	Inf	Up	0.5	1.10165	-	90	254	165	0.34	-	-	-	-	-	-	-	-	-	-	-	-	-	-	-	-	-
Unigene_18075	317	0	7	0	14.0098	Inf	Inf	Up	0.0625	0.560909	-	306	19	288	0.35	KOG3935/Carbohydrate transport and metabolism ;/Predicted glycerate kinase	GO:0043231//intracellular membrane-bounded organelle	GO:0005488//binding;GO:0016301//kinase activity	GO:0006464//protein modification process	ko00260//Glycine, serine and threonine metabolism;ko00680//Methane metabolism;ko01120//Microbial metabolism in diverse environments;ko01100//Metabolic pathways;ko00630//Glyoxylate and dicarboxylate metabolism;ko00561//Glycerolipid metabolism	gi|260810010|ref|XP_002599797.1|	49.49	4.26e-18	hypothetical protein BRAFLDRAFT_119336 [Branchiostoma floridae]	-	-	-	-	sp|Q08BL7|GLCTK_DANRE	49.02	2e-17	Glycerate kinase
Unigene_32164	261	0	1	0	2.43082	Inf	Inf	Up	1	1.1116	-	41	259	219	0.47	-	-	-	-	-	-	-	-	-	-	-	-	-	-	-	-	-
Unigene_34204	479	0	2	0	2.64904	Inf	Inf	Up	0.5	1.10129	-	328	447	120	0.33	-	-	-	-	-	-	-	-	-	-	-	-	-	-	-	-	-
Unigene_30533	395	0	1	0	1.60619	Inf	Inf	Up	1	1.11157	-	116	310	195	0.41	-	-	-	-	-	-	-	-	-	-	-	-	-	-	-	-	-
Unigene_34450	448	0	1	0	1.41617	Inf	Inf	Up	1	1.11146	-	447	250	198	0.33	-	-	-	-	-	-	-	-	-	-	-	-	-	-	-	-	-
Unigene_33422	245	0	2	0	5.17914	Inf	Inf	Up	0.5	1.10094	-	204	67	138	0.43	-	-	-	-	-	-	-	-	-	-	-	-	-	-	-	-	-
Unigene_32494	586	0	4	0	4.33068	Inf	Inf	Up	0.25	0.980254	-	3	167	165	0.34	-	-	-	-	-	-	-	-	-	gi|291201233|emb|FP340408.1|	97.3	4e-05	33G08_SfBAC_fin, Spodoptera frugiperda BAC, egg DNA	-	-	-	-
Unigene_21640	212	0	5	0	14.9633	Inf	Inf	Up	0.125	0.774987	-	25	210	186	0.41	-	-	-	-	-	-	-	-	-	gi|160690461|gb|EU258740.1|	97.22	5e-05	Ostrinia furnacalis chitin synthase gene, complete cds	-	-	-	-
Unigene_12330	202	0	2	0	6.28163	Inf	Inf	Up	0.5	1.10066	-	202	2	201	0.44	KOG4208/General function prediction only ;/Nucleolar RNA-binding protein NIFK	-	GO:0005488//binding	-	-	gi|112983406|ref|NP_001037642.1|	67.65	4.72e-17	nucleolar phosphoprotein [Bombyx mori]	-	-	-	-	sp|Q6GL69|MK67I_XENTR	53.03	2e-12	MKI67 FHA domain-interacting nucleolar phosphoprotein-like
Unigene_2671	350	0	1	0	1.8127	Inf	Inf	Up	1	1.11121	-	251	3	249	0.33	-	-	-	-	-	-	-	-	-	-	-	-	-	-	-	-	-
Unigene_13225	290	0	2	0	4.37548	Inf	Inf	Up	0.5	1.10059	-	1	177	177	0.35	-	-	-	-	-	-	-	-	-	-	-	-	-	-	-	-	-
Unigene_34099	431	0	2	0	2.94406	Inf	Inf	Up	0.5	1.10052	-	3	341	339	0.61	-	-	-	-	ko01100//Metabolic pathways;ko00190//Oxidative phosphorylation	gi|308446528|ref|XP_003087201.1|	56.1	3.27e-27	hypothetical protein CRE_07978 [Caenorhabditis remanei]	-	-	-	-	sp|P94365|CYDB_BACSU	37.04	2e-13	Cytochrome d ubiquinol oxidase subunit 2
Unigene_34300	511	0	2	0	2.48315	Inf	Inf	Up	0.5	1.10024	-	181	44	138	0.33	-	-	-	-	-	-	-	-	-	-	-	-	-	-	-	-	-
Unigene_34059	480	0	2	0	2.64352	Inf	Inf	Up	0.5	1.10017	-	275	478	204	0.31	-	-	-	-	-	-	-	-	-	-	-	-	-	-	-	-	-
Unigene_34032	289	0	3	0	6.58593	Inf	Inf	Up	0.5	1.1001	-	13	252	240	0.37	-	-	-	-	-	-	-	-	-	-	-	-	-	-	-	-	-
Unigene_33952	415	0	3	0	4.58635	Inf	Inf	Up	0.5	1.10003	-	226	38	189	0.37	-	-	-	-	-	-	-	-	-	-	-	-	-	-	-	-	-
Unigene_32861	266	0	3	0	7.15539	Inf	Inf	Up	0.5	1.09989	-	2	265	264	0.75	-	-	-	-	-	-	-	-	-	-	-	-	-	-	-	-	-
Unigene_34119	266	0	2	0	4.77026	Inf	Inf	Up	0.5	1.09982	-	171	1	171	0.26	-	-	-	-	-	-	-	-	-	-	-	-	-	-	-	-	-
Unigene_32595	309	0	2	0	4.10644	Inf	Inf	Up	0.5	1.09961	-	228	1	228	0.42	-	-	-	-	-	-	-	-	-	-	-	-	-	-	-	-	-
Unigene_33029	435	0	2	0	2.91699	Inf	Inf	Up	0.5	1.09954	-	2	286	285	0.5	-	-	-	-	-	-	-	-	-	-	-	-	-	-	-	-	-
Unigene_33337	685	0	5	0	4.63098	Inf	Inf	Up	0.125	0.774848	-	2	379	378	0.56	-	-	-	-	-	-	-	-	-	-	-	-	-	-	-	-	-
Unigene_33959	408	0	1	0	1.55501	Inf	Inf	Up	1	1.11082	-	408	1	408	0.64	KOG4796/Transcription ;/RNA polymerase II elongation factor	-	-	-	-	gi|307214939|gb|EFN89784.1|	44.76	1.63e-14	RNA polymerase II elongation factor ELL2 [Harpegnathos saltator]	-	-	-	-	-	-	-	-
Unigene_21574	420	0	3	0	4.53175	Inf	Inf	Up	0.5	1.0994	-	419	114	306	0.33	-	-	-	-	-	-	-	-	-	-	-	-	-	-	-	-	-
Unigene_34054	384	0	2	0	3.3044	Inf	Inf	Up	0.5	1.09926	-	237	383	147	0.41	-	-	-	-	-	-	-	-	-	gi|113194556|gb|AE013599.4|	98.63	8e-27	Drosophila melanogaster chromosome 2R, complete sequence	-	-	-	-
Unigene_28804	402	0	1	0	1.57822	Inf	Inf	Up	1	1.11075	-	401	153	249	0.47	-	-	-	-	-	-	-	-	-	-	-	-	-	-	-	-	-
Unigene_31795	523	0	2	0	2.42618	Inf	Inf	Up	0.5	1.09919	-	3	254	252	0.39	-	-	-	-	-	-	-	-	-	-	-	-	-	-	-	-	-
Unigene_30053	239	0	2	0	5.30916	Inf	Inf	Up	0.5	1.09912	-	136	237	102	0.35	-	-	-	-	-	-	-	-	-	-	-	-	-	-	-	-	-
Unigene_31967	489	0	2	0	2.59487	Inf	Inf	Up	0.5	1.09905	-	22	465	444	0.52	-	-	-	-	-	-	-	-	-	-	-	-	-	-	-	-	-
Unigene_30526	713	0	1	0	0.889825	Inf	Inf	Up	1	1.11064	-	551	354	198	0.37	-	-	-	-	-	-	-	-	-	-	-	-	-	-	-	-	-
Unigene_33938	474	0	2	0	2.67698	Inf	Inf	Up	0.5	1.09891	-	302	436	135	0.34	-	-	-	-	-	-	-	-	-	-	-	-	-	-	-	-	-
Unigene_32433	577	0	1	0	1.09956	Inf	Inf	Up	1	1.1105	-	507	307	201	0.42	KOG1721/General function prediction only ;/FOG: Zn-finger	-	GO:0005488//binding	-	-	gi|281347905|gb|EFB23489.1|	58.33	1.14e-21	hypothetical protein PANDA_016810 [Ailuropoda melanoleuca]	gi|291410606|ref|XR_085434.1|	100	1e-05	PREDICTED: Oryctolagus cuniculus hCG1999045-like (LOC100338099), miscRNA	sp|P52742|ZN135_HUMAN	58.33	4e-22	Zinc finger protein 135
Unigene_32572	494	0	4	0	5.13721	Inf	Inf	Up	0.25	0.979365	-	153	485	333	0.53	KOG0219/Replication, recombination and repair ;/Mismatch repair ATPase MSH2 (MutS family)	GO:0032300//mismatch repair complex;GO:0043231//intracellular membrane-bounded organelle	GO:0032404;GO:0046872//metal ion binding;GO:0032356;GO:0019900//kinase binding;GO:0032139//dinucleotide insertion or deletion binding;GO:0032559;GO:0032138//single base insertion or deletion binding;GO:0017111//nucleoside-triphosphatase activity;GO:0042802//identical protein binding;GO:0000217//DNA secondary structure binding	GO:0006281//DNA repair;GO:0000018//regulation of DNA recombination;GO:0051095;GO:0019724//B cell mediated immunity;GO:0009207;GO:0051726//regulation of cell cycle;GO:0016447//somatic recombination of immunoglobulin gene segments;GO:0042981//regulation of apoptosis;GO:0007127//meiosis I;GO:0010033//response to organic substance;GO:0007276//gamete generation;GO:0048523//negative regulation of cellu…	ko05200//Pathways in cancer;ko03430//Mismatch repair;ko05210//Colorectal cancer	gi|307184088|gb|EFN70623.1|	52.38	1.65e-21	DNA mismatch repair protein Msh2 [Camponotus floridanus]	-	-	-	-	sp|Q5XXB5|MSH2_CERAE	46.03	2e-15	DNA mismatch repair protein Msh2
Unigene_32281	443	0	2	0	2.86431	Inf	Inf	Up	0.5	1.09835	-	282	416	135	0.32	-	-	-	-	-	-	-	-	-	-	-	-	-	-	-	-	-
Unigene_19383	226	0	1	0	2.80728	Inf	Inf	Up	1	1.11018	-	56	226	171	0.54	KOG1835/Function unknown ;/Uncharacterized conserved protein	-	-	-	-	gi|47221850|emb|CAF98862.1|	50	1.88e-10	unnamed protein product [Tetraodon nigroviridis]	-	-	-	-	sp|Q92621|NU205_HUMAN	50.91	4e-09	Nuclear pore complex protein Nup205
Unigene_33787	356	0	2	0	3.5643	Inf	Inf	Up	0.5	1.09793	-	2	331	330	0.6	KOG0467/Translation, ribosomal structure and biogenesis ;/Translation elongation factor 2/ribosome biogenesis protein RIA1 and related proteins	-	GO:0017111//nucleoside-triphosphatase activity;GO:0032561//guanyl ribonucleotide binding	GO:0009207	-	gi|193641133|ref|XP_001943454.1|	65.31	5.63e-34	PREDICTED: similar to elongation factor Tu GTP binding domain containing 1 [Acyrthosiphon pisum]	-	-	-	-	sp|Q8C0D5|ETUD1_MOUSE	54.26	5e-28	Elongation factor Tu GTP-binding domain-containing protein 1
Unigene_21779	306	0	5	0	10.3667	Inf	Inf	Up	0.125	0.774292	-	205	68	138	0.33	-	-	-	-	-	-	-	-	-	-	-	-	-	-	-	-	-
Unigene_34496	425	0	1	0	1.49281	Inf	Inf	Up	1	1.11014	-	10	273	264	0.42	-	-	-	-	-	-	-	-	-	-	-	-	-	-	-	-	-
Unigene_32526	632	0	3	0	3.01161	Inf	Inf	Up	0.5	1.09786	-	471	280	192	0.38	-	-	-	-	-	gi|459694|gb|AAA92147.1|	41.67	5.21e-22	reverse transcriptase [Bombyx mori]	-	-	-	-	sp|Q03274|PO22_POPJA	32.11	7e-06	Retrovirus-related Pol polyprotein from type-1 retrotransposable element R2 (Fragment)
Unigene_32949	416	0	5	0	7.62554	Inf	Inf	Up	0.125	0.774153	-	414	1	414	0.64	-	-	-	-	ko04530//Tight junction	gi|110760807|ref|XP_393788.3|	71.9	3.34e-39	PREDICTED: similar to angiomotin [Apis mellifera]	gi|156552060|ref|XM_001604449.1|	82.44	3e-11	PREDICTED: Nasonia vitripennis similar to angiomotin (LOC100120905), mRNA	sp|Q4VCS5|AMOT_HUMAN	37.69	4e-17	Angiomotin
Unigene_30076	498	0	2	0	2.54797	Inf	Inf	Up	0.5	1.09745	-	89	319	231	0.24	-	-	-	-	-	-	-	-	-	-	-	-	-	-	-	-	-
Unigene_32456	364	0	2	0	3.48596	Inf	Inf	Up	0.5	1.09738	-	364	17	348	0.56	-	-	-	-	-	-	-	-	-	-	-	-	-	-	-	-	-
Unigene_19199	427	0	1	0	1.48582	Inf	Inf	Up	1	1.10993	-	2	427	426	0.61	KOG0569/Carbohydrate transport and metabolism ;/Permease of the major facilitator superfamily	-	GO:0022891//substrate-specific transmembrane transporter activity	GO:0006810//transport	-	gi|157112767|ref|XP_001651862.1|	54.84	2.28e-25	glucose transporter (sugar transporter [Aedes aegypti]	-	-	-	-	sp|Q8IRI6|GTR1_DROME	34.92	2e-12	Glucose transporter type 1
Unigene_34051	539	0	2	0	2.35416	Inf	Inf	Up	0.5	1.0971	-	143	3	141	0.26	-	-	-	-	-	-	-	-	-	-	-	-	-	-	-	-	-
Unigene_33025	617	0	4	0	4.11309	Inf	Inf	Up	0.25	0.978367	-	112	606	495	0.55	KOG0297/Signal transduction mechanisms ;/TNF receptor-associated factor	-	GO:0005488//binding	-	ko03040//Spliceosome	gi|115746664|ref|XP_789301.2|	41.03	1.17e-31	PREDICTED: hypothetical protein [Strongylocentrotus purpuratus]	-	-	-	-	sp|Q4R970|TRAD1_MACFA	43.33	4e-27	TRAF-type zinc finger domain-containing protein 1
Unigene_28653	384	0	4	0	6.6088	Inf	Inf	Up	0.25	0.978256	-	150	25	126	0.3	-	-	-	-	-	-	-	-	-	-	-	-	-	-	-	-	-
Unigene_32682	762	0	3	0	2.49781	Inf	Inf	Up	0.5	1.09626	-	480	307	174	0.34	-	-	-	-	-	-	-	-	-	-	-	-	-	-	-	-	-
Unigene_32536	378	0	2	0	3.35685	Inf	Inf	Up	0.5	1.09619	-	295	137	159	0.34	-	-	-	-	-	-	-	-	-	gi|215261003|gb|EU878376.1|	88.57	1e-19	Ostrinia nubilalis aminopeptidase N2 (APN2) mRNA, complete cds	-	-	-	-
Unigene_32288	483	0	2	0	2.6271	Inf	Inf	Up	0.5	1.09612	-	467	258	210	0.3	-	-	-	-	-	-	-	-	-	-	-	-	-	-	-	-	-
Unigene_34283	504	0	2	0	2.51764	Inf	Inf	Up	0.5	1.09591	-	5	490	486	0.59	KOG1787/Intracellular trafficking, secretion, and vesicular transport ;/Kinase A-anchor protein Neurobeachin and related BEACH and WD40 repeat proteins	GO:0044424//intracellular part	GO:0005515//protein binding	GO:0033036;GO:0001745//compound eye morphogenesis	-	gi|198470829|ref|XP_001355415.2|	90	2.58e-57	GA19855 [Drosophila pseudoobscura pseudoobscura]	gi|195129837|ref|XM_002009325.1|	82.29	3e-21	Drosophila mojavensis GI15273 (Dmoj\GI15273), mRNA	sp|Q9W4E2|NBEA_DROME	90	6e-58	Neurobeachin
Unigene_3416	207	0	1	0	3.06495	Inf	Inf	Up	1	1.10964	-	70	207	138	0.3	-	-	-	-	-	-	-	-	-	-	-	-	-	-	-	-	-
Unigene_23119	250	0	1	0	2.53778	Inf	Inf	Up	1	1.1095	-	175	2	174	0.32	-	-	-	-	-	-	-	-	-	-	-	-	-	-	-	-	-
Unigene_5283	265	0	2	0	4.78826	Inf	Inf	Up	0.5	1.09571	-	227	84	144	0.46	-	-	-	-	-	-	-	-	-	gi|291201236|emb|FP340411.1|	94.59	2e-05	67K19_SfBAC_fin, Spodoptera frugiperda BAC, egg DNA	-	-	-	-
Unigene_33886	408	0	2	0	3.11002	Inf	Inf	Up	0.5	1.09564	-	230	21	210	0.5	-	-	-	-	-	-	-	-	-	-	-	-	-	-	-	-	-
Unigene_31856	338	0	4	0	7.50822	Inf	Inf	Up	0.25	0.978034	-	337	2	336	0.61	KOG0517/Cytoskeleton ;/Beta-spectrin	GO:0044459//plasma membrane part	GO:0015631//tubulin binding	GO:0016044//cellular membrane organization;GO:0016192//vesicle-mediated transport	-	gi|157112672|ref|XP_001651841.1|	55.36	1.06e-29	beta chain spectrin [Aedes aegypti]	-	-	-	-	sp|P16546|SPTA2_MOUSE	33.04	9e-12	Spectrin alpha chain, brain
Unigene_19992	548	0	3	0	3.47324	Inf	Inf	Up	0.5	1.09543	-	11	220	210	0.52	KOG1220/Carbohydrate transport and metabolism ;/Phosphoglucomutase/phosphomannomutase	GO:0044444//cytoplasmic part	GO:0046872//metal ion binding;GO:0016868//intramolecular transferase activity, phosphotransferases	GO:0006006//glucose metabolic process;GO:0005977//glycogen metabolic process	ko00230//Purine metabolism;ko00052//Galactose metabolism;ko00521//Streptomycin biosynthesis;ko00500//Starch and sucrose metabolism;ko00051//Fructose and mannose metabolism;ko00520//Amino sugar and nucleotide sugar metabolism;ko01120//Microbial metabolism in diverse environments;ko01100//Metabolic pathways;ko00030//Pentose phosphate pathway;ko01110//Biosynthesis of secondary metabolites;ko00010//G…	gi|281205707|gb|EFA79896.1|	68.89	5.16e-08	phosphoglucomutase [Polysphondylium pallidum PN500]	gi|160690461|gb|EU258740.1|	100	4e-05	Ostrinia furnacalis chitin synthase gene, complete cds	sp|Q03262|PGM3_YEAST	54	1e-07	Phosphoglucomutase YMR278W
Unigene_32590	269	0	1	0	2.35853	Inf	Inf	Up	1	1.10928	-	264	82	183	0.29	-	-	-	-	-	-	-	-	-	-	-	-	-	-	-	-	-
Unigene_32867	258	0	2	0	4.91818	Inf	Inf	Up	0.5	1.09529	-	24	257	234	0.53	KOG1382/General function prediction only ;/Multiple inositol polyphosphate phosphatase	-	-	-	-	gi|156551501|ref|XP_001605328.1|	34.78	4.47e-08	PREDICTED: similar to multiple inositol polyphosphate phosphatase [Nasonia vitripennis]	-	-	-	-	-	-	-	-
Unigene_32341	596	0	2	0	2.12901	Inf	Inf	Up	0.5	1.09522	-	292	50	243	0.35	-	-	-	-	-	-	-	-	-	-	-	-	-	-	-	-	-
Unigene_30394	195	0	1	0	3.25356	Inf	Inf	Up	1	1.10921	-	2	163	162	0.36	-	-	-	-	-	-	-	-	-	-	-	-	-	-	-	-	-
Unigene_33646	469	0	1	0	1.35276	Inf	Inf	Up	1	1.10918	-	386	3	384	0.38	-	-	-	-	-	-	-	-	-	-	-	-	-	-	-	-	-
Unigene_33019	444	0	2	0	2.85786	Inf	Inf	Up	0.5	1.0948	-	146	316	171	0.41	-	-	-	-	-	-	-	-	-	-	-	-	-	-	-	-	-
Unigene_34340	424	0	1	0	1.49633	Inf	Inf	Up	1	1.10911	-	58	423	366	0.62	KOG4696/Function unknown ;/Uncharacterized conserved protein	-	-	-	-	gi|158298463|ref|XP_318637.4|	56.82	9.49e-34	AGAP009608-PA [Anopheles gambiae str. PEST]	-	-	-	-	sp|Q3T9Z9|ZUFSP_MOUSE	40.91	5e-16	Zinc finger with UFM1-specific peptidase domain protein
Unigene_32099	472	0	2	0	2.68833	Inf	Inf	Up	0.5	1.0946	-	48	470	423	0.46	KOG3624/Amino acid transport and metabolism ;/M13 family peptidase	-	GO:0004175//endopeptidase activity	-	ko04974//Protein digestion and absorption;ko04640//Hematopoietic cell lineage;ko04614//Renin-angiotensin system;ko05010//Alzheimer's disease	gi|158290972|ref|XP_312504.3|	58.82	5.12e-25	AGAP002441-PA [Anopheles gambiae str. PEST]	-	-	-	-	sp|Q9JLI3|MMEL1_MOUSE	25	1e-09	Membrane metallo-endopeptidase-like 1
Unigene_33067	257	0	2	0	4.93731	Inf	Inf	Up	0.5	1.09446	-	185	15	171	0.37	-	-	-	-	-	-	-	-	-	-	-	-	-	-	-	-	-
Unigene_31074	430	0	1	0	1.47545	Inf	Inf	Up	1	1.10896	-	2	169	168	0.39	KOG0547/Intracellular trafficking, secretion, and vesicular transport ;/Translocase of outer mitochondrial membrane complex, subunit TOM70/TOM72	-	GO:0004871//signal transducer activity	GO:0050896//response to stimulus	-	gi|270005628|gb|EFA02076.1|	65.38	3.42e-12	hypothetical protein TcasGA2_TC007711 [Tribolium castaneum]	-	-	-	-	sp|Q75Q39|TOM70_RAT	58.82	6e-11	Mitochondrial import receptor subunit TOM70
Unigene_35233	308	0	1	0	2.05989	Inf	Inf	Up	1	1.10889	-	180	1	180	0.44	-	-	-	-	-	-	-	-	-	-	-	-	-	-	-	-	-
Unigene_33425	415	0	3	0	4.58635	Inf	Inf	Up	0.5	1.09356	-	174	1	174	0.4	-	-	-	-	-	-	-	-	-	-	-	-	-	-	-	-	-
Unigene_32377	403	0	3	0	4.72291	Inf	Inf	Up	0.5	1.09349	-	179	403	225	0.43	-	-	-	-	-	-	-	-	-	-	-	-	-	-	-	-	-
Unigene_9997	316	0	3	0	6.02321	Inf	Inf	Up	0.5	1.09335	-	1	309	309	0.51	KOG0694/Signal transduction mechanisms ;/Serine/threonine protein kinase	-	GO:0005488//binding;GO:0004672//protein kinase activity	GO:0009987//cellular process	ko04270//Vascular smooth muscle contraction;ko04530//Tight junction	gi|221329866|ref|NP_572797.2|	58.42	2.51e-27	protein kinase C delta, isoform B [Drosophila melanogaster]	gi|241650298|ref|XM_002410179.1|	90.16	3e-10	Ixodes scapularis protein kinase C, putative, mRNA	sp|P83099|KPC4_DROME	72.28	5e-28	Putative protein kinase C delta type homolog
Unigene_11759	191	0	2	0	6.6434	Inf	Inf	Up	0.5	1.09328	-	171	4	168	0.52	-	-	-	-	-	-	-	-	-	-	-	-	-	-	-	-	-
Unigene_1957	542	0	3	0	3.51169	Inf	Inf	Up	0.5	1.09314	-	319	80	240	0.28	-	-	-	-	-	-	-	-	-	-	-	-	-	-	-	-	-
Unigene_33487	869	0	3	0	2.19026	Inf	Inf	Up	0.5	1.09293	-	337	867	531	0.49	KOG2341/Transcription ;/TATA box binding protein (TBP)-associated factor, RNA polymerase II	GO:0035097//histone methyltransferase complex;GO:0005667//transcription factor complex	GO:0030528//transcription regulator activity;GO:0003676//nucleic acid binding	GO:0006352//transcription initiation, DNA-dependent;GO:0006354//transcription elongation, DNA-dependent	ko03022//Basal transcription factors;ko05016//Huntington's disease	gi|307196952|gb|EFN78327.1|	42.26	1.61e-21	Transcription initiation factor TFIID subunit 4 [Harpegnathos saltator]	gi|158294646|ref|XM_315737.4|	82.24	4e-06	Anopheles gambiae str. PEST AGAP005719-PA (AgaP_AGAP005719) mRNA, complete cds	sp|O00268|TAF4_HUMAN	47.75	5e-19	Transcription initiation factor TFIID subunit 4
Unigene_35420	423	0	1	0	1.49987	Inf	Inf	Up	1	1.10836	-	46	237	192	0.34	-	-	-	-	-	-	-	-	-	-	-	-	-	-	-	-	-
Unigene_16658	281	0	4	0	9.03124	Inf	Inf	Up	0.25	0.976818	-	146	3	144	0.39	-	-	-	-	-	-	-	-	-	-	-	-	-	-	-	-	-
Unigene_33358	444	0	2	0	2.85786	Inf	Inf	Up	0.5	1.09286	-	272	442	171	0.33	-	-	-	-	-	-	-	-	-	-	-	-	-	-	-	-	-
Unigene_34441	498	0	1	0	1.27399	Inf	Inf	Up	1	1.10822	-	496	281	216	0.38	-	-	-	-	-	-	-	-	-	-	-	-	-	-	-	-	-
Unigene_33143	549	0	1	0	1.15564	Inf	Inf	Up	1	1.10808	-	454	86	369	0.39	-	-	-	-	-	gi|307189291|gb|EFN73728.1|	44	2.31e-08	Transposable element Tcb2 transposase [Camponotus floridanus]	gi|291201249|emb|FP340424.1|	81.29	4e-11	41P10_HaBAC_fin, Helicoverpa armigera BAC, pupae DNA	-	-	-	-
Unigene_33316	634	0	2	0	2.0014	Inf	Inf	Up	0.5	1.09238	-	451	194	258	0.31	-	-	-	-	-	-	-	-	-	-	-	-	-	-	-	-	-
Unigene_32198	366	0	2	0	3.46691	Inf	Inf	Up	0.5	1.09224	-	36	290	255	0.54	KOG1721/General function prediction only ;/FOG: Zn-finger	-	-	-	-	gi|301629401|ref|XP_002943829.1|	48.89	3.69e-06	PREDICTED: zinc finger protein 513-like [Xenopus (Silurana) tropicalis]	-	-	-	-	-	-	-	-
Unigene_34031	651	0	1	0	0.97457	Inf	Inf	Up	1	1.10786	-	650	318	333	0.46	KOG1217/Signal transduction mechanisms ;/Fibrillins and related proteins containing Ca2+-binding EGF-like domains	-	-	-	-	gi|270013391|gb|EFA09839.1|	63.49	6.42e-50	hypothetical protein TcasGA2_TC011986 [Tribolium castaneum]	gi|170059509|ref|XM_001865359.1|	92.68	4e-05	Culex quinquefasciatus dumpy, mRNA	-	-	-	-
Unigene_33293	438	0	3	0	4.34551	Inf	Inf	Up	0.5	1.09204	-	260	412	153	0.27	-	-	-	-	-	-	-	-	-	-	-	-	-	-	-	-	-
Unigene_9683	193	0	1	0	3.28728	Inf	Inf	Up	1	1.10779	-	191	39	153	0.29	-	-	-	-	-	-	-	-	-	-	-	-	-	-	-	-	-
Unigene_28770	747	0	4	0	3.3973	Inf	Inf	Up	0.25	0.976155	-	194	478	285	0.36	-	-	-	-	-	gi|270016221|gb|EFA12667.1|	28.33	8.89e-22	hypothetical protein TcasGA2_TC010690 [Tribolium castaneum]	-	-	-	-	-	-	-	-
Unigene_21568	374	0	1	0	1.69638	Inf	Inf	Up	1	1.10776	-	342	1	342	0.51	-	-	-	-	-	-	-	-	-	-	-	-	-	-	-	-	-
Unigene_32604	808	0	1	0	0.785204	Inf	Inf	Up	1	1.10765	-	382	741	360	0.49	-	-	-	-	-	-	-	-	-	-	-	-	-	-	-	-	-
Unigene_32045	416	0	2	0	3.05022	Inf	Inf	Up	0.5	1.0919	-	293	3	291	0.35	-	-	-	-	-	-	-	-	-	-	-	-	-	-	-	-	-
Unigene_34246	309	0	2	0	4.10644	Inf	Inf	Up	0.5	1.09183	-	45	161	117	0.26	-	-	-	-	-	-	-	-	-	gi|28445965|emb|AL929336.12|	94.44	8e-05	Zebrafish DNA sequence from clone CH211-163J21, complete sequence	-	-	-	-
Unigene_31067	270	0	4	0	9.39918	Inf	Inf	Up	0.25	0.975714	-	12	269	258	0.37	-	-	-	-	-	-	-	-	-	-	-	-	-	-	-	-	-
Unigene_23450	454	0	1	0	1.39746	Inf	Inf	Up	1	1.10754	-	355	146	210	0.25	-	-	-	-	-	-	-	-	-	-	-	-	-	-	-	-	-
Unigene_13379	431	0	3	0	4.41609	Inf	Inf	Up	0.5	1.09176	-	2	271	270	0.51	KOG1144/Translation, ribosomal structure and biogenesis ;/Translation initiation factor 5B (eIF-5B)	-	GO:0017111//nucleoside-triphosphatase activity;GO:0008135//translation factor activity, nucleic acid binding;GO:0004779//sulfate adenylyltransferase activity;GO:0032561//guanyl ribonucleotide binding	GO:0006412//translation;GO:0009207	ko03013//RNA transport	gi|110763934|ref|XP_392101.3|	89.74	4.72e-62	PREDICTED: similar to eIF5B CG10840-PB [Apis mellifera]	gi|328887955|ref|NG_028300.1|	82.81	8e-12	Rattus norvegicus eukaryotic translation initiation factor 5B, pseudogene 1 (Eif5b-ps1) on chromosome 19	sp|O60841|IF2P_HUMAN	87.84	3e-53	Eukaryotic translation initiation factor 5B
Unigene_33135	391	0	1	0	1.62262	Inf	Inf	Up	1	1.10744	-	119	391	273	0.42	KOG2301/Inorganic ion transport and metabolism ; Signal transduction mechanisms ;/Voltage-gated Ca2+ channels, alpha1 subunits	GO:0016020//membrane	GO:0005216//ion channel activity	GO:0006811//ion transport	-	gi|29467444|dbj|BAC67159.1|	82.43	1.69e-36	para-orthologous sodium channel alpha-subunit [Pediculus humanus corporis]	gi|189172244|gb|EU688973.1|	84.57	3e-54	Bombyx mandarina para sodium channel alpha subunit variant 3 mRNA, partial cds, alternatively spliced	sp|P35500|SCNA_DROME	71.19	7e-30	Sodium channel protein para
Unigene_32490	356	0	2	0	3.5643	Inf	Inf	Up	0.5	1.09148	-	3	356	354	0.62	-	-	-	-	-	-	-	-	-	-	-	-	-	-	-	-	-
Unigene_33380	555	0	1	0	1.14314	Inf	Inf	Up	1	1.10726	-	61	555	495	0.48	KOG1113/Signal transduction mechanisms ;/cAMP-dependent protein kinase types I and II, regulatory subunit	-	-	-	ko04910//Insulin signaling pathway;ko04210//Apoptosis	gi|307168593|gb|EFN61651.1|	38.12	2.41e-32	Uncharacterized protein C20orf152-like protein [Camponotus floridanus]	-	-	-	-	sp|Q6C2X0|KAPR_YARLI	31.11	2e-06	cAMP-dependent protein kinase regulatory subunit
Unigene_33468	392	0	2	0	3.23696	Inf	Inf	Up	0.5	1.09141	-	45	308	264	0.36	KOG4123/Carbohydrate transport and metabolism ;/Putative alpha 1,2 mannosyltransferase	GO:0005783//endoplasmic reticulum	GO:0016757//transferase activity, transferring glycosyl groups	-	ko00563//Glycosylphosphatidylinositol(GPI)-anchor biosynthesis	gi|307183183|gb|EFN70092.1|	34.02	2.74e-09	GPI mannosyltransferase 4 [Camponotus floridanus]	-	-	-	-	sp|Q8MT80|PIGZ_DROME	44.64	7e-09	GPI mannosyltransferase 4
Unigene_22941	433	0	1	0	1.46523	Inf	Inf	Up	1	1.10719	-	272	3	270	0.52	-	-	-	-	-	-	-	-	-	-	-	-	-	-	-	-	-
Unigene_32090	262	0	2	0	4.84309	Inf	Inf	Up	0.5	1.09121	-	231	1	231	0.48	-	-	-	-	-	-	-	-	-	-	-	-	-	-	-	-	-
Unigene_33843	461	0	1	0	1.37624	Inf	Inf	Up	1	1.10712	-	165	350	186	0.3	-	-	-	-	-	-	-	-	-	-	-	-	-	-	-	-	-
Unigene_12910	279	0	2	0	4.54799	Inf	Inf	Up	0.5	1.09086	-	278	183	96	0.29	-	-	-	-	-	-	-	-	-	-	-	-	-	-	-	-	-
Unigene_32130	540	0	3	0	3.52469	Inf	Inf	Up	0.5	1.09079	-	200	409	210	0.46	-	-	-	-	-	-	-	-	-	-	-	-	-	-	-	-	-
Unigene_31238	327	0	5	0	9.70099	Inf	Inf	Up	0.125	0.773183	-	327	1	327	0.66	KOG1217/Signal transduction mechanisms ;/Fibrillins and related proteins containing Ca2+-binding EGF-like domains	GO:0043205//fibril	GO:0046872//metal ion binding;GO:0005198//structural molecule activity;GO:0003824//catalytic activity	GO:0048513//organ development	-	gi|242016322|ref|XP_002428778.1|	61.25	4.09e-31	Fibrillin-2 precursor, putative [Pediculus humanus corporis]	-	-	-	-	sp|P35555|FBN1_HUMAN	50.62	2e-21	Fibrillin-1
Unigene_33432	348	0	4	0	7.29247	Inf	Inf	Up	0.25	0.974724	-	182	307	126	0.31	-	-	-	-	-	-	-	-	-	-	-	-	-	-	-	-	-
Unigene_32624	272	0	2	0	4.66504	Inf	Inf	Up	0.5	1.09045	-	266	66	201	0.42	-	-	-	-	-	-	-	-	-	-	-	-	-	-	-	-	-
Unigene_28127	304	0	3	0	6.26097	Inf	Inf	Up	0.5	1.09038	-	304	2	303	0.58	-	-	-	-	-	-	-	-	-	-	-	-	-	-	-	-	-
Unigene_32828	466	0	2	0	2.72294	Inf	Inf	Up	0.5	1.09031	-	96	452	357	0.46	KOG0997/Function unknown ;/Uncharacterized conserved protein Sand	-	-	-	-	gi|91086457|ref|XP_969562.1|	73.64	1.15e-48	PREDICTED: similar to AGAP009931-PA [Tribolium castaneum]	gi|156546368|ref|XM_001606756.1|	88.33	5e-07	PREDICTED: Nasonia vitripennis similar to ENSANGP00000013353 (LOC100123196), mRNA	sp|Q5ZIH2|MON1A_CHICK	52.43	2e-34	Vacuolar fusion protein MON1 homolog A
Unigene_33183	524	0	2	0	2.42155	Inf	Inf	Up	0.5	1.09024	-	205	429	225	0.41	-	-	-	-	-	gi|51860131|gb|AAU11316.1|	60	7.28e-06	plasmatocyte-specific integrin beta 1 [Manduca sexta]	-	-	-	-	-	-	-	-
Unigene_33005	249	0	2	0	5.09594	Inf	Inf	Up	0.5	1.09017	-	219	1	219	0.27	-	-	-	-	-	-	-	-	-	-	-	-	-	-	-	-	-
Unigene_29080	283	0	2	0	4.48371	Inf	Inf	Up	0.5	1.09011	-	202	41	162	0.27	-	-	-	-	-	-	-	-	-	-	-	-	-	-	-	-	-
Unigene_16051	288	0	1	0	2.20293	Inf	Inf	Up	1	1.10683	-	161	286	126	0.36	-	-	-	-	-	-	-	-	-	gi|66276932|gb|DQ000165.1|	90.91	7e-05	Ostrinia nubilalis cadherin-like protein gene, complete cds	-	-	-	-
Unigene_33374	406	0	4	0	6.25069	Inf	Inf	Up	0.25	0.974394	-	209	3	207	0.3	-	-	-	-	-	-	-	-	-	-	-	-	-	-	-	-	-
Unigene_32303	301	0	1	0	2.10779	Inf	Inf	Up	1	1.10673	-	172	300	129	0.35	-	-	-	-	-	-	-	-	-	-	-	-	-	-	-	-	-
Unigene_12491	365	0	2	0	3.47641	Inf	Inf	Up	0.5	1.08997	-	2	364	363	0.37	KOG0722/Posttranslational modification, protein turnover, chaperones ;/Molecular chaperone (DnaJ superfamily)	-	GO:0005515//protein binding	GO:0044267//cellular protein metabolic process	-	gi|229487404|emb|CAY54138.1|	72.17	2.79e-46	DnaJ domain containing protein [Heliconius melpomene]	-	-	-	-	sp|Q9VXT2|DJC25_DROME	55.26	8e-35	DnaJ homolog subfamily C member 25 homolog
Unigene_33557	209	0	2	0	6.07124	Inf	Inf	Up	0.5	1.0899	-	1	156	156	0.33	-	-	-	-	-	-	-	-	-	-	-	-	-	-	-	-	-
Unigene_31908	403	0	1	0	1.5743	Inf	Inf	Up	1	1.10666	-	214	402	189	0.33	-	-	-	-	-	-	-	-	-	-	-	-	-	-	-	-	-
Unigene_17666	221	0	1	0	2.87079	Inf	Inf	Up	1	1.10662	-	219	1	219	0.54	KOG0676/Cytoskeleton ;/Actin and related proteins	GO:0005875//microtubule associated complex;GO:0044444//cytoplasmic part	GO:0032559	GO:0006810//transport;GO:0022402//cell cycle process	ko05100//Bacterial invasion of epithelial cells;ko04670//Leukocyte transendothelial migration;ko04510//Focal adhesion;ko05110//Vibrio cholerae infection;ko04145//Phagosome;ko05131//Shigellosis;ko05414//Dilated cardiomyopathy;ko04530//Tight junction;ko05130//Pathogenic Escherichia coli infection;ko04745//Phototransduction - fly;ko04810//Regulation of actin cytoskeleton;ko05416//Viral myocarditis;k…	gi|225713588|gb|ACO12640.1|	97.26	1.21e-33	Beta-centractin [Lepeophtheirus salmonis]	gi|149582563|ref|XM_001520132.1|	85.5	4e-21	PREDICTED: Ornithorhynchus anatinus hypothetical protein LOC100091258 (LOC100091258), mRNA	sp|P85515|ACTZ_RAT	93.15	1e-33	Alpha-centractin
Unigene_32055	363	0	2	0	3.49556	Inf	Inf	Up	0.5	1.08976	-	233	45	189	0.35	-	-	-	-	-	-	-	-	-	-	-	-	-	-	-	-	-
Unigene_33635	789	0	3	0	2.41234	Inf	Inf	Up	0.5	1.08969	-	787	308	480	0.41	-	-	-	-	-	-	-	-	-	-	-	-	-	-	-	-	-
Unigene_35164	319	0	1	0	1.98886	Inf	Inf	Up	1	1.10655	-	197	57	141	0.29	-	-	-	-	-	-	-	-	-	-	-	-	-	-	-	-	-
Unigene_7220	101	0	1	0	6.28163	Inf	Inf	Up	1	1.10651	-	1	99	99	0.61	-	-	-	-	-	-	-	-	-	-	-	-	-	-	-	-	-
Unigene_18636	847	0	4	0	2.9962	Inf	Inf	Up	0.25	0.973954	-	528	839	312	0.4	-	-	-	-	-	-	-	-	-	gi|66276932|gb|DQ000165.1|	90.32	2e-10	Ostrinia nubilalis cadherin-like protein gene, complete cds	-	-	-	-
Unigene_32517	563	0	1	0	1.1269	Inf	Inf	Up	1	1.10648	-	140	505	366	0.4	KOG0158/Secondary metabolites biosynthesis, transport and catabolism ;/Cytochrome P450 CYP3/CYP5/CYP6/CYP9 subfamilies	-	GO:0046872//metal ion binding	-	ko00624//Polycyclic aromatic hydrocarbon degradation;ko00903//Limonene and pinene degradation;ko01120//Microbial metabolism in diverse environments;ko01100//Metabolic pathways;ko00627//Aminobenzoate degradation;ko00945//Stilbenoid, diarylheptanoid and gingerol biosynthesis;ko00363//Bisphenol degradation;ko01110//Biosynthesis of secondary metabolites	gi|291464093|gb|ADE05584.1|	56.49	1.28e-47	cytochrome P450 6AB13 [Manduca sexta]	-	-	-	-	sp|Q95031|CP6B6_HELAM	48	2e-23	Cytochrome P450 6B6
Unigene_33726	285	0	3	0	6.67837	Inf	Inf	Up	0.5	1.08914	-	160	2	159	0.42	-	-	-	-	-	-	-	-	-	-	-	-	-	-	-	-	-
Unigene_33747	356	0	1	0	1.78215	Inf	Inf	Up	1	1.10641	-	296	120	177	0.56	-	-	-	-	-	-	-	-	-	-	-	-	-	-	-	-	-
Unigene_34206	419	0	1	0	1.51419	Inf	Inf	Up	1	1.10634	-	230	418	189	0.31	-	-	-	-	-	-	-	-	-	-	-	-	-	-	-	-	-
Unigene_4987	337	0	2	0	3.76525	Inf	Inf	Up	0.5	1.08894	-	2	337	336	0.5	KOG0833/Nucleotide transport and metabolism ;/Cytidine deaminase	-	GO:0046914//transition metal ion binding;GO:0016787//hydrolase activity	GO:0046087//cytidine metabolic process	ko00240//Pyrimidine metabolism;ko00983//Drug metabolism - other enzymes;ko01100//Metabolic pathways	gi|114051311|ref|NP_001040110.1|	75.89	1.05e-45	cytidine deaminase [Bombyx mori]	-	-	-	-	sp|P32320|CDD_HUMAN	46.9	8e-21	Cytidine deaminase
Unigene_31513	764	0	3	0	2.49128	Inf	Inf	Up	0.5	1.08887	-	685	377	309	0.45	-	-	-	-	-	-	-	-	-	-	-	-	-	-	-	-	-
Unigene_33335	1209	0	4	0	2.09907	Inf	Inf	Up	0.25	0.973625	-	842	87	756	0.55	KOG3149/Transcription ;/Transcription initiation factor IIF, auxiliary subunit	GO:0005634//nucleus	-	GO:0006355//regulation of transcription, DNA-dependent	-	gi|189241544|ref|XP_970708.2|	50.32	1.33e-36	PREDICTED: similar to YEATS domain-containing protein 2 [Tribolium castaneum]	-	-	-	-	sp|Q3TUF7|YETS2_MOUSE	52.46	5e-31	YEATS domain-containing protein 2
Unigene_17978	171	0	2	0	7.42041	Inf	Inf	Up	0.5	1.08873	-	3	170	168	0.36	-	-	-	-	-	-	-	-	-	-	-	-	-	-	-	-	-
Unigene_25267	189	0	1	0	3.35685	Inf	Inf	Up	1	1.10616	-	184	92	93	0.31	-	-	-	-	-	-	-	-	-	-	-	-	-	-	-	-	-
Unigene_32226	531	0	3	0	3.58443	Inf	Inf	Up	0.5	1.08859	-	524	126	399	0.4	KOG4400/Posttranslational modification, protein turnover, chaperones ;/E3 ubiquitin ligase interacting with arginine methyltransferase	-	-	-	-	gi|169218417|gb|ACA50099.1|	39.64	5.6e-17	reverse transcriptase-like protein [Ectropis obliqua]	-	-	-	-	-	-	-	-
Unigene_34446	521	0	1	0	1.21774	Inf	Inf	Up	1	1.10612	-	519	163	357	0.39	KOG2771/RNA processing and modification ;/Subunit of tRNA-specific adenosine-34 deaminase	-	-	-	-	gi|91087043|ref|XP_974513.1|	37.14	9.06e-09	PREDICTED: similar to cytidine and deoxycytidylate deaminase zinc-binding region [Tribolium castaneum]	-	-	-	-	-	-	-	-
Unigene_34548	221	0	1	0	2.87079	Inf	Inf	Up	1	1.10609	-	182	3	180	0.39	-	-	-	-	-	-	-	-	-	-	-	-	-	-	-	-	-
Unigene_34409	351	0	1	0	1.80754	Inf	Inf	Up	1	1.10602	-	147	287	141	0.36	-	-	-	-	-	-	-	-	-	-	-	-	-	-	-	-	-
Unigene_32230	307	0	2	0	4.13319	Inf	Inf	Up	0.5	1.08839	-	50	241	192	0.35	-	-	-	-	-	-	-	-	-	-	-	-	-	-	-	-	-
Unigene_25512	361	0	1	0	1.75747	Inf	Inf	Up	1	1.10595	-	164	361	198	0.42	-	-	-	-	-	-	-	-	-	-	-	-	-	-	-	-	-
Unigene_33838	486	0	2	0	2.61088	Inf	Inf	Up	0.5	1.08805	-	280	2	279	0.49	KOG1477/General function prediction only ;/SPRY domain-containing proteins	GO:0005874//microtubule	GO:0005088//Ras guanyl-nucleotide exchange factor activity;GO:0017016//Ras GTPase binding;GO:0015631//tubulin binding	GO:0007010//cytoskeleton organization	-	gi|193594141|ref|XP_001944125.1|	95.38	3.96e-41	PREDICTED: similar to RAN binding protein 9 [Acyrthosiphon pisum]	gi|319996682|ref|NM_001201502.1|	84.56	6e-19	Oryzias latipes ran binding protein 9 (ranbp9), mRNA	sp|Q6VN19|RBP10_MOUSE	93.85	1e-40	Ran-binding protein 10
Unigene_27199	235	0	7	0	18.8984	Inf	Inf	Up	0.0625	0.558732	-	3	206	204	0.44	-	-	-	-	-	-	-	-	-	-	-	-	-	-	-	-	-
Unigene_33721	417	0	1	0	1.52145	Inf	Inf	Up	1	1.10584	-	328	2	327	0.52	-	GO:0044464//cell part	-	-	-	gi|242005098|ref|XP_002423411.1|	72.73	1.61e-33	Popeye domain-containing protein, putative [Pediculus humanus corporis]	-	-	-	-	sp|Q9HBU9|POPD2_HUMAN	38.64	9e-18	Popeye domain-containing protein 2
Unigene_33210	369	0	1	0	1.71936	Inf	Inf	Up	1	1.10581	-	2	190	189	0.36	-	-	-	-	-	-	-	-	-	-	-	-	-	-	-	-	-
Unigene_33101	593	0	2	0	2.13978	Inf	Inf	Up	0.5	1.08777	-	421	561	141	0.3	-	-	-	-	-	-	-	-	-	gi|133930729|gb|EF125927.1|	87.06	2e-10	Ostrinia nubilalis desaturase (D14-3) gene, complete cds	-	-	-	-
Unigene_31822	366	0	1	0	1.73346	Inf	Inf	Up	1	1.1057	-	1	282	282	0.57	KOG3705/Posttranslational modification, protein turnover, chaperones ;/Glycoprotein 6-alpha-L-fucosyltransferase	GO:0000139//Golgi membrane;GO:0031224//intrinsic to membrane	GO:0046921//alpha(1,6)-fucosyltransferase activity	GO:0006464//protein modification process	ko00513//Various types of N-glycan biosynthesis;ko00533//Glycosaminoglycan biosynthesis - keratan sulfate;ko00510//N-Glycan biosynthesis;ko01100//Metabolic pathways	gi|157118068|ref|XP_001658992.1|	52.54	4.15e-23	alpha6-fucosyltransferase, putative [Aedes aegypti]	-	-	-	-	sp|Q9VYV5|FUT8_DROME	50	5e-20	Alpha-(1,6)-fucosyltransferase
Unigene_16265	189	0	2	0	6.7137	Inf	Inf	Up	0.5	1.08764	-	23	187	165	0.48	-	-	-	-	-	-	-	-	-	-	-	-	-	-	-	-	-
Unigene_35384	140	0	1	0	4.53175	Inf	Inf	Up	1	1.10549	-	138	1	138	0.55	-	-	-	-	-	-	-	-	-	-	-	-	-	-	-	-	-
Unigene_33875	426	0	2	0	2.97861	Inf	Inf	Up	0.5	1.0875	-	162	314	153	0.34	-	-	-	-	-	-	-	-	-	-	-	-	-	-	-	-	-
Unigene_33755	658	0	2	0	1.9284	Inf	Inf	Up	0.5	1.08736	-	363	602	240	0.41	-	-	-	-	-	-	-	-	-	-	-	-	-	-	-	-	-
Unigene_33165	525	0	1	0	1.20847	Inf	Inf	Up	1	1.10531	-	2	511	510	0.56	KOG0516/Cytoskeleton ;/Dystonin, GAS (Growth-arrest-specific protein), and related proteins	GO:0030427//site of polarized growth;GO:0005818//aster;GO:0070161;GO:0044444//cytoplasmic part	GO:0004721//phosphoprotein phosphatase activity;GO:0046872//metal ion binding;GO:0015631//tubulin binding	GO:0007267//cell-cell signaling;GO:0001558//regulation of cell growth;GO:0016198//axon choice point recognition;GO:0009886//post-embryonic morphogenesis;GO:0007420//brain development;GO:0035148//tube formation;GO:0035146;GO:0022402//cell cycle process;GO:0001709//cell fate determination;GO:0007019//microtubule depolymerization;GO:0060541//respiratory system development	-	gi|198458189|ref|XP_002138505.1|	92.79	4.21e-65	GA24356 [Drosophila pseudoobscura pseudoobscura]	gi|194757767|ref|XM_001961098.1|	79.82	4e-26	Drosophila ananassae GF11157 (Dana\GF11157), mRNA	sp|Q91ZU6|DYST_MOUSE	76.11	1e-49	Dystonin
Unigene_32932	547	0	3	0	3.47959	Inf	Inf	Up	0.5	1.08722	-	230	547	318	0.59	KOG1789/Intracellular trafficking, secretion, and vesicular transport ; Posttranslational modification, protein turnover, chaperones ;/Endocytosis protein RME-8, contains DnaJ domain	-	-	-	-	gi|307194623|gb|EFN76912.1|	54.95	5.89e-26	DnaJ-like protein subfamily C member 13 [Harpegnathos saltator]	-	-	-	-	sp|O75165|DJC13_HUMAN	53.85	3e-24	DnaJ homolog subfamily C member 13
Unigene_34130	448	0	1	0	1.41617	Inf	Inf	Up	1	1.10527	-	239	3	237	0.45	-	-	-	-	-	-	-	-	-	-	-	-	-	-	-	-	-
Unigene_32769	414	0	2	0	3.06495	Inf	Inf	Up	0.5	1.08709	-	71	331	261	0.35	-	-	-	-	-	-	-	-	-	-	-	-	-	-	-	-	-
Unigene_34036	370	0	2	0	3.42943	Inf	Inf	Up	0.5	1.08702	-	352	80	273	0.42	-	-	-	-	-	-	-	-	-	-	-	-	-	-	-	-	-
Unigene_33826	404	0	2	0	3.14082	Inf	Inf	Up	0.5	1.08695	-	2	403	402	0.56	KOG3615/Function unknown ;/Uncharacterized conserved protein	-	GO:0046914//transition metal ion binding	-	-	gi|110755798|ref|XP_396843.3|	77.61	8.58e-56	PREDICTED: similar to CG32542-PA [Apis mellifera]	-	-	-	-	sp|Q3UHH1|K0913_MOUSE	66.42	2e-48	Zinc finger SWIM domain-containing protein KIAA0913
Unigene_34217	311	0	1	0	2.04002	Inf	Inf	Up	1	1.1052	-	76	291	216	0.32	-	-	-	-	-	-	-	-	-	-	-	-	-	-	-	-	-
Unigene_34163	409	0	1	0	1.55121	Inf	Inf	Up	1	1.10517	-	3	236	234	0.28	-	-	-	-	-	-	-	-	-	-	-	-	-	-	-	-	-
Unigene_32639	495	0	5	0	6.40853	Inf	Inf	Up	0.125	0.77125	-	494	291	204	0.47	-	-	-	-	-	-	-	-	-	-	-	-	-	-	-	-	-
Unigene_33538	354	0	4	0	7.16887	Inf	Inf	Up	0.25	0.971544	-	2	142	141	0.28	-	-	-	-	-	-	-	-	-	-	-	-	-	-	-	-	-
Unigene_23401	179	0	1	0	3.54438	Inf	Inf	Up	1	1.10506	-	179	3	177	0.28	-	-	-	-	-	-	-	-	-	-	-	-	-	-	-	-	-
Unigene_31919	306	0	1	0	2.07335	Inf	Inf	Up	1	1.10503	-	31	306	276	0.43	-	-	-	-	-	-	-	-	-	-	-	-	-	-	-	-	-
Unigene_34503	271	0	1	0	2.34113	Inf	Inf	Up	1	1.10499	-	125	247	123	0.27	-	-	-	-	-	-	-	-	-	-	-	-	-	-	-	-	-
Unigene_34438	427	0	1	0	1.48582	Inf	Inf	Up	1	1.10496	-	239	427	189	0.38	-	-	-	-	-	-	-	-	-	-	-	-	-	-	-	-	-
Unigene_32973	620	0	3	0	3.06989	Inf	Inf	Up	0.5	1.0864	-	619	266	354	0.44	-	-	-	-	-	-	-	-	-	-	-	-	-	-	-	-	-
Unigene_24304	291	0	1	0	2.18022	Inf	Inf	Up	1	1.10482	-	257	12	246	0.29	-	-	-	-	-	-	-	-	-	-	-	-	-	-	-	-	-
Unigene_32106	392	0	2	0	3.23696	Inf	Inf	Up	0.5	1.08627	-	3	203	201	0.45	-	-	-	-	-	-	-	-	-	-	-	-	-	-	-	-	-
Unigene_17861	364	0	9	0	15.6868	Inf	Inf	Up	0.03125	0.354249	-	1	363	363	0.59	KOG1215/Signal transduction mechanisms ;/Low-density lipoprotein receptors containing Ca2+-binding EGF-like domains	-	-	-	ko04340//Hedgehog signaling pathway	gi|39655053|gb|AAR29602.1|	57.85	9e-37	pattern recognition serine proteinase precursor [Manduca sexta]	-	-	-	-	sp|Q9JI18|LRP1B_MOUSE	39.47	3e-11	Low-density lipoprotein receptor-related protein 1B
Unigene_33791	337	0	1	0	1.88263	Inf	Inf	Up	1	1.10467	-	335	90	246	0.6	-	-	-	-	-	gi|157104044|ref|XP_001648233.1|	49.18	1.94e-07	alcohol dehydrogenase [Aedes aegypti]	-	-	-	-	-	-	-	-
Unigene_32532	455	0	4	0	5.57754	Inf	Inf	Up	0.25	0.971107	-	304	438	135	0.36	-	-	-	-	-	-	-	-	-	-	-	-	-	-	-	-	-
Unigene_2489	112	0	1	0	5.66469	Inf	Inf	Up	1	1.10464	-	1	111	111	0.66	-	-	-	-	-	-	-	-	-	-	-	-	-	-	-	-	-
Unigene_23502	544	0	5	0	5.8313	Inf	Inf	Up	0.125	0.770975	-	350	3	348	0.44	KOG3627/Amino acid transport and metabolism ;/Trypsin	-	GO:0008233//peptidase activity	-	-	gi|194750815|ref|XP_001957725.1|	64.44	4.99e-08	GF10558 [Drosophila ananassae]	-	-	-	-	-	-	-	-
Unigene_32820	786	0	4	0	3.22873	Inf	Inf	Up	0.25	0.970671	-	3	302	300	0.42	-	-	-	-	-	gi|117970179|dbj|BAF36819.1|	84.38	1.46e-07	pxPhosphoserine phosphatase [Plutella xylostella]	-	-	-	-	-	-	-	-
Unigene_23427	212	0	2	0	5.98533	Inf	Inf	Up	0.5	1.08572	-	66	212	147	0.48	-	-	-	-	-	-	-	-	-	-	-	-	-	-	-	-	-
Unigene_32553	288	0	2	0	4.40587	Inf	Inf	Up	0.5	1.08565	-	156	287	132	0.36	-	-	-	-	-	-	-	-	-	-	-	-	-	-	-	-	-
Unigene_32805	625	0	3	0	3.04534	Inf	Inf	Up	0.5	1.08559	-	373	567	195	0.29	-	-	-	-	-	-	-	-	-	-	-	-	-	-	-	-	-
Unigene_12230	359	0	2	0	3.53451	Inf	Inf	Up	0.5	1.08552	-	237	37	201	0.45	-	-	-	-	-	-	-	-	-	gi|160690461|gb|EU258740.1|	83.16	6e-09	Ostrinia furnacalis chitin synthase gene, complete cds	-	-	-	-
Unigene_33679	517	0	1	0	1.22717	Inf	Inf	Up	1	1.10457	-	1	432	432	0.61	KOG1217/Signal transduction mechanisms ;/Fibrillins and related proteins containing Ca2+-binding EGF-like domains	-	GO:0003824//catalytic activity	-	ko04320//Dorso-ventral axis formation;ko04330//Notch signaling pathway	gi|255652901|ref|NP_001157370.1|	92.13	2.86e-99	Notch homolog [Bombyx mori]	gi|156545662|ref|XM_001604088.1|	100	3e-05	PREDICTED: Nasonia vitripennis similar to CG6383-PA (LOC100120496), mRNA	sp|P07207|NOTCH_DROME	53.49	1e-55	Neurogenic locus Notch protein
Unigene_33737	498	0	1	0	1.27399	Inf	Inf	Up	1	1.1045	-	469	2	468	0.53	KOG1187/Signal transduction mechanisms ;/Serine/threonine protein kinase	-	GO:0005488//binding	-	-	gi|297484397|ref|XP_002694298.1|	32.05	2.08e-06	PREDICTED: proteoglycan 4 [Bos taurus]	-	-	-	-	sp|Q9E6N3|DEN_GAHVM	31.25	6e-07	Deneddylase
Unigene_32272	665	0	5	0	4.77026	Inf	Inf	Up	0.125	0.770699	-	1	330	330	0.42	-	-	-	-	-	-	-	-	-	-	-	-	-	-	-	-	-
Unigene_27015	303	0	2	0	4.18776	Inf	Inf	Up	0.5	1.08538	-	2	121	120	0.31	-	-	-	-	-	-	-	-	-	-	-	-	-	-	-	-	-
Unigene_34020	560	0	2	0	2.26587	Inf	Inf	Up	0.5	1.08497	-	515	3	513	0.57	KOG1721/General function prediction only ;/FOG: Zn-finger	GO:0005634//nucleus	-	-	-	gi|297705792|ref|XP_002829748.1|	36.62	4.48e-18	PREDICTED: zinc finger protein 677-like, partial [Pongo abelii]	-	-	-	-	sp|Q86XU0|ZN677_HUMAN	36.62	1e-18	Zinc finger protein 677
Unigene_27398	300	0	1	0	2.11482	Inf	Inf	Up	1	1.10436	-	89	241	153	0.34	-	-	-	-	-	-	-	-	-	-	-	-	-	-	-	-	-
Unigene_16846	221	0	1	0	2.87079	Inf	Inf	Up	1	1.10429	-	220	62	159	0.41	-	-	-	-	-	-	-	-	-	-	-	-	-	-	-	-	-
Unigene_32094	419	0	1	0	1.51419	Inf	Inf	Up	1	1.10425	-	272	418	147	0.31	-	-	-	-	-	-	-	-	-	-	-	-	-	-	-	-	-
Unigene_20186	260	0	2	0	4.88035	Inf	Inf	Up	0.5	1.08463	-	215	54	162	0.48	-	-	-	-	-	-	-	-	-	-	-	-	-	-	-	-	-
Unigene_34499	433	0	1	0	1.46523	Inf	Inf	Up	1	1.10422	-	78	431	354	0.52	-	-	-	-	-	-	-	-	-	-	-	-	-	-	-	-	-
Unigene_32903	603	0	3	0	3.15644	Inf	Inf	Up	0.5	1.08449	-	38	583	546	0.39	KOG0017/General function prediction only ;/FOG: Transposon-encoded proteins with TYA, reverse transcriptase, integrase domains in various combinations	-	-	-	-	gi|301604910|ref|XP_002932098.1|	43.97	2.04e-32	PREDICTED: copia protein-like [Xenopus (Silurana) tropicalis]	-	-	-	-	sp|P04146|COPIA_DROME	30.56	3e-19	Copia protein
Unigene_32675	572	0	2	0	2.21834	Inf	Inf	Up	0.5	1.08436	-	572	282	291	0.37	-	-	-	-	-	gi|292624165|ref|XP_002665557.1|	36.26	1.28e-07	PREDICTED: ReO_6-like [Danio rerio]	-	-	-	-	-	-	-	-
Unigene_33545	539	0	4	0	4.70831	Inf	Inf	Up	0.25	0.969799	-	538	332	207	0.27	-	-	-	-	-	-	-	-	-	-	-	-	-	-	-	-	-
Unigene_33651	676	0	4	0	3.75411	Inf	Inf	Up	0.25	0.96969	-	487	35	453	0.43	KOG1217/Signal transduction mechanisms ;/Fibrillins and related proteins containing Ca2+-binding EGF-like domains	-	-	-	ko04320//Dorso-ventral axis formation;ko04330//Notch signaling pathway	gi|270013391|gb|EFA09839.1|	56.85	2.7e-74	hypothetical protein TcasGA2_TC011986 [Tribolium castaneum]	-	-	-	-	sp|P46530|NOTC1_DANRE	26.95	3e-10	Neurogenic locus notch homolog protein 1
Unigene_34026	1095	0	2	0	1.1588	Inf	Inf	Up	0.5	1.08415	-	322	531	210	0.33	-	-	-	-	-	-	-	-	-	-	-	-	-	-	-	-	-
Unigene_33255	450	0	1	0	1.40988	Inf	Inf	Up	1	1.104	-	62	229	168	0.41	-	-	-	-	-	-	-	-	-	-	-	-	-	-	-	-	-
Unigene_31819	476	0	3	0	3.9986	Inf	Inf	Up	0.5	1.08395	-	474	112	363	0.55	KOG1365/RNA processing and modification ; General function prediction only ;/RNA-binding protein Fusilli, contains RRM domain	-	-	-	-	gi|189238842|ref|XP_970801.2|	44.81	3.88e-28	PREDICTED: similar to fusilli CG8205-PD [Tribolium castaneum]	-	-	-	-	sp|Q9BJZ5|FUSIL_DROME	42.5	2e-22	RNA-binding protein fusilli
Unigene_30018	258	0	1	0	2.45909	Inf	Inf	Up	1	1.10397	-	3	257	255	0.43	KOG3545/Extracellular structures ;/Olfactomedin and related extracellular matrix glycoproteins	-	-	-	-	gi|91085657|ref|XP_971289.1|	74.36	1.24e-13	PREDICTED: similar to colmedin [Tribolium castaneum]	-	-	-	-	-	-	-	-
Unigene_3700	182	0	1	0	3.48596	Inf	Inf	Up	1	1.1039	-	1	108	108	0.27	-	-	-	-	-	-	-	-	-	-	-	-	-	-	-	-	-
Unigene_32366	808	0	2	0	1.57041	Inf	Inf	Up	0.5	1.08388	-	807	76	732	0.61	-	-	-	-	-	gi|156542311|ref|XP_001599387.1|	48.02	6.25e-59	PREDICTED: similar to myosin [Nasonia vitripennis]	-	-	-	-	-	-	-	-
Unigene_32251	161	0	1	0	3.94065	Inf	Inf	Up	1	1.10379	-	161	3	159	0.39	-	-	-	-	-	-	-	-	-	-	-	-	-	-	-	-	-
Unigene_32875	570	0	2	0	2.22612	Inf	Inf	Up	0.5	1.08368	-	569	336	234	0.45	-	-	-	-	-	-	-	-	-	-	-	-	-	-	-	-	-
Unigene_34405	558	0	1	0	1.137	Inf	Inf	Up	1	1.10376	-	550	98	453	0.43	-	-	-	-	-	gi|242017599|ref|XP_002429275.1|	40.28	4.58e-07	conserved hypothetical protein [Pediculus humanus corporis]	-	-	-	-	-	-	-	-
Unigene_33237	285	0	2	0	4.45224	Inf	Inf	Up	0.5	1.0832	-	284	72	213	0.4	-	-	-	-	-	-	-	-	-	-	-	-	-	-	-	-	-
Unigene_34213	305	0	1	0	2.08015	Inf	Inf	Up	1	1.10365	-	303	19	285	0.41	-	-	-	-	-	-	-	-	-	-	-	-	-	-	-	-	-
Unigene_4340	213	0	1	0	2.97861	Inf	Inf	Up	1	1.10362	-	187	14	174	0.39	-	-	-	-	-	-	-	-	-	-	-	-	-	-	-	-	-
Unigene_33395	937	0	4	0	2.70841	Inf	Inf	Up	0.25	0.968711	-	866	63	804	0.57	-	-	GO:0005488//binding;GO:0004672//protein kinase activity	-	-	gi|307188460|gb|EFN73209.1|	31.51	1.45e-13	Receptor-interacting serine/threonine-protein kinase 5 [Camponotus floridanus]	-	-	-	-	sp|Q1L6Q1|DUSTY_APIME	30.14	8e-13	Dual serine/threonine and tyrosine protein kinase
Unigene_27216	298	0	1	0	2.12901	Inf	Inf	Up	1	1.10351	-	298	2	297	0.6	KOG1832/Cell cycle control, cell division, chromosome partitioning ;/HIV-1 Vpr-binding protein	-	-	-	-	gi|170059103|ref|XP_001865214.1|	45.74	3.01e-08	VPRBP protein [Culex quinquefasciatus]	-	-	-	-	sp|Q9W2F2|DCAF1_DROME	38.89	2e-07	DDB1- and CUL4-associated factor-like 1
Unigene_33368	364	0	4	0	6.97192	Inf	Inf	Up	0.25	0.968386	-	292	2	291	0.52	-	-	GO:0003676//nucleic acid binding	-	-	gi|91077136|ref|XP_971386.1|	49.45	6.7e-16	PREDICTED: similar to rCG37751 [Tribolium castaneum]	gi|153916143|dbj|AK259921.1|	96.88	9e-05	Gryllus bimaculatus mRNA, GBcontig06782	sp|Q96DN6|MBD6_HUMAN	49.35	4e-13	Methyl-CpG-binding domain protein 6
Unigene_26898	270	0	3	0	7.04939	Inf	Inf	Up	0.5	1.08313	-	270	127	144	0.3	-	-	-	-	-	-	-	-	-	-	-	-	-	-	-	-	-
Unigene_30230	434	0	2	0	2.92371	Inf	Inf	Up	0.5	1.08307	-	318	434	117	0.32	-	-	-	-	-	-	-	-	-	-	-	-	-	-	-	-	-
Unigene_32194	426	0	3	0	4.46792	Inf	Inf	Up	0.5	1.083	-	3	254	252	0.41	-	-	-	-	-	-	-	-	-	-	-	-	-	-	-	-	-
Unigene_10562	551	0	3	0	3.45433	Inf	Inf	Up	0.5	1.08266	-	495	151	345	0.54	-	-	-	-	-	gi|307214459|gb|EFN89496.1|	52.94	7.03e-15	Tetratricopeptide repeat protein 21B [Harpegnathos saltator]	-	-	-	-	sp|Q0HA38|TT21B_MOUSE	41.94	6e-13	Tetratricopeptide repeat protein 21B
Unigene_30642	651	0	3	0	2.92371	Inf	Inf	Up	0.5	1.08239	-	208	89	120	0.31	-	-	-	-	-	-	-	-	-	-	-	-	-	-	-	-	-
Unigene_33946	1098	0	4	0	2.31127	Inf	Inf	Up	0.25	0.967952	-	906	145	762	0.58	KOG3549/Extracellular structures ;/Syntrophins (type gamma)	GO:0016010//dystrophin-associated glycoprotein complex	GO:0005515//protein binding	GO:0048638//regulation of developmental growth;GO:0042051//compound eye photoreceptor development	ko04530//Tight junction	gi|158296199|ref|XP_001688936.1|	51.51	5.17e-61	AGAP006633-PB [Anopheles gambiae str. PEST]	gi|297482571|ref|XM_002692812.1|	86.17	1e-12	PREDICTED: Bos taurus basic beta 1 syntrophin-like (SNTB1), mRNA	sp|Q925E0|SNTG2_MOUSE	48.48	1e-26	Gamma-2-syntrophin
Unigene_32766	450	0	2	0	2.81976	Inf	Inf	Up	0.5	1.08225	-	243	1	243	0.44	-	-	-	-	-	-	-	-	-	-	-	-	-	-	-	-	-
Unigene_6193	406	0	2	0	3.12534	Inf	Inf	Up	0.5	1.08212	-	107	256	150	0.43	-	-	-	-	-	gi|121308868|dbj|BAF43531.1|	37.29	5.45e-10	serine proteinase [Samia cynthia ricini]	-	-	-	-	-	-	-	-
Unigene_33052	338	0	3	0	5.63117	Inf	Inf	Up	0.5	1.08198	-	195	7	189	0.29	-	-	-	-	-	-	-	-	-	-	-	-	-	-	-	-	-
Unigene_33502	662	0	1	0	0.958376	Inf	Inf	Up	1	1.10323	-	25	612	588	0.39	KOG4366/General function prediction only ;/Predicted thioesterase	-	-	-	-	gi|66504157|ref|XP_624591.1|	42.58	1.01e-34	PREDICTED: similar to CG4666-PA [Apis mellifera]	-	-	-	-	sp|Q9W440|U670_DROME	45.89	8e-32	UPF0670 protein CG4666
Unigene_33686	592	0	4	0	4.28679	Inf	Inf	Up	0.25	0.967843	-	430	116	315	0.38	KOG0017/General function prediction only ;/FOG: Transposon-encoded proteins with TYA, reverse transcriptase, integrase domains in various combinations	-	GO:0005488//binding	-	ko04510//Focal adhesion;ko04370//VEGF signaling pathway;ko04144//Endocytosis;ko04060//Cytokine-cytokine receptor interaction	gi|270015520|gb|EFA11968.1|	41.27	1.71e-29	hypothetical protein TcasGA2_TC004049 [Tribolium castaneum]	-	-	-	-	sp|O93209|POL_FFV	31.86	4e-07	Pro-Pol polyprotein
Unigene_33731	322	0	1	0	1.97033	Inf	Inf	Up	1	1.10319	-	321	166	156	0.33	-	-	-	-	-	-	-	-	-	-	-	-	-	-	-	-	-
Unigene_28113	316	0	4	0	8.03095	Inf	Inf	Up	0.25	0.967301	-	163	315	153	0.39	-	-	-	-	-	-	-	-	-	-	-	-	-	-	-	-	-
Unigene_25545	375	0	3	0	5.07556	Inf	Inf	Up	0.5	1.08144	-	271	2	270	0.49	-	-	-	-	-	-	-	-	-	-	-	-	-	-	-	-	-
Unigene_32390	390	0	2	0	3.25356	Inf	Inf	Up	0.5	1.08117	-	337	161	177	0.34	-	-	-	-	-	-	-	-	-	-	-	-	-	-	-	-	-
Unigene_31362	344	0	2	0	3.68863	Inf	Inf	Up	0.5	1.08103	-	138	260	123	0.25	-	-	-	-	-	-	-	-	-	gi|256368050|gb|EF154335.2|	95.24	6e-06	Bombyx mori glycerol-3-phosphate dehydrogenase (Gpd) gene, complete cds	-	-	-	-
Unigene_10629	179	0	2	0	7.08877	Inf	Inf	Up	0.5	1.08097	-	33	140	108	0.33	-	-	-	-	-	-	-	-	-	-	-	-	-	-	-	-	-
Unigene_32477	378	0	2	0	3.35685	Inf	Inf	Up	0.5	1.0809	-	377	3	375	0.63	-	-	-	-	-	gi|270007728|gb|EFA04176.1|	68.06	2.97e-16	hypothetical protein TcasGA2_TC014425 [Tribolium castaneum]	gi|170064364|ref|XM_001867460.1|	93.33	1e-07	Culex quinquefasciatus conserved hypothetical protein, mRNA	-	-	-	-
Unigene_33157	542	0	6	0	7.02338	Inf	Inf	Up	0.125	0.769327	-	47	541	495	0.6	KOG4155/General function prediction only ;/FOG: WD40 repeat	-	-	GO:0007219//Notch signaling pathway;GO:0051452//intracellular pH reduction	-	gi|66539217|ref|XP_395749.2|	48.92	1.23e-29	PREDICTED: similar to CG17766-PA isoform 1 [Apis mellifera]	-	-	-	-	-	-	-	-
Unigene_25734	103	0	1	0	6.15966	Inf	Inf	Up	1	1.10281	-	103	2	102	0.46	-	-	-	-	-	-	-	-	-	-	-	-	-	-	-	-	-
Unigene_31406	368	0	5	0	8.62018	Inf	Inf	Up	0.125	0.769053	-	135	362	228	0.46	-	-	-	-	-	gi|157104267|ref|XP_001648329.1|	31.96	4.8e-06	hypothetical protein AaeL_AAEL014265 [Aedes aegypti]	-	-	-	-	-	-	-	-
Unigene_32885	546	0	4	0	4.64795	Inf	Inf	Up	0.25	0.966435	-	355	74	282	0.3	-	-	-	-	-	-	-	-	-	-	-	-	-	-	-	-	-
Unigene_34194	691	0	1	0	0.918155	Inf	Inf	Up	1	1.10274	-	495	34	462	0.39	-	-	GO:0005488//binding;GO:0016740//transferase activity	-	ko00562//Inositol phosphate metabolism;ko01100//Metabolic pathways;ko04070//Phosphatidylinositol signaling system	gi|189236068|ref|XP_971679.2|	36.89	4.05e-13	PREDICTED: similar to inositol 1,3,4-triphosphate 5/6 kinase [Tribolium castaneum]	-	-	-	-	sp|Q7SY78|ITPK1_XENLA	39.47	2e-08	Inositol-tetrakisphosphate 1-kinase
Unigene_33473	500	0	2	0	2.53778	Inf	Inf	Up	0.5	1.08056	-	381	500	120	0.32	-	-	-	-	-	-	-	-	-	-	-	-	-	-	-	-	-
Unigene_34106	682	0	1	0	0.930271	Inf	Inf	Up	1	1.10266	-	334	681	348	0.44	-	-	-	-	-	-	-	-	-	-	-	-	-	-	-	-	-
Unigene_34200	600	0	2	0	2.11482	Inf	Inf	Up	0.5	1.08002	-	600	424	177	0.27	-	-	-	-	-	-	-	-	-	-	-	-	-	-	-	-	-
Unigene_25783	546	0	1	0	1.16199	Inf	Inf	Up	1	1.10259	-	46	477	432	0.51	KOG0578/Signal transduction mechanisms ;/p21-activated serine/threonine protein kinase	-	GO:0017016//Ras GTPase binding;GO:0004672//protein kinase activity;GO:0000166//nucleotide binding	GO:0006796//phosphate metabolic process	ko05211//Renal cell carcinoma;ko04360//Axon guidance;ko04062//Chemokine signaling pathway;ko04510//Focal adhesion;ko04666//Fc gamma R-mediated phagocytosis;ko04011//MAPK signaling pathway - yeast;ko04650//Natural killer cell mediated cytotoxicity;ko04012//ErbB signaling pathway;ko04810//Regulation of actin cytoskeleton;ko04010//MAPK signaling pathway;ko05120//Epithelial cell signaling in Helicoba…	gi|291244764|ref|XP_002742268.1|	82.81	1.56e-54	PREDICTED: p21-activated kinase 1-like [Saccoglossus kowalevskii]	gi|55380579|gb|AE014297.2|	82.77	1e-35	Drosophila melanogaster chromosome 3R, complete sequence	sp|Q7YQL3|PAK3_PONPY	89.83	1e-53	Serine/threonine-protein kinase PAK 3
Unigene_32609	486	0	5	0	6.52721	Inf	Inf	Up	0.125	0.768916	-	33	350	318	0.37	-	-	-	-	-	gi|194770466|ref|XP_001967314.1|	41.79	3e-10	GF20629 [Drosophila ananassae]	-	-	-	-	-	-	-	-
Unigene_17372	363	0	1	0	1.74778	Inf	Inf	Up	1	1.10256	-	293	138	156	0.39	-	-	-	-	-	-	-	-	-	-	-	-	-	-	-	-	-
Unigene_34157	476	0	2	0	2.66573	Inf	Inf	Up	0.5	1.07962	-	343	98	246	0.45	-	-	-	-	-	-	-	-	-	-	-	-	-	-	-	-	-
Unigene_34970	236	0	1	0	2.68833	Inf	Inf	Up	1	1.10252	-	3	236	234	0.46	-	-	-	-	-	-	-	-	-	-	-	-	-	-	-	-	-
Unigene_12165	367	0	4	0	6.91493	Inf	Inf	Up	0.25	0.965355	-	366	1	366	0.51	KOG0399/Amino acid transport and metabolism ;/Glutamate synthase	-	GO:0046914//transition metal ion binding;GO:0051540;GO:0015930//glutamate synthase activity;GO:0050662//coenzyme binding;GO:0000166//nucleotide binding	GO:0006536//glutamate metabolic process	ko00910//Nitrogen metabolism;ko01120//Microbial metabolism in diverse environments;ko01100//Metabolic pathways;ko01110//Biosynthesis of secondary metabolites;ko00250//Alanine, aspartate and glutamate metabolism	gi|115292419|ref|NP_001041678.1|	86.07	1.02e-56	glutamate synthase [Bombyx mori]	gi|195014640|ref|XM_001984015.1|	86.15	2e-05	Drosophila grimshawi GH15220 (Dgri\GH15220), mRNA	sp|Q03460|GLSN_MEDSA	51.35	2e-26	Glutamate synthase [NADH], amyloplastic
Unigene_27895	536	0	3	0	3.551	Inf	Inf	Up	0.5	1.07941	-	257	3	255	0.32	-	-	-	-	-	-	-	-	-	-	-	-	-	-	-	-	-
Unigene_32996	373	0	4	0	6.8037	Inf	Inf	Up	0.25	0.965248	-	293	87	207	0.39	-	-	-	-	-	-	-	-	-	-	-	-	-	-	-	-	-
Unigene_32332	438	0	1	0	1.4485	Inf	Inf	Up	1	1.10231	-	146	406	261	0.39	-	-	-	-	-	-	-	-	-	gi|438386|gb|U04223.1|ONAMY25	90.79	8e-12	Ostrinia nubilalis On25 alpha-amylase (amy) gene, partial cds	-	-	-	-
Unigene_29757	287	0	2	0	4.42122	Inf	Inf	Up	0.5	1.07935	-	272	18	255	0.46	-	-	-	-	-	-	-	-	-	-	-	-	-	-	-	-	-
Unigene_33856	417	0	1	0	1.52145	Inf	Inf	Up	1	1.10224	-	184	339	156	0.42	-	-	-	-	-	-	-	-	-	-	-	-	-	-	-	-	-
Unigene_34536	383	0	1	0	1.65651	Inf	Inf	Up	1	1.10221	-	72	281	210	0.4	-	-	-	-	-	-	-	-	-	-	-	-	-	-	-	-	-
Unigene_33206	708	0	4	0	3.58443	Inf	Inf	Up	0.25	0.964601	-	619	2	618	0.6	KOG3508/General function prediction only ;/GTPase-activating protein	-	GO:0030695//GTPase regulator activity	GO:0030534//adult behavior	ko04360//Axon guidance;ko04010//MAPK signaling pathway	gi|189241493|ref|XP_967027.2|	55.49	8.01e-50	PREDICTED: similar to AGAP002729-PA [Tribolium castaneum]	-	-	-	-	sp|P20936|RASA1_HUMAN	35.43	3e-18	Ras GTPase-activating protein 1
Unigene_34279	600	0	2	0	2.11482	Inf	Inf	Up	0.5	1.07908	-	589	389	201	0.34	-	-	-	-	-	-	-	-	-	-	-	-	-	-	-	-	-
Unigene_24410	808	0	1	0	0.785204	Inf	Inf	Up	1	1.1021	-	290	808	519	0.52	KOG0518/Cytoskeleton ;/Actin-binding cytoskeleton protein, filamin	-	-	-	ko04510//Focal adhesion;ko04010//MAPK signaling pathway	gi|242005614|ref|XP_002423659.1|	63.24	1.91e-43	conserved hypothetical protein [Pediculus humanus corporis]	gi|194884531|ref|XM_001976249.1|	86.24	6e-17	Drosophila erecta GG20097 (Dere\GG20097), mRNA	sp|Q80X90|FLNB_MOUSE	45.45	4e-12	Filamin-B
Unigene_33311	608	0	4	0	4.17398	Inf	Inf	Up	0.25	0.964278	-	484	218	267	0.34	-	-	-	-	-	-	-	-	-	-	-	-	-	-	-	-	-
Unigene_23368	227	0	1	0	2.79491	Inf	Inf	Up	1	1.10203	-	33	227	195	0.48	-	-	-	-	-	gi|110758903|ref|XP_001122436.1|	49.06	2.29e-08	PREDICTED: hypothetical protein [Apis mellifera]	-	-	-	-	-	-	-	-
Unigene_33916	905	0	1	0	0.701044	Inf	Inf	Up	1	1.102	-	777	433	345	0.37	KOG0842/Transcription ;/Transcription factor tinman/NKX2-3, contains HOX domain	GO:0043231//intracellular membrane-bounded organelle	GO:0003702//RNA polymerase II transcription factor activity;GO:0043566//structure-specific DNA binding	GO:0030323//respiratory tube development;GO:0048667//cell morphogenesis involved in neuron differentiation;GO:0006355//regulation of transcription, DNA-dependent;GO:0035264//multicellular organism growth;GO:0008285//negative regulation of cell proliferation;GO:0009790//embryo development	-	gi|5734615|dbj|BAA83377.1|	51.19	1.68e-16	BbTTF-1 [Branchiostoma belcheri]	gi|301757925|ref|XM_002914786.1|	89.8	6e-05	PREDICTED: Ailuropoda melanoleuca homeobox protein Nkx-2.6-like (LOC100475545), mRNA	sp|Q9NLC2|HM24_CAEEL	48.28	3e-15	Homeobox protein ceh-24
Unigene_29864	423	0	1	0	1.49987	Inf	Inf	Up	1	1.10196	-	8	238	231	0.39	-	-	-	-	-	-	-	-	-	-	-	-	-	-	-	-	-
Unigene_18097	919	0	5	0	3.45182	Inf	Inf	Up	0.125	0.767686	-	50	799	750	0.62	KOG1074/Transcription ;/Transcriptional repressor SALM	-	GO:0005488//binding	GO:0048856//anatomical structure development;GO:0007275//multicellular organismal development	-	gi|149604237|ref|XP_001519958.1|	65.15	7.59e-40	PREDICTED: similar to sal-like 1 (Drosophila) [Ornithorhynchus anatinus]	gi|328788926|ref|XM_624188.3|	86.73	4e-15	PREDICTED: Apis mellifera hypothetical protein LOC551803 (LOC551803), mRNA	sp|Q9BXA9|SALL3_HUMAN	63.64	1e-34	Sal-like protein 3
Unigene_33351	525	0	2	0	2.41693	Inf	Inf	Up	0.5	1.07847	-	525	208	318	0.5	-	-	-	-	-	gi|115803163|ref|XP_783572.2|	40.91	3.95e-07	PREDICTED: similar to reverse transcriptase-like protein [Strongylocentrotus purpuratus]	-	-	-	-	-	-	-	-
Unigene_32724	454	0	4	0	5.58982	Inf	Inf	Up	0.25	0.96417	-	404	264	141	0.31	-	-	-	-	-	-	-	-	-	gi|125491294|gb|EF396398.1|	88.24	5e-07	Ostrinia nubilalis pheromone binding protein (PBP) gene, PBP-25 allele, partial sequence	-	-	-	-
Unigene_33276	860	0	1	0	0.737727	Inf	Inf	Up	1	1.10189	-	335	3	333	0.58	KOG4443/General function prediction only ;/Putative transcription factor HALR/MLL3, involved in embryonic development	-	GO:0046872//metal ion binding	GO:0006909//phagocytosis	-	gi|270001730|gb|EEZ98177.1|	66.67	4.3e-35	hypothetical protein TcasGA2_TC000606 [Tribolium castaneum]	-	-	-	-	sp|Q8BRH4|MLL3_MOUSE	41.18	5e-15	Histone-lysine N-methyltransferase MLL3
Unigene_32946	462	0	1	0	1.37326	Inf	Inf	Up	1	1.10186	-	460	329	132	0.35	-	-	-	-	-	-	-	-	-	-	-	-	-	-	-	-	-
Unigene_6543	154	0	3	0	12.3593	Inf	Inf	Up	0.5	1.07807	-	3	152	150	0.54	-	-	-	-	-	gi|170046268|ref|XP_001850694.1|	62.22	4.88e-11	conserved hypothetical protein [Culex quinquefasciatus]	-	-	-	-	-	-	-	-
Unigene_32261	306	0	1	0	2.07335	Inf	Inf	Up	1	1.10182	-	65	277	213	0.44	-	-	-	-	-	-	-	-	-	-	-	-	-	-	-	-	-
Unigene_32361	547	0	2	0	2.31973	Inf	Inf	Up	0.5	1.07773	-	545	234	312	0.48	KOG0498/Inorganic ion transport and metabolism ; Signal transduction mechanisms ;/K+-channel ERG and related proteins, contain PAS/PAC sensor domain	-	-	-	-	gi|270010726|gb|EFA07174.1|	53.85	5.41e-18	hypothetical protein TcasGA2_TC010173 [Tribolium castaneum]	-	-	-	-	sp|Q9JKA7|HCN4_RAT	44.93	4e-08	Potassium/sodium hyperpolarization-activated cyclic nucleotide-gated channel 4
Unigene_34558	451	0	1	0	1.40675	Inf	Inf	Up	1	1.10165	-	239	48	192	0.46	-	-	-	-	-	-	-	-	-	-	-	-	-	-	-	-	-
Unigene_32775	410	0	3	0	4.64228	Inf	Inf	Up	0.5	1.07746	-	326	135	192	0.44	-	-	-	-	-	-	-	-	-	-	-	-	-	-	-	-	-
Unigene_34257	298	0	2	0	4.25802	Inf	Inf	Up	0.5	1.07733	-	1	204	204	0.47	-	-	-	-	-	-	-	-	-	-	-	-	-	-	-	-	-
Unigene_26875	269	0	2	0	4.71706	Inf	Inf	Up	0.5	1.07712	-	1	267	267	0.61	-	-	-	-	-	-	-	-	-	-	-	-	-	-	-	-	-
Unigene_33978	445	0	1	0	1.42572	Inf	Inf	Up	1	1.1014	-	152	445	294	0.39	KOG0724/Posttranslational modification, protein turnover, chaperones ;/Zuotin and related molecular chaperones (DnaJ superfamily), contains DNA-binding domains	-	-	-	-	-	-	-	-	-	-	-	-	-	-	-	-
Unigene_31798	509	0	1	0	1.24645	Inf	Inf	Up	1	1.10136	-	61	507	447	0.45	KOG0059/Lipid transport and metabolism ; General function prediction only ;/Lipid exporter ABCA1 and related proteins, ABC superfamily	GO:0043234//protein complex	-	-	ko02010//ABC transporters	gi|270015682|gb|EFA12130.1|	49.23	3.05e-35	hypothetical protein TcasGA2_TC002276 [Tribolium castaneum]	-	-	-	-	sp|Q99758|ABCA3_HUMAN	39.37	1e-21	ATP-binding cassette sub-family A member 3
Unigene_34391	399	0	1	0	1.59009	Inf	Inf	Up	1	1.10129	-	397	2	396	0.61	KOG1046/Amino acid transport and metabolism ; Posttranslational modification, protein turnover, chaperones ;/Puromycin-sensitive aminopeptidase and related aminopeptidases	-	-	-	ko04614//Renin-angiotensin system	gi|156555540|ref|XP_001603771.1|	42.45	2.81e-14	PREDICTED: similar to CG32473-PA [Nasonia vitripennis]	-	-	-	-	sp|P97629|LCAP_RAT	32.14	3e-08	Leucyl-cystinyl aminopeptidase
Unigene_20397	99	0	1	0	6.40853	Inf	Inf	Up	1	1.10126	-	86	21	66	0.25	-	-	-	-	-	-	-	-	-	-	-	-	-	-	-	-	-
Unigene_10256	272	0	3	0	6.99755	Inf	Inf	Up	0.5	1.07692	-	272	3	270	0.28	-	-	-	-	-	-	-	-	-	-	-	-	-	-	-	-	-
Unigene_13253	208	0	2	0	6.10043	Inf	Inf	Up	0.5	1.07679	-	2	172	171	0.52	KOG1542/Posttranslational modification, protein turnover, chaperones ;/Cysteine proteinase Cathepsin F	GO:0044444//cytoplasmic part	GO:0070011	GO:0007444//imaginal disc development;GO:0007423//sensory organ development;GO:0012501//programmed cell death	ko04142//Lysosome	gi|307200028|gb|EFN80374.1|	78.95	3.54e-22	Putative cysteine proteinase CG12163 [Harpegnathos saltator]	gi|156389067|ref|XM_001634764.1|	91.11	1e-05	Nematostella vectensis predicted protein (NEMVEDRAFT_v1g204928) partial mRNA	sp|Q9VN93|CPR1_DROME	50.72	4e-13	Putative cysteine proteinase CG12163
Unigene_18946	295	0	1	0	2.15066	Inf	Inf	Up	1	1.10119	-	293	3	291	0.55	-	-	-	-	-	gi|33327733|gb|AAQ09229.1|	69.39	7.68e-12	polyprotein [Antheraea mylitta]	-	-	-	-	-	-	-	-
Unigene_31765	255	0	1	0	2.48802	Inf	Inf	Up	1	1.10115	-	192	1	192	0.49	-	-	-	-	-	-	-	-	-	-	-	-	-	-	-	-	-
Unigene_30174	385	0	2	0	3.29582	Inf	Inf	Up	0.5	1.07659	-	1	384	384	0.69	-	-	-	-	-	-	-	-	-	-	-	-	-	-	-	-	-
Unigene_33478	576	0	1	0	1.10147	Inf	Inf	Up	1	1.10105	-	28	321	294	0.4	KOG1075/General function prediction only ;/FOG: Reverse transcriptase	-	-	-	-	gi|298204365|gb|ADI61831.1|	41.11	1.74e-28	endonuclease-reverse transcriptase [Bombyx mori]	-	-	-	-	sp|Q95SX7|RTBS_DROME	32.73	2e-06	Probable RNA-directed DNA polymerase from transposon BS
Unigene_31049	114	0	1	0	5.56531	Inf	Inf	Up	1	1.10091	-	113	48	66	0.24	-	-	-	-	-	-	-	-	-	-	-	-	-	-	-	-	-
Unigene_33539	266	0	1	0	2.38513	Inf	Inf	Up	1	1.1008	-	15	131	117	0.32	-	-	-	-	-	-	-	-	-	-	-	-	-	-	-	-	-
Unigene_5359	427	0	2	0	2.97164	Inf	Inf	Up	0.5	1.07612	-	237	49	189	0.34	-	-	-	-	-	-	-	-	-	gi|319918795|dbj|AB596042.1|	87.74	8e-18	Ostrinia nubilalis OnubOR3, OnubOR1 genes for odorant receptor, complete cds, clone: 08K04	-	-	-	-
Unigene_21933	387	0	1	0	1.63939	Inf	Inf	Up	1	1.10073	-	3	236	234	0.45	KOG1192/Carbohydrate transport and metabolism ; Energy production and conversion ;/UDP-glucuronosyl and UDP-glucosyl transferase	-	-	-	-	gi|91081763|ref|XP_973188.1|	48	1.69e-06	PREDICTED: similar to glucosyl/glucuronosyl transferases [Tribolium castaneum]	-	-	-	-	sp|P41713|UDPE_NPVLD	68.97	4e-06	Ecdysteroid UDP-glucosyltransferase
Unigene_32717	939	0	6	0	4.05396	Inf	Inf	Up	0.125	0.766868	-	937	17	921	0.56	-	-	-	-	-	-	-	-	-	-	-	-	-	-	-	-	-
Unigene_1247	541	0	1	0	1.17273	Inf	Inf	Up	1	1.10063	-	296	538	243	0.38	KOG2482/Transcription ;/Predicted C2H2-type Zn-finger protein	-	-	-	-	gi|170062200|ref|XP_001866565.1|	40.74	1.14e-09	zinc finger protein 277 [Culex quinquefasciatus]	-	-	-	-	-	-	-	-
Unigene_33090	712	0	2	0	1.78215	Inf	Inf	Up	0.5	1.07518	-	683	3	681	0.58	-	-	-	-	-	gi|195158335|ref|XP_002020047.1|	29.38	2.13e-13	GL13705 [Drosophila persimilis]	-	-	-	-	sp|Q9VB11|UNC80_DROME	29.76	6e-13	Protein unc-80 homolog
Unigene_33197	219	0	2	0	5.79402	Inf	Inf	Up	0.5	1.07511	-	159	52	108	0.39	-	-	-	-	-	-	-	-	-	-	-	-	-	-	-	-	-
Unigene_10307	241	0	1	0	2.63255	Inf	Inf	Up	1	1.10052	-	68	202	135	0.23	-	-	-	-	-	-	-	-	-	-	-	-	-	-	-	-	-
Unigene_32653	578	0	3	0	3.29297	Inf	Inf	Up	0.5	1.07478	-	476	3	474	0.58	-	-	-	-	-	gi|270012813|gb|EFA09261.1|	58.67	7.22e-25	hypothetical protein TcasGA2_TC006608 [Tribolium castaneum]	-	-	-	-	-	-	-	-
Unigene_21358	435	0	1	0	1.45849	Inf	Inf	Up	1	1.10038	-	87	428	342	0.59	-	-	-	-	-	-	-	-	-	-	-	-	-	-	-	-	-
Unigene_33882	471	0	2	0	2.69403	Inf	Inf	Up	0.5	1.07471	-	333	1	333	0.68	-	-	-	-	-	-	-	-	-	-	-	-	-	-	-	-	-
Unigene_7433	218	0	1	0	2.9103	Inf	Inf	Up	1	1.10028	-	117	218	102	0.21	-	-	-	-	-	-	-	-	-	-	-	-	-	-	-	-	-
Unigene_19060	554	0	6	0	6.87124	Inf	Inf	Up	0.125	0.76646	-	28	258	231	0.38	-	-	-	-	-	-	-	-	-	-	-	-	-	-	-	-	-
Unigene_1221	269	0	4	0	9.43412	Inf	Inf	Up	0.25	0.962344	-	112	258	147	0.43	-	-	-	-	-	-	-	-	-	-	-	-	-	-	-	-	-
Unigene_34485	552	0	2	0	2.29871	Inf	Inf	Up	0.5	1.07465	-	126	485	360	0.4	KOG0017/General function prediction only ;/FOG: Transposon-encoded proteins with TYA, reverse transcriptase, integrase domains in various combinations	-	-	-	ko00562//Inositol phosphate metabolism;ko01100//Metabolic pathways;ko00640//Propanoate metabolism;ko00280//Valine, leucine and isoleucine degradation	gi|156539841|ref|XP_001599113.1|	44.29	2.36e-28	PREDICTED: hypothetical protein [Nasonia vitripennis]	-	-	-	-	sp|P10978|POLX_TOBAC	42.34	9e-25	Retrovirus-related Pol polyprotein from transposon TNT 1-94
Unigene_32468	530	0	2	0	2.39413	Inf	Inf	Up	0.5	1.07451	-	334	528	195	0.38	-	-	-	-	-	-	-	-	-	-	-	-	-	-	-	-	-
Unigene_29400	280	0	1	0	2.26587	Inf	Inf	Up	1	1.10017	-	226	2	225	0.34	-	-	-	-	-	-	-	-	-	-	-	-	-	-	-	-	-
Unigene_32623	244	0	1	0	2.60018	Inf	Inf	Up	1	1.1001	-	82	198	117	0.35	-	-	-	-	-	-	-	-	-	-	-	-	-	-	-	-	-
Unigene_34149	471	0	1	0	1.34702	Inf	Inf	Up	1	1.10003	-	428	192	237	0.43	-	-	-	-	-	gi|270007646|gb|EFA04094.1|	86.21	3.25e-08	hypothetical protein TcasGA2_TC014329 [Tribolium castaneum]	-	-	-	-	-	-	-	-
Unigene_33924	334	0	2	0	3.79907	Inf	Inf	Up	0.5	1.07418	-	199	56	144	0.39	-	-	-	-	-	-	-	-	-	gi|19698713|gb|AC016180.14|	97.73	7e-141	Homo sapiens chromosome , clone RP11-553E24, complete sequence	-	-	-	-
Unigene_32073	526	0	4	0	4.82468	Inf	Inf	Up	0.25	0.961915	-	1	525	525	0.4	-	-	-	-	-	-	-	-	-	-	-	-	-	-	-	-	-
Unigene_608	144	0	1	0	4.40587	Inf	Inf	Up	1	1.1	-	144	1	144	0.55	KOG3204/Translation, ribosomal structure and biogenesis ;/60S ribosomal protein L13a	GO:0030529//ribonucleoprotein complex	GO:0005198//structural molecule activity	GO:0010467//gene expression	ko03010//Ribosome	gi|268306366|gb|ACY95304.1|	95.74	8.38e-19	ribosomal protein L13A [Manduca sexta]	gi|310769830|gb|HM590404.1|	81.34	9e-09	Antheraea yamamai ribosomal protein L13A (RpL13a) mRNA, complete cds	sp|Q8MUR4|RL13A_CHOPR	89.36	2e-17	60S ribosomal protein L13a
Unigene_33573	950	0	3	0	2.00351	Inf	Inf	Up	0.5	1.07384	-	399	181	219	0.38	-	-	-	-	-	-	-	-	-	-	-	-	-	-	-	-	-
Unigene_26060	81	0	1	0	7.83265	Inf	Inf	Up	1	1.09982	-	1	81	81	0.58	-	-	-	-	-	-	-	-	-	-	-	-	-	-	-	-	-
Unigene_29452	353	0	1	0	1.79729	Inf	Inf	Up	1	1.09961	-	351	1	351	0.58	KOG0504/General function prediction only ;/FOG: Ankyrin repeat	-	-	GO:0007165//signal transduction	-	gi|242004106|ref|XP_002422975.1|	74.58	3.12e-45	conserved hypothetical protein [Pediculus humanus corporis]	-	-	-	-	sp|Q9Y575|ASB3_HUMAN	36.44	3e-09	Ankyrin repeat and SOCS box protein 3
Unigene_33743	353	0	2	0	3.59459	Inf	Inf	Up	0.5	1.07338	-	351	1	351	0.53	-	-	-	-	-	gi|170049129|ref|XP_001854059.1|	43.48	1.16e-07	conserved hypothetical protein [Culex quinquefasciatus]	-	-	-	-	-	-	-	-
Unigene_34549	697	0	1	0	0.910251	Inf	Inf	Up	1	1.0994	-	266	3	264	0.46	-	-	-	-	-	gi|7243249|dbj|BAA92689.1|	37.35	1.68e-20	protease and reverse transcriptase-like protein [Bombyx mori]	-	-	-	-	-	-	-	-
Unigene_27279	186	0	2	0	6.82199	Inf	Inf	Up	0.5	1.07291	-	172	2	171	0.33	-	-	-	-	-	-	-	-	-	-	-	-	-	-	-	-	-
Unigene_25394	282	0	3	0	6.74941	Inf	Inf	Up	0.5	1.07271	-	267	1	267	0.45	KOG1649/Chromatin structure and dynamics ; Transcription ;/SWI-SNF chromatin remodeling complex, Snf5 subunit	GO:0070603;GO:0001739//sex chromatin	GO:0030528//transcription regulator activity;GO:0003712//transcription cofactor activity;GO:0019904//protein domain specific binding	GO:0009888//tissue development;GO:0048812//neuron projection morphogenesis;GO:0006355//regulation of transcription, DNA-dependent;GO:0008283//cell proliferation;GO:0001824//blastocyst development;GO:0003002//regionalization;GO:0016568//chromatin modification;GO:0007476//imaginal disc-derived wing morphogenesis	-	gi|193638973|ref|XP_001944745.1|	84.91	1.41e-21	PREDICTED: similar to AGAP001154-PA [Acyrthosiphon pisum]	-	-	-	-	sp|Q5ZK40|SNF5_CHICK	62.71	5e-16	SWI/SNF-related matrix-associated actin-dependent regulator of chromatin subfamily B member 1
Unigene_33744	460	0	2	0	2.75846	Inf	Inf	Up	0.5	1.07258	-	1	444	444	0.68	-	-	-	-	-	-	-	-	-	-	-	-	-	-	-	-	-
Unigene_33179	390	0	1	0	1.62678	Inf	Inf	Up	1	1.09937	-	96	389	294	0.54	-	-	-	-	-	-	-	-	-	-	-	-	-	-	-	-	-
Unigene_28886	253	0	4	0	10.0307	Inf	Inf	Up	0.25	0.960525	-	2	253	252	0.52	-	-	-	-	-	gi|307761152|gb|EFO20386.1|	58.97	7.47e-07	hypothetical protein LOAG_08104 [Loa loa]	-	-	-	-	-	-	-	-
Unigene_32520	560	0	4	0	4.53175	Inf	Inf	Up	0.25	0.960418	-	77	496	420	0.55	KOG4271/Signal transduction mechanisms ;/Rho-GTPase activating protein	GO:0044464//cell part	-	-	ko04670//Leukocyte transendothelial migration;ko04510//Focal adhesion	gi|270014550|gb|EFA10998.1|	85.48	3.26e-45	hypothetical protein TcasGA2_TC004583 [Tribolium castaneum]	-	-	-	-	sp|Q9VX32|RG190_DROME	50	4e-23	Rho GTPase-activating protein 190
Unigene_32977	425	0	2	0	2.98562	Inf	Inf	Up	0.5	1.07231	-	333	1	333	0.46	KOG2190/RNA processing and modification ; General function prediction only ;/PolyC-binding proteins alphaCP-1 and related KH domain proteins	-	-	-	-	gi|308460519|ref|XP_003092563.1|	82.76	3.96e-11	CRE-PES-4 protein [Caenorhabditis remanei]	gi|281366595|ref|NM_206423.3|	88.68	3e-05	Drosophila melanogaster mushroom-body expressed (mub), transcript variant C, mRNA	sp|O19048|PCBP1_RABIT	79.31	2e-10	Poly(rC)-binding protein 1
Unigene_14853	223	0	1	0	2.84504	Inf	Inf	Up	1	1.09919	-	2	223	222	0.48	-	-	-	-	-	-	-	-	-	-	-	-	-	-	-	-	-
Unigene_27873	371	0	1	0	1.71009	Inf	Inf	Up	1	1.09909	-	1	369	369	0.67	KOG0522/General function prediction only ;/Ankyrin repeat protein	-	-	-	-	-	-	-	-	-	-	-	-	sp|Q6PD24|AN13D_MOUSE	66.67	1e-05	Ankyrin repeat domain-containing protein 13D
Unigene_32404	976	0	3	0	1.95014	Inf	Inf	Up	0.5	1.07224	-	788	564	225	0.33	-	-	-	-	-	-	-	-	-	-	-	-	-	-	-	-	-
Unigene_34542	605	0	1	0	1.04867	Inf	Inf	Up	1	1.09898	-	603	1	603	0.54	-	-	-	-	-	-	-	-	-	-	-	-	-	-	-	-	-
Unigene_34561	462	0	1	0	1.37326	Inf	Inf	Up	1	1.09891	-	2	160	159	0.32	-	-	-	-	-	-	-	-	-	-	-	-	-	-	-	-	-
Unigene_32907	766	0	2	0	1.65651	Inf	Inf	Up	0.5	1.07198	-	589	122	468	0.39	-	-	-	-	-	-	-	-	-	-	-	-	-	-	-	-	-
Unigene_32992	508	0	2	0	2.49781	Inf	Inf	Up	0.5	1.07191	-	234	64	171	0.32	-	-	-	-	-	-	-	-	-	-	-	-	-	-	-	-	-
Unigene_8231	318	0	2	0	3.99022	Inf	Inf	Up	0.5	1.07185	-	3	269	267	0.52	KOG3838/Intracellular trafficking, secretion, and vesicular transport ;/Mannose lectin ERGIC-53, involved in glycoprotein traffic	GO:0044464//cell part	-	-	ko04141//Protein processing in endoplasmic reticulum	gi|91085965|ref|XP_971530.1|	75.29	2.29e-39	PREDICTED: similar to AGAP005404-PA [Tribolium castaneum]	gi|195375908|ref|XM_002046704.1|	83.17	8e-08	Drosophila virilis GJ13048 (Dvir\GJ13048), mRNA	sp|Q62902|LMAN1_RAT	59.72	5e-27	Protein ERGIC-53
Unigene_33619	292	0	1	0	2.17276	Inf	Inf	Up	1	1.09884	-	2	130	129	0.29	-	-	-	-	-	-	-	-	-	-	-	-	-	-	-	-	-
Unigene_33039	303	0	1	0	2.09388	Inf	Inf	Up	1	1.09877	-	208	71	138	0.36	-	-	-	-	-	-	-	-	-	-	-	-	-	-	-	-	-
Unigene_15049	219	0	3	0	8.69103	Inf	Inf	Up	0.5	1.07145	-	1	219	219	0.68	KOG0032/Signal transduction mechanisms ;/Ca2+/calmodulin-dependent protein kinase, EF-Hand protein superfamily	-	GO:0004672//protein kinase activity;GO:0032559	GO:0031032//actomyosin structure organization;GO:0007525//somatic muscle development;GO:0006464//protein modification process	ko04020//Calcium signaling pathway;ko04270//Vascular smooth muscle contraction;ko04510//Focal adhesion;ko04722//Neurotrophin signaling pathway;ko04380//Osteoclast differentiation;ko04810//Regulation of actin cytoskeleton;ko04971//Gastric acid secretion;ko04720//Long-term potentiation	gi|270003533|gb|EEZ99980.1|	65.28	9.06e-21	hypothetical protein TcasGA2_TC002779 [Tribolium castaneum]	-	-	-	-	sp|Q5VST9|OBSCN_HUMAN	34.72	3e-07	Obscurin
Unigene_18653	206	0	1	0	3.07983	Inf	Inf	Up	1	1.09874	-	29	178	150	0.28	-	-	-	-	-	-	-	-	-	-	-	-	-	-	-	-	-
Unigene_33222	767	0	4	0	3.30871	Inf	Inf	Up	0.25	0.959884	-	332	658	327	0.42	-	-	-	-	-	-	-	-	-	-	-	-	-	-	-	-	-
Unigene_35380	317	0	1	0	2.0014	Inf	Inf	Up	1	1.0987	-	28	228	201	0.45	-	-	-	-	-	-	-	-	-	-	-	-	-	-	-	-	-
Unigene_33632	578	0	4	0	4.39062	Inf	Inf	Up	0.25	0.959778	-	376	68	309	0.39	KOG0017/General function prediction only ;/FOG: Transposon-encoded proteins with TYA, reverse transcriptase, integrase domains in various combinations	-	GO:0003676//nucleic acid binding	GO:0043170;GO:0044238//primary metabolic process	ko04962//Vasopressin-regulated water reabsorption;ko04080//Neuroactive ligand-receptor interaction	gi|189242129|ref|XP_001810711.1|	62.65	1.08e-33	PREDICTED: similar to orf [Tribolium castaneum]	-	-	-	-	sp|Q8I7P9|POL5_DROME	40.58	2e-10	Retrovirus-related Pol polyprotein from transposon opus
Unigene_33363	323	0	2	0	3.92845	Inf	Inf	Up	0.5	1.07091	-	272	138	135	0.43	-	-	-	-	-	-	-	-	-	-	-	-	-	-	-	-	-
Unigene_32140	164	0	3	0	11.6057	Inf	Inf	Up	0.5	1.07085	-	155	3	153	0.43	-	-	-	-	-	-	-	-	-	-	-	-	-	-	-	-	-
Unigene_33606	510	0	2	0	2.48802	Inf	Inf	Up	0.5	1.07072	-	510	97	414	0.55	KOG3570/Signal transduction mechanisms ;/MAPK-activating protein DENN	GO:0044464//cell part	-	GO:0006810//transport;GO:0006796//phosphate metabolic process;GO:0050794//regulation of cellular process	-	gi|195046942|ref|XP_001992240.1|	57.56	2.23e-41	GH24643 [Drosophila grimshawi]	gi|24642097|ref|NM_132773.2|	84.03	2e-16	Drosophila melanogaster rab3-GEF (rab3-GEF), transcript variant A, mRNA	sp|Q9VXY2|MADD_DROME	56.4	2e-41	MAP kinase-activating death domain protein
Unigene_33554	397	0	1	0	1.5981	Inf	Inf	Up	1	1.09846	-	395	54	342	0.5	KOG2650/Function unknown ;/Zinc carboxypeptidase	-	GO:0008238//exopeptidase activity	-	ko04974//Protein digestion and absorption;ko04972//Pancreatic secretion	gi|158288601|ref|XP_310460.4|	54.17	8.17e-29	AGAP000621-PA [Anopheles gambiae str. PEST]	-	-	-	-	sp|P04069|CBPB_ASTFL	41.05	9e-18	Carboxypeptidase B
Unigene_34489	256	0	1	0	2.4783	Inf	Inf	Up	1	1.09842	-	3	254	252	0.67	-	GO:0043231//intracellular membrane-bounded organelle	GO:0005488//binding	-	-	gi|170033256|ref|XP_001844494.1|	75.68	9.43e-10	conserved hypothetical protein [Culex quinquefasciatus]	gi|157123182|ref|XM_001659998.1|	88.46	6e-05	Aedes aegypti hypothetical protein partial mRNA	-	-	-	-
Unigene_33281	282	0	1	0	2.2498	Inf	Inf	Up	1	1.09835	-	270	1	270	0.43	-	-	-	-	-	-	-	-	-	-	-	-	-	-	-	-	-
Unigene_1932	174	0	2	0	7.29247	Inf	Inf	Up	0.5	1.06992	-	32	163	132	0.4	-	-	-	-	-	-	-	-	-	-	-	-	-	-	-	-	-
Unigene_34033	469	0	2	0	2.70552	Inf	Inf	Up	0.5	1.06959	-	1	162	162	0.4	-	-	-	-	-	-	-	-	-	-	-	-	-	-	-	-	-
Unigene_16653	189	0	1	0	3.35685	Inf	Inf	Up	1	1.09804	-	1	105	105	0.3	-	-	-	-	-	-	-	-	-	-	-	-	-	-	-	-	-
Unigene_26011	155	0	1	0	4.09319	Inf	Inf	Up	1	1.09797	-	155	3	153	0.46	-	-	-	-	-	-	-	-	-	-	-	-	-	-	-	-	-
Unigene_33088	914	0	3	0	2.08242	Inf	Inf	Up	0.5	1.06919	-	3	839	837	0.63	KOG3765/Carbohydrate transport and metabolism ;/Predicted glycosyltransferase	-	GO:0016740//transferase activity	-	ko00601//Glycosphingolipid biosynthesis - lacto and neolacto series;ko00533//Glycosaminoglycan biosynthesis - keratan sulfate;ko01100//Metabolic pathways	gi|307189145|gb|EFN73593.1|	42.7	4.1e-54	N-acetyllactosaminide beta-1,3-N-acetylglucosaminyltransferase [Camponotus floridanus]	-	-	-	-	sp|Q5EA01|B3GN1_BOVIN	32.28	2e-12	N-acetyllactosaminide beta-1,3-N-acetylglucosaminyltransferase
Unigene_24190	336	0	2	0	3.77646	Inf	Inf	Up	0.5	1.06893	-	101	298	198	0.36	-	-	-	-	-	gi|157131465|ref|XP_001655859.1|	31.18	7.46e-07	hypothetical protein AaeL_AAEL012104 [Aedes aegypti]	-	-	-	-	-	-	-	-
Unigene_32283	612	0	3	0	3.11002	Inf	Inf	Up	0.5	1.06879	-	440	243	198	0.27	-	-	-	-	-	-	-	-	-	-	-	-	-	-	-	-	-
Unigene_30397	212	0	1	0	2.99266	Inf	Inf	Up	1	1.09769	-	158	3	156	0.27	-	-	-	-	-	-	-	-	-	-	-	-	-	-	-	-	-
Unigene_25234	441	0	3	0	4.31595	Inf	Inf	Up	0.5	1.06873	-	170	3	168	0.35	-	-	-	-	-	-	-	-	-	-	-	-	-	-	-	-	-
Unigene_33510	519	0	3	0	3.66731	Inf	Inf	Up	0.5	1.06853	-	3	518	516	0.64	KOG3585/Transcription ;/TBX2 and related T-box transcription factors	GO:0043231//intracellular membrane-bounded organelle	GO:0019842//vitamin binding;GO:0003676//nucleic acid binding;GO:0008168//methyltransferase activity	GO:0007472//wing disc morphogenesis;GO:0006544//glycine metabolic process;GO:0040007//growth;GO:0048592//eye morphogenesis;GO:0007448//anterior/posterior pattern formation, imaginal disc;GO:0006351//transcription, DNA-dependent;GO:0051180//vitamin transport	-	gi|242013603|ref|XP_002427492.1|	100	5.21e-53	T-box-containing protein TBX6L, putative [Pediculus humanus corporis]	gi|171701858|emb|AM404114.1|	89.45	3e-76	Tegenaria atrica partial mRNA for optomotor-blind-2 protein (omb-2 gene)	sp|Q24432|OMB_DROME	96	8e-52	Optomotor-blind protein
Unigene_31255	148	0	2	0	8.57358	Inf	Inf	Up	0.5	1.06833	-	119	3	117	0.31	-	-	-	-	-	-	-	-	-	-	-	-	-	-	-	-	-
Unigene_33827	419	0	2	0	3.02838	Inf	Inf	Up	0.5	1.06813	-	1	417	417	0.59	KOG0255/General function prediction only ;/Synaptic vesicle transporter SVOP and related transporters (major facilitator superfamily)	-	-	-	-	gi|20151789|gb|AAM11254.1|	38.05	2.57e-15	RH05388p [Drosophila melanogaster]	-	-	-	-	-	-	-	-
Unigene_33087	346	0	2	0	3.66731	Inf	Inf	Up	0.5	1.06807	-	187	330	144	0.35	-	-	-	-	-	-	-	-	-	-	-	-	-	-	-	-	-
Unigene_20885	273	0	2	0	4.64795	Inf	Inf	Up	0.5	1.06794	-	1	273	273	0.63	-	-	-	-	-	-	-	-	-	-	-	-	-	-	-	-	-
Unigene_16708	173	0	1	0	3.66731	Inf	Inf	Up	1	1.09748	-	1	171	171	0.68	-	-	-	-	-	-	-	-	-	-	-	-	-	-	-	-	-
Unigene_33697	319	0	3	0	5.96657	Inf	Inf	Up	0.5	1.06761	-	277	2	276	0.38	-	-	-	-	-	-	-	-	-	-	-	-	-	-	-	-	-
Unigene_34121	350	0	1	0	1.8127	Inf	Inf	Up	1	1.09731	-	2	223	222	0.39	-	-	-	-	-	-	-	-	-	-	-	-	-	-	-	-	-
Unigene_33984	347	0	2	0	3.65674	Inf	Inf	Up	0.5	1.06714	-	305	57	249	0.36	-	-	-	-	-	-	-	-	-	-	-	-	-	-	-	-	-
Unigene_34518	409	0	1	0	1.55121	Inf	Inf	Up	1	1.09724	-	76	408	333	0.4	-	-	-	-	-	-	-	-	-	-	-	-	-	-	-	-	-
Unigene_33773	941	0	3	0	2.02267	Inf	Inf	Up	0.5	1.06708	-	543	881	339	0.49	-	-	-	-	-	-	-	-	-	-	-	-	-	-	-	-	-
Unigene_32799	611	0	5	0	5.19186	Inf	Inf	Up	0.125	0.76429	-	431	198	234	0.31	-	-	-	-	-	-	-	-	-	-	-	-	-	-	-	-	-
Unigene_19333	340	0	3	0	5.59804	Inf	Inf	Up	0.5	1.06662	-	79	201	123	0.27	-	-	-	-	-	-	-	-	-	gi|298402912|gb|GU808252.1|	95	1e-16	Ostrinia nubilalis strain Z fatty-acyl CoA reductase 3 mRNA, complete cds	-	-	-	-
Unigene_7656	295	0	1	0	2.15066	Inf	Inf	Up	1	1.09713	-	105	263	159	0.37	-	-	-	-	-	-	-	-	-	-	-	-	-	-	-	-	-
Unigene_4545	603	0	2	0	2.10429	Inf	Inf	Up	0.5	1.06635	-	65	343	279	0.5	-	-	-	-	-	gi|158301961|ref|XP_321617.4|	52	5.27e-18	AGAP001504-PA [Anopheles gambiae str. PEST]	gi|319894723|gb|HQ116663.1|	97.22	6e-07	Ostrinia nubilalis Z marker G06 genomic sequence	-	-	-	-
Unigene_14048	450	0	6	0	8.45927	Inf	Inf	Up	0.125	0.763884	-	78	449	372	0.58	KOG0613/Cytoskeleton ;/Projectin/twitchin and related proteins	GO:0031674//I band	GO:0016740//transferase activity;GO:0005198//structural molecule activity	GO:0031032//actomyosin structure organization;GO:0009888//tissue development	ko05414//Dilated cardiomyopathy;ko05410//Hypertrophic cardiomyopathy (HCM)	gi|195064329|ref|XP_001996546.1|	65.77	7.14e-50	bt [Drosophila grimshawi]	-	-	-	-	sp|Q23551|UNC22_CAEEL	45.27	3e-22	Twitchin
Unigene_33265	578	0	4	0	4.39062	Inf	Inf	Up	0.25	0.956801	-	3	308	306	0.49	-	-	-	-	-	-	-	-	-	-	-	-	-	-	-	-	-
Unigene_25815	339	0	2	0	3.74304	Inf	Inf	Up	0.5	1.06622	-	337	134	204	0.57	-	-	-	-	-	-	-	-	-	-	-	-	-	-	-	-	-
Unigene_18923	544	0	1	0	1.16626	Inf	Inf	Up	1	1.09682	-	266	93	174	0.29	-	-	-	-	-	-	-	-	-	-	-	-	-	-	-	-	-
Unigene_33871	448	0	2	0	2.83234	Inf	Inf	Up	0.5	1.06596	-	447	214	234	0.37	KOG0031/Cytoskeleton ;/Myosin regulatory light chain, EF-Hand protein superfamily	-	-	-	-	gi|308322547|gb|ADO28411.1|	38.67	6.54e-06	myosin regulatory light polypeptide 9 [Ictalurus furcatus]	-	-	-	-	sp|Q5E9E2|MYL9_BOVIN	36	7e-06	Myosin regulatory light polypeptide 9
Unigene_34168	519	0	2	0	2.44487	Inf	Inf	Up	0.5	1.06589	-	59	217	159	0.31	-	-	-	-	-	-	-	-	-	-	-	-	-	-	-	-	-
Unigene_35189	205	0	1	0	3.09485	Inf	Inf	Up	1	1.09675	-	2	205	204	0.49	KOG0602/Carbohydrate transport and metabolism ;/Neutral trehalase	-	GO:0015927//trehalase activity	GO:0005984//disaccharide metabolic process	ko00500//Starch and sucrose metabolism	gi|126566034|gb|ABO20845.1|	89.36	1.33e-21	trehalase-2 [Omphisa fuscidentalis]	gi|194740569|gb|EU872435.1|	86.67	5e-05	Spodoptera frugiperda trehalase mRNA, complete cds	sp|A8J4S9|TREA_APIME	52.08	3e-09	Trehalase
Unigene_33388	535	0	1	0	1.18588	Inf	Inf	Up	1	1.09658	-	1	330	330	0.49	KOG0480/Replication, recombination and repair ;/DNA replication licensing factor, MCM6 component	GO:0031981//nuclear lumen	GO:0005488//binding	GO:0007050//cell cycle arrest;GO:0006261//DNA-dependent DNA replication;GO:0051320//S phase	-	gi|292622924|ref|XP_002665161.1|	39.6	5.78e-26	PREDICTED: DNA-dependent DNA helicase and ATPase-like [Danio rerio]	-	-	-	-	sp|Q9CWV1|MCM8_MOUSE	45.16	8e-24	DNA replication licensing factor MCM8
Unigene_20485	182	0	1	0	3.48596	Inf	Inf	Up	1	1.09651	-	1	180	180	0.64	KOG1965/Inorganic ion transport and metabolism ;/Sodium/hydrogen exchanger protein	-	GO:0015299//solute:hydrogen antiporter activity	GO:0006812//cation transport	-	gi|158293484|ref|XP_314826.4|	65.96	9.34e-10	AGAP008718-PA [Anopheles gambiae str. PEST]	-	-	-	-	sp|Q8IVB4|SL9A9_HUMAN	51.06	1e-07	Sodium/hydrogen exchanger 9
Unigene_25614	204	0	2	0	6.22005	Inf	Inf	Up	0.5	1.0655	-	135	1	135	0.29	-	-	-	-	-	-	-	-	-	-	-	-	-	-	-	-	-
Unigene_32388	867	0	6	0	4.39062	Inf	Inf	Up	0.125	0.763479	-	97	867	771	0.59	KOG0017/General function prediction only ;/FOG: Transposon-encoded proteins with TYA, reverse transcriptase, integrase domains in various combinations	-	-	-	ko04978//Mineral absorption	gi|7768794|dbj|BAA95570.1|	47.91	6.08e-67	RNase H and integrase-like protein [Bombyx mori]	-	-	-	-	-	-	-	-
Unigene_32645	1363	0	9	0	4.18929	Inf	Inf	Up	0.03125	0.353437	-	516	82	435	0.43	-	-	-	-	-	gi|295150212|gb|ADF81282.1|	68.27	4.73e-46	cytadhesion [Heliconius erato favorinus]	-	-	-	-	-	-	-	-
Unigene_22743	197	0	1	0	3.22053	Inf	Inf	Up	1	1.09626	-	82	192	111	0.32	-	-	-	-	-	-	-	-	-	-	-	-	-	-	-	-	-
Unigene_28259	241	0	4	0	10.5302	Inf	Inf	Up	0.25	0.956377	-	12	140	129	0.44	-	-	-	-	-	-	-	-	-	-	-	-	-	-	-	-	-
Unigene_26244	307	0	3	0	6.19979	Inf	Inf	Up	0.5	1.06497	-	305	18	288	0.33	-	-	-	-	-	-	-	-	-	-	-	-	-	-	-	-	-
Unigene_34303	323	0	1	0	1.96423	Inf	Inf	Up	1	1.09616	-	106	321	216	0.4	-	-	-	-	-	-	-	-	-	-	-	-	-	-	-	-	-
Unigene_32066	351	0	3	0	5.42261	Inf	Inf	Up	0.5	1.06484	-	351	1	351	0.62	KOG1217/Signal transduction mechanisms ;/Fibrillins and related proteins containing Ca2+-binding EGF-like domains	-	GO:0003824//catalytic activity	-	ko04320//Dorso-ventral axis formation;ko04330//Notch signaling pathway	gi|255652901|ref|NP_001157370.1|	88.79	1.24e-56	Notch homolog [Bombyx mori]	gi|156549952|ref|XM_001603078.1|	85.16	4e-19	PREDICTED: Nasonia vitripennis similar to neurogenic locus notch (notch) (LOC100119338), mRNA	sp|P07207|NOTCH_DROME	77.88	1e-47	Neurogenic locus Notch protein
Unigene_35047	285	0	3	0	6.67837	Inf	Inf	Up	0.5	1.06471	-	284	3	282	0.45	KOG0619/General function prediction only ;/FOG: Leucine rich repeat	-	-	-	-	gi|308512737|gb|ADO33022.1|	81.91	9.11e-37	leucine-rich transmembrane protein [Biston betularia]	-	-	-	-	sp|Q6R5N8|TLR13_MOUSE	37.66	9e-07	Toll-like receptor 13
Unigene_32557	222	0	3	0	8.57358	Inf	Inf	Up	0.5	1.06465	-	3	176	174	0.43	-	-	-	-	-	-	-	-	-	-	-	-	-	-	-	-	-
Unigene_4691	424	0	1	0	1.49633	Inf	Inf	Up	1	1.09612	-	93	302	210	0.42	KOG2835/Nucleotide transport and metabolism ;/Phosphoribosylamidoimidazole-succinocarboxamide synthase	-	GO:0016881//acid-amino acid ligase activity;GO:0016831//carboxy-lyase activity;GO:0032559	GO:0006188//IMP biosynthetic process	ko00230//Purine metabolism;ko01100//Metabolic pathways	gi|91092272|ref|XP_966432.1|	47.37	4.06e-24	PREDICTED: similar to purine biosynthesis protein 6, pur6 isoform 1 [Tribolium castaneum]	-	-	-	-	sp|Q9DCL9|PUR6_MOUSE	35.29	2e-14	Multifunctional protein ADE2
Unigene_33436	528	0	3	0	3.6048	Inf	Inf	Up	0.5	1.06458	-	8	253	246	0.36	-	-	-	-	-	-	-	-	-	-	-	-	-	-	-	-	-
Unigene_32593	467	0	1	0	1.35855	Inf	Inf	Up	1	1.09609	-	244	429	186	0.32	-	-	-	-	-	-	-	-	-	-	-	-	-	-	-	-	-
Unigene_33602	468	0	2	0	2.7113	Inf	Inf	Up	0.5	1.06451	-	15	299	285	0.5	-	-	-	-	-	-	-	-	-	-	-	-	-	-	-	-	-
Unigene_32987	587	0	3	0	3.24248	Inf	Inf	Up	0.5	1.06412	-	183	1	183	0.38	-	-	-	-	-	-	-	-	-	-	-	-	-	-	-	-	-
Unigene_32723	277	0	1	0	2.29041	Inf	Inf	Up	1	1.09595	-	108	275	168	0.32	KOG0691/Posttranslational modification, protein turnover, chaperones ;/Molecular chaperone (DnaJ superfamily)	-	-	-	-	gi|118780738|ref|XP_310387.5|	84	1.32e-12	AGAP003825-PA [Anopheles gambiae str. PEST]	gi|242024719|ref|XM_002432729.1|	93.18	3e-07	Pediculus humanus corporis conserved hypothetical protein, mRNA	sp|Q9NVM6|DJC17_HUMAN	76	4e-10	DnaJ homolog subfamily C member 17
Unigene_34431	1127	0	1	0	0.56295	Inf	Inf	Up	1	1.09591	-	665	1126	462	0.5	KOG3612/General function prediction only ;/PHD Zn-finger protein	-	-	-	-	gi|307184461|gb|EFN70864.1|	52.24	2.07e-49	Protein kinase C-binding protein 1 [Camponotus floridanus]	-	-	-	-	sp|Q9ULU4|PKCB1_HUMAN	28.12	4e-29	Protein kinase C-binding protein 1
Unigene_15545	227	0	1	0	2.79491	Inf	Inf	Up	1	1.09585	-	3	227	225	0.67	KOG2052/Signal transduction mechanisms ;/Activin A type IB receptor, serine/threonine protein kinase	GO:0044464//cell part	GO:0005515//protein binding;GO:0005024//transforming growth factor beta receptor activity;GO:0032559	GO:0007411//axon guidance;GO:0035107//appendage morphogenesis;GO:0007178//transmembrane receptor protein serine/threonine kinase signaling pathway;GO:0045597//positive regulation of cell differentiation;GO:0016337//cell-cell adhesion;GO:0001547//antral ovarian follicle growth;GO:0003002//regionalization;GO:0030282//bone mineralization;GO:0001654//eye development;GO:0006464//protein modification p…	ko04350//TGF-beta signaling pathway;ko04060//Cytokine-cytokine receptor interaction	gi|149478905|ref|XP_001516671.1|	91.38	2.7e-25	PREDICTED: similar to bone morphogenetic protein receptor type IB, partial [Ornithorhynchus anatinus]	gi|195148413|ref|XM_002015133.1|	83.7	1e-30	Drosophila persimilis GL18561 (Dper\GL18561), mRNA	sp|P36898|BMR1B_MOUSE	89.66	1e-25	Bone morphogenetic protein receptor type-1B
Unigene_32353	275	0	5	0	11.5354	Inf	Inf	Up	0.125	0.763074	-	64	162	99	0.32	-	-	-	-	-	-	-	-	-	-	-	-	-	-	-	-	-
Unigene_32425	497	0	3	0	3.82965	Inf	Inf	Up	0.5	1.06379	-	199	74	126	0.34	-	-	-	-	-	-	-	-	-	gi|319894724|gb|HQ116664.1|	95.46	0	Ostrinia nubilalis Z marker G12 genomic sequence	-	-	-	-
Unigene_24350	441	0	6	0	8.6319	Inf	Inf	Up	0.125	0.762805	-	128	343	216	0.32	-	-	-	-	-	-	-	-	-	-	-	-	-	-	-	-	-
Unigene_33763	340	0	2	0	3.73203	Inf	Inf	Up	0.5	1.06314	-	103	321	219	0.53	KOG3656/General function prediction only ;/FOG: 7 transmembrane receptor	GO:0016021//integral to membrane	GO:0004713//protein tyrosine kinase activity;GO:0008528//peptide receptor activity, G-protein coupled	GO:0007267//cell-cell signaling;GO:0007186//G-protein coupled receptor protein signaling pathway;GO:0007610//behavior	ko04080//Neuroactive ligand-receptor interaction	gi|156547671|ref|XP_001604582.1|	82.5	1.9e-32	PREDICTED: similar to hypocretin (orexin) receptor 2, partial [Nasonia vitripennis]	gi|170058959|ref|XM_001865117.1|	84.62	1e-06	Culex quinquefasciatus conserved hypothetical protein, mRNA	sp|P58307|OX1R_MOUSE	63.41	2e-20	Orexin receptor type 1
Unigene_34270	533	0	1	0	1.19033	Inf	Inf	Up	1	1.09553	-	470	174	297	0.43	KOG0865/Posttranslational modification, protein turnover, chaperones ;/Cyclophilin type peptidyl-prolyl cis-trans isomerase	-	GO:0016853//isomerase activity	GO:0008152//metabolic process	-	gi|198420574|ref|XP_002119690.1|	53.62	4.62e-17	PREDICTED: similar to LOC495937 protein [Ciona intestinalis]	-	-	-	-	sp|Q1RMP7|PPIL6_BOVIN	56.67	4e-15	Peptidyl-prolyl cis-trans isomerase-like 6
Unigene_34449	436	0	1	0	1.45515	Inf	Inf	Up	1	1.09546	-	187	297	111	0.33	-	-	-	-	-	-	-	-	-	-	-	-	-	-	-	-	-
Unigene_17327	106	0	1	0	5.98533	Inf	Inf	Up	1	1.09539	-	1	81	81	0.35	-	-	-	-	-	-	-	-	-	-	-	-	-	-	-	-	-
Unigene_24335	449	0	2	0	2.82604	Inf	Inf	Up	0.5	1.06294	-	253	2	252	0.3	-	-	-	-	-	-	-	-	-	-	-	-	-	-	-	-	-
Unigene_32825	373	0	1	0	1.70092	Inf	Inf	Up	1	1.09536	-	78	320	243	0.44	-	-	-	-	-	gi|91086847|ref|XP_974260.1|	58.49	8.4e-11	PREDICTED: similar to BSD domain-containing protein 1 [Tribolium castaneum]	-	-	-	-	-	-	-	-
Unigene_33064	439	0	2	0	2.89041	Inf	Inf	Up	0.5	1.06275	-	439	2	438	0.47	-	-	-	-	-	-	-	-	-	-	-	-	-	-	-	-	-
Unigene_12056	231	0	3	0	8.23954	Inf	Inf	Up	0.5	1.06255	-	39	158	120	0.28	-	-	-	-	-	-	-	-	-	-	-	-	-	-	-	-	-
Unigene_26342	277	0	1	0	2.29041	Inf	Inf	Up	1	1.09529	-	100	276	177	0.45	-	-	-	-	-	-	-	-	-	-	-	-	-	-	-	-	-
Unigene_32832	617	0	3	0	3.08482	Inf	Inf	Up	0.5	1.06235	-	43	189	147	0.29	-	-	-	-	-	-	-	-	-	-	-	-	-	-	-	-	-
Unigene_35167	134	0	1	0	4.73466	Inf	Inf	Up	1	1.09512	-	132	16	117	0.31	-	-	-	-	-	-	-	-	-	-	-	-	-	-	-	-	-
Unigene_16374	318	0	3	0	5.98533	Inf	Inf	Up	0.5	1.06203	-	317	66	252	0.39	-	-	-	-	-	-	-	-	-	gi|114842948|gb|DQ887770.1|	92.98	2e-11	Ostrinia furnacalis chitinase gene, complete cds	-	-	-	-
Unigene_33215	439	0	4	0	5.78082	Inf	Inf	Up	0.25	0.954792	-	437	42	396	0.46	-	-	-	-	-	-	-	-	-	-	-	-	-	-	-	-	-
Unigene_34403	453	0	1	0	1.40054	Inf	Inf	Up	1	1.09505	-	1	276	276	0.51	KOG2806/Carbohydrate transport and metabolism ;/Chitinase	-	GO:0016798//hydrolase activity, acting on glycosyl bonds	GO:0008152//metabolic process	ko00520//Amino sugar and nucleotide sugar metabolism	gi|110761268|ref|XP_395734.3|	52.78	7.51e-37	PREDICTED: similar to CG18140-PA [Apis mellifera]	gi|156545447|ref|XR_036825.1|	86.36	7e-06	PREDICTED: Nasonia vitripennis similar to chitinase 10 (LOC100123159), misc RNA	sp|Q9W5U2|CHIT3_DROME	53.49	8e-21	Probable chitinase 3
Unigene_34583	523	0	1	0	1.21309	Inf	Inf	Up	1	1.09501	-	1	522	522	0.63	KOG1866/Posttranslational modification, protein turnover, chaperones ;/Ubiquitin carboxyl-terminal hydrolase	-	GO:0016787//hydrolase activity	GO:0009987//cellular process;GO:0032501//multicellular organismal process	-	gi|110756596|ref|XP_395447.3|	35.23	2.81e-09	PREDICTED: similar to Probable ubiquitin carboxyl-terminal hydrolase FAF-X (Ubiquitin thioesterase FAF-X) (Ubiquitin-specific-processing protease FAF-X) (Deubiquitinating enzyme FAF-X) (Fat facets protein-related, X-linked) (Ubiquitin-specific protease 9, X c... [Apis mellifera]	-	-	-	-	sp|P55824|FAF_DROME	27.59	1e-07	Probable ubiquitin carboxyl-terminal hydrolase FAF
Unigene_34381	323	0	2	0	3.92845	Inf	Inf	Up	0.5	1.06164	-	237	1	237	0.44	-	-	-	-	-	-	-	-	-	-	-	-	-	-	-	-	-
Unigene_29257	340	0	6	0	11.1961	Inf	Inf	Up	0.125	0.761997	-	105	305	201	0.41	-	-	-	-	-	-	-	-	-	gi|291201249|emb|FP340424.1|	86.67	9e-05	41P10_HaBAC_fin, Helicoverpa armigera BAC, pupae DNA	-	-	-	-
Unigene_27556	303	0	1	0	2.09388	Inf	Inf	Up	1	1.0947	-	302	3	300	0.54	KOG1408/Function unknown ;/WD40 repeat protein	-	-	-	ko03022//Basal transcription factors;ko00565//Ether lipid metabolism;ko01100//Metabolic pathways;ko00100//Steroid biosynthesis;ko01110//Biosynthesis of secondary metabolites	gi|307183487|gb|EFN70286.1|	80.22	1.63e-38	Mitogen-activated protein kinase-binding protein 1 [Camponotus floridanus]	gi|301608385|ref|XM_002933721.1|	91.11	2e-05	PREDICTED: Xenopus (Silurana) tropicalis mitogen-activated protein kinase-binding protein 1-like (LOC100495737), mRNA	sp|Q6DFF9|MABP1_XENLA	60	2e-27	Mitogen-activated protein kinase-binding protein 1
Unigene_33706	421	0	2	0	3.01399	Inf	Inf	Up	0.5	1.06144	-	419	3	417	0.55	-	-	-	-	-	-	-	-	-	-	-	-	-	-	-	-	-
Unigene_32942	511	0	2	0	2.48315	Inf	Inf	Up	0.5	1.06137	-	228	509	282	0.47	-	-	-	-	-	-	-	-	-	-	-	-	-	-	-	-	-
Unigene_33057	443	0	2	0	2.86431	Inf	Inf	Up	0.5	1.06111	-	173	3	171	0.43	-	-	-	-	-	-	-	-	-	-	-	-	-	-	-	-	-
Unigene_33286	417	0	2	0	3.0429	Inf	Inf	Up	0.5	1.06098	-	307	2	306	0.49	-	-	-	-	-	-	-	-	-	-	-	-	-	-	-	-	-
Unigene_15567	187	0	2	0	6.78551	Inf	Inf	Up	0.5	1.06079	-	1	186	186	0.45	-	-	-	-	-	-	-	-	-	-	-	-	-	-	-	-	-
Unigene_33942	334	0	1	0	1.89954	Inf	Inf	Up	1	1.09442	-	141	1	141	0.39	-	-	-	-	-	-	-	-	-	gi|319918817|dbj|AB597304.1|	93.55	4e-13	Ostrinia nubilalis OnubOR5c, OnubOR4 genes, partial cds	-	-	-	-
Unigene_14370	477	0	5	0	6.65037	Inf	Inf	Up	0.125	0.76146	-	397	251	147	0.31	-	-	-	-	-	-	-	-	-	-	-	-	-	-	-	-	-
Unigene_32529	444	0	2	0	2.85786	Inf	Inf	Up	0.5	1.06007	-	151	444	294	0.36	-	-	-	-	-	-	-	-	-	-	-	-	-	-	-	-	-
Unigene_18991	587	0	4	0	4.3233	Inf	Inf	Up	0.25	0.952896	-	51	305	255	0.35	-	-	-	-	-	-	-	-	-	-	-	-	-	-	-	-	-
Unigene_32193	312	0	3	0	6.10043	Inf	Inf	Up	0.5	1.06001	-	2	310	309	0.69	-	GO:0044424//intracellular part	GO:0003729//mRNA binding	GO:0006412//translation;GO:0007549//dosage compensation	-	gi|91079915|ref|XP_967163.1|	50	1.2e-17	PREDICTED: similar to AGAP004937-PA [Tribolium castaneum]	-	-	-	-	sp|O75534|CSDE1_HUMAN	37.76	1e-09	Cold shock domain-containing protein E1
Unigene_16838	328	0	2	0	3.86857	Inf	Inf	Up	0.5	1.05975	-	272	3	270	0.51	KOG2158/Posttranslational modification, protein turnover, chaperones ;/Tubulin-tyrosine ligase-related protein	GO:0042995//cell projection;GO:0044424//intracellular part	GO:0016874//ligase activity;GO:0008092//cytoskeletal protein binding	GO:0018200	-	gi|307212005|gb|EFN87900.1|	75.61	5.37e-31	Tubulin polyglutamylase ttll6 [Harpegnathos saltator]	-	-	-	-	sp|A4Q9E8|TTLL6_MOUSE	75.61	8e-27	Tubulin polyglutamylase TTLL6
Unigene_33902	552	0	1	0	1.14936	Inf	Inf	Up	1	1.09428	-	3	341	339	0.47	-	-	-	-	-	-	-	-	-	-	-	-	-	-	-	-	-
Unigene_27297	241	0	4	0	10.5302	Inf	Inf	Up	0.25	0.952791	-	2	241	240	0.59	-	-	-	-	-	gi|157134051|ref|XP_001663123.1|	36.71	8.35e-06	transferrin [Aedes aegypti]	-	-	-	-	-	-	-	-
Unigene_35199	112	0	1	0	5.66469	Inf	Inf	Up	1	1.09408	-	109	44	66	0.21	-	-	-	-	-	-	-	-	-	-	-	-	-	-	-	-	-
Unigene_34234	507	0	3	0	3.75411	Inf	Inf	Up	0.5	1.05923	-	231	1	231	0.44	-	-	-	-	-	-	-	-	-	-	-	-	-	-	-	-	-
Unigene_34049	371	0	1	0	1.71009	Inf	Inf	Up	1	1.09397	-	123	284	162	0.43	-	-	-	-	-	-	-	-	-	-	-	-	-	-	-	-	-
Unigene_34103	435	0	1	0	1.45849	Inf	Inf	Up	1	1.09394	-	1	426	426	0.58	-	-	-	-	-	-	-	-	-	-	-	-	-	-	-	-	-
Unigene_27986	225	0	1	0	2.81976	Inf	Inf	Up	1	1.0939	-	170	18	153	0.3	-	-	-	-	-	-	-	-	-	-	-	-	-	-	-	-	-
Unigene_12437	181	0	2	0	7.01044	Inf	Inf	Up	0.5	1.0591	-	167	69	99	0.35	-	-	-	-	-	-	-	-	-	-	-	-	-	-	-	-	-
Unigene_32808	432	0	2	0	2.93724	Inf	Inf	Up	0.5	1.05897	-	75	194	120	0.32	-	-	-	-	-	-	-	-	-	-	-	-	-	-	-	-	-
Unigene_29643	375	0	2	0	3.38371	Inf	Inf	Up	0.5	1.0589	-	82	327	246	0.26	-	-	-	-	-	-	-	-	-	-	-	-	-	-	-	-	-
Unigene_30437	254	0	2	0	4.99563	Inf	Inf	Up	0.5	1.05877	-	208	2	207	0.38	-	-	-	-	-	-	-	-	-	-	-	-	-	-	-	-	-
Unigene_33995	565	0	2	0	2.24582	Inf	Inf	Up	0.5	1.05864	-	15	260	246	0.29	-	-	-	-	-	-	-	-	-	-	-	-	-	-	-	-	-
Unigene_32854	753	0	5	0	4.21278	Inf	Inf	Up	0.125	0.761326	-	349	717	369	0.38	-	-	-	-	-	-	-	-	-	-	-	-	-	-	-	-	-
Unigene_33320	398	0	2	0	3.18817	Inf	Inf	Up	0.5	1.05858	-	169	291	123	0.3	-	-	-	-	-	-	-	-	-	-	-	-	-	-	-	-	-
Unigene_33131	372	0	3	0	5.11649	Inf	Inf	Up	0.5	1.05845	-	15	191	177	0.29	-	-	-	-	-	-	-	-	-	-	-	-	-	-	-	-	-
Unigene_25714	368	0	5	0	8.62018	Inf	Inf	Up	0.125	0.761191	-	227	3	225	0.29	-	-	-	-	-	-	-	-	-	-	-	-	-	-	-	-	-
Unigene_25185	421	0	3	0	4.52099	Inf	Inf	Up	0.5	1.05838	-	401	192	210	0.3	-	-	-	-	-	-	-	-	-	-	-	-	-	-	-	-	-
Unigene_4129	202	0	4	0	12.5633	Inf	Inf	Up	0.25	0.951846	-	1	201	201	0.46	-	-	GO:0046872//metal ion binding;GO:0008238//exopeptidase activity	-	-	gi|282721214|gb|ADA83700.1|	47.62	7.29e-10	carboxylesterase [Helicoverpa armigera]	-	-	-	-	-	-	-	-
Unigene_34000	484	0	1	0	1.31084	Inf	Inf	Up	1	1.09373	-	86	247	162	0.46	-	-	-	-	-	-	-	-	-	-	-	-	-	-	-	-	-
Unigene_34256	440	0	1	0	1.44192	Inf	Inf	Up	1	1.09359	-	248	51	198	0.33	-	-	-	-	-	-	-	-	-	-	-	-	-	-	-	-	-
Unigene_35298	638	0	4	0	3.97771	Inf	Inf	Up	0.25	0.951741	-	637	215	423	0.51	-	-	-	-	-	-	-	-	-	-	-	-	-	-	-	-	-
Unigene_34274	262	0	2	0	4.84309	Inf	Inf	Up	0.5	1.05793	-	154	47	108	0.21	-	-	-	-	-	-	-	-	-	gi|15208570|gb|AC087722.2|	100	7e-05	Rattus norvegicus strain Brown Norway clone RP31-198L13, complete sequence	-	-	-	-
Unigene_4033	360	0	2	0	3.52469	Inf	Inf	Up	0.5	1.05787	-	1	141	141	0.39	-	-	-	-	-	-	-	-	-	-	-	-	-	-	-	-	-
Unigene_1048	183	0	4	0	13.8676	Inf	Inf	Up	0.25	0.951636	-	1	183	183	0.64	-	-	-	-	-	gi|4090968|gb|AAD09281.1|	77.78	1.56e-14	immune-related Hdd13 [Hyphantria cunea]	gi|4090967|gb|AF035000.1|AF035000	84.25	5e-14	Hyphantria cunea immune-related Hdd13 mRNA, complete cds	-	-	-	-
Unigene_12178	139	0	1	0	4.56435	Inf	Inf	Up	1	1.09349	-	138	1	138	0.65	-	-	-	-	-	-	-	-	-	-	-	-	-	-	-	-	-
Unigene_2488	178	0	1	0	3.5643	Inf	Inf	Up	1	1.09345	-	3	176	174	0.61	-	-	-	-	-	-	-	-	-	-	-	-	-	-	-	-	-
Unigene_33258	411	0	1	0	1.54366	Inf	Inf	Up	1	1.09331	-	380	234	147	0.35	-	-	-	-	-	-	-	-	-	-	-	-	-	-	-	-	-
Unigene_23520	242	0	1	0	2.62167	Inf	Inf	Up	1	1.09324	-	2	241	240	0.71	-	-	-	-	-	-	-	-	-	-	-	-	-	-	-	-	-
Unigene_32485	625	0	2	0	2.03022	Inf	Inf	Up	0.5	1.05735	-	623	309	315	0.42	KOG1737/Lipid transport and metabolism ;/Oxysterol-binding protein	GO:0043231//intracellular membrane-bounded organelle	-	GO:0051234//establishment of localization;GO:0003006//developmental process involved in reproduction	-	gi|195391182|ref|XP_002054242.1|	46.77	9.51e-13	GJ22911 [Drosophila virilis]	-	-	-	-	sp|Q969R2|OSBP2_HUMAN	44.07	6e-10	Oxysterol-binding protein 2
Unigene_32297	528	0	1	0	1.2016	Inf	Inf	Up	1	1.09318	-	276	25	252	0.46	-	-	-	-	-	-	-	-	-	-	-	-	-	-	-	-	-
Unigene_32156	409	0	2	0	3.10242	Inf	Inf	Up	0.5	1.05702	-	355	2	354	0.41	-	-	-	-	-	-	-	-	-	-	-	-	-	-	-	-	-
Unigene_32432	229	0	2	0	5.541	Inf	Inf	Up	0.5	1.05696	-	211	44	168	0.46	-	-	-	-	-	-	-	-	-	gi|185050622|dbj|AP009035.1|	88.68	1e-05	Bombyx mori genomic DNA, chromosome 18, BAC clone:535J11, complete sequence	-	-	-	-
Unigene_33786	869	0	3	0	2.19026	Inf	Inf	Up	0.5	1.05689	-	569	3	567	0.57	KOG3624/Amino acid transport and metabolism ;/M13 family peptidase	-	-	-	-	gi|91092668|ref|XP_970993.1|	64.74	2.31e-72	PREDICTED: similar to Endothelin-converting enzyme 1 [Tribolium castaneum]	-	-	-	-	sp|O16796|NEPL2_CAEEL	26.28	7e-18	Neprilysin-2
Unigene_26404	188	0	2	0	6.74941	Inf	Inf	Up	0.5	1.05683	-	3	188	186	0.47	-	-	-	-	-	-	-	-	-	-	-	-	-	-	-	-	-
Unigene_1375	275	0	2	0	4.61414	Inf	Inf	Up	0.5	1.0567	-	28	273	246	0.57	KOG1615/Amino acid transport and metabolism ;/Phosphoserine phosphatase	GO:0005624//membrane fraction;GO:0044424//intracellular part	GO:0042802//identical protein binding;GO:0046872//metal ion binding;GO:0016791//phosphatase activity	GO:0048545//response to steroid hormone stimulus;GO:0006563//L-serine metabolic process;GO:0009991//response to extracellular stimulus;GO:0006796//phosphate metabolic process	ko00260//Glycine, serine and threonine metabolism;ko00680//Methane metabolism;ko01120//Microbial metabolism in diverse environments;ko01100//Metabolic pathways	gi|117970179|dbj|BAF36819.1|	77.63	1.79e-28	pxPhosphoserine phosphatase [Plutella xylostella]	gi|74315915|ref|NM_001033099.1|	87.72	2e-05	Danio rerio zgc:112414 (zgc:112414), mRNA	sp|Q5RB83|SERB_PONAB	61.54	1e-17	Phosphoserine phosphatase
Unigene_34066	435	0	2	0	2.91699	Inf	Inf	Up	0.5	1.05664	-	27	332	306	0.39	-	-	-	-	-	-	-	-	-	-	-	-	-	-	-	-	-
Unigene_33226	664	0	3	0	2.86647	Inf	Inf	Up	0.5	1.05651	-	339	1	339	0.52	-	-	-	-	-	-	-	-	-	-	-	-	-	-	-	-	-
Unigene_32780	447	0	1	0	1.41934	Inf	Inf	Up	1	1.093	-	166	357	192	0.28	-	-	-	-	-	-	-	-	-	-	-	-	-	-	-	-	-
Unigene_28863	303	0	1	0	2.09388	Inf	Inf	Up	1	1.0929	-	105	302	198	0.27	-	-	-	-	-	-	-	-	-	-	-	-	-	-	-	-	-
Unigene_32688	403	0	2	0	3.14861	Inf	Inf	Up	0.5	1.05593	-	231	401	171	0.37	-	-	-	-	-	-	-	-	-	-	-	-	-	-	-	-	-
Unigene_19623	523	0	5	0	6.06544	Inf	Inf	Up	0.125	0.760521	-	1	522	522	0.63	KOG0690/Signal transduction mechanisms ;/Serine/threonine protein kinase	GO:0016020//membrane;GO:0044424//intracellular part	GO:0004672//protein kinase activity;GO:0005543//phospholipid binding	GO:0040003//chitin-based cuticle development;GO:0010975//regulation of neuron projection development;GO:0007169//transmembrane receptor protein tyrosine kinase signaling pathway;GO:0045927//positive regulation of growth;GO:0006464//protein modification process;GO:0016049//cell growth;GO:0035264//multicellular organism growth;GO:0060541//respiratory system development;GO:0010876;GO:0006606//protei…	ko05218//Melanoma;ko05160//Hepatitis C;ko05211//Renal cell carcinoma;ko05142//Chagas disease (American trypanosomiasis);ko04062//Chemokine signaling pathway;ko05145//Toxoplasmosis;ko05221//Acute myeloid leukemia;ko04510//Focal adhesion;ko05200//Pathways in cancer;ko04664//Fc epsilon RI signaling pathway;ko04666//Fc gamma R-mediated phagocytosis;ko04150//mTOR signaling pathway;ko04910//Insulin sig…	gi|163962993|gb|ABY50539.1|	76.73	1.36e-60	serine/threonine protein kinase Akt [Bombyx mori]	gi|27605053|emb|BX031772.1|	81.74	8e-34	Single read from an extremity of a full-length cDNA clone made from Anopheles gambiae total adult females. 5-PRIME end of clone FK0AAA47BD08 of strain 6-9 of Anopheles gambiae (African malaria mosquito)	sp|Q8INB9|AKT1_DROME	75.33	5e-46	RAC serine/threonine-protein kinase
Unigene_32740	458	0	1	0	1.38525	Inf	Inf	Up	1	1.09269	-	296	3	294	0.48	-	-	GO:0003677//DNA binding	GO:0006351//transcription, DNA-dependent;GO:0007275//multicellular organismal development	-	gi|112982778|ref|NP_001037550.1|	73.33	7.88e-17	segmentation polarity homeobox protein engrailed [Bombyx mori]	-	-	-	-	sp|P27609|HMEN_BOMMO	73.33	2e-17	Segmentation polarity homeobox protein engrailed
Unigene_33517	642	0	2	0	1.97646	Inf	Inf	Up	0.5	1.05586	-	36	263	228	0.41	KOG1480/Signal transduction mechanisms ;/Netrin transmembrane receptor unc-5	-	-	-	ko04360//Axon guidance	gi|307173827|gb|EFN64605.1|	62.69	3.94e-17	Netrin receptor UNC5C [Camponotus floridanus]	-	-	-	-	sp|Q8JGT4|UNC5B_XENLA	36.14	3e-11	Netrin receptor UNC5B
Unigene_33097	418	0	2	0	3.03562	Inf	Inf	Up	0.5	1.0556	-	109	417	309	0.39	-	-	-	-	-	-	-	-	-	-	-	-	-	-	-	-	-
Unigene_28404	185	0	1	0	3.42943	Inf	Inf	Up	1	1.09235	-	3	185	183	0.66	-	-	-	-	-	-	-	-	-	-	-	-	-	-	-	-	-
Unigene_34009	309	0	2	0	4.10644	Inf	Inf	Up	0.5	1.05547	-	307	188	120	0.43	-	-	-	-	-	-	-	-	-	-	-	-	-	-	-	-	-
Unigene_34509	412	0	1	0	1.53991	Inf	Inf	Up	1	1.09228	-	319	209	111	0.27	-	-	-	-	-	-	-	-	-	-	-	-	-	-	-	-	-
Unigene_34415	414	0	1	0	1.53248	Inf	Inf	Up	1	1.092	-	412	248	165	0.31	-	-	-	-	-	-	-	-	-	-	-	-	-	-	-	-	-
Unigene_34186	452	0	1	0	1.40364	Inf	Inf	Up	1	1.09197	-	3	380	378	0.54	-	-	-	-	-	-	-	-	-	-	-	-	-	-	-	-	-
Unigene_16524	287	0	7	0	15.4743	Inf	Inf	Up	0.0625	0.554714	-	158	3	156	0.26	-	-	-	-	-	-	-	-	-	-	-	-	-	-	-	-	-
Unigene_32207	1086	0	3	0	1.75261	Inf	Inf	Up	0.5	1.05425	-	913	158	756	0.43	KOG0711/Coenzyme transport and metabolism ;/Polyprenyl synthetase	-	GO:0016740//transferase activity	GO:0007444//imaginal disc development;GO:0007276//gamete generation;GO:0044255//cellular lipid metabolic process;GO:0044249//cellular biosynthetic process;GO:0008610//lipid biosynthetic process	ko00900//Terpenoid backbone biosynthesis;ko01100//Metabolic pathways;ko01110//Biosynthesis of secondary metabolites	gi|153791944|ref|NP_001093302.1|	42.13	2.29e-64	farnesyl diphosphate synthase 3 [Bombyx mori]	-	-	-	-	sp|Q7XYT0|FPPS2_ARTSI	35.11	1e-43	Farnesyl diphosphate synthase 2
Unigene_32600	1323	0	6	0	2.8773	Inf	Inf	Up	0.125	0.760387	-	112	1029	918	0.51	KOG2353/Inorganic ion transport and metabolism ; Signal transduction mechanisms ;/L-type voltage-dependent Ca2+ channel, alpha2/delta subunit	-	-	GO:0065008;GO:0007268//synaptic transmission	ko04010//MAPK signaling pathway	gi|158294250|ref|XP_315491.4|	43.42	8.63e-61	AGAP005490-PA [Anopheles gambiae str. PEST]	-	-	-	-	sp|Q8IZS8|CA2D3_HUMAN	33.76	2e-21	Voltage-dependent calcium channel subunit alpha-2/delta-3
Unigene_32957	326	0	1	0	1.94615	Inf	Inf	Up	1	1.09183	-	1	324	324	0.57	KOG0392/Transcription ;/SNF2 family DNA-dependent ATPase domain-containing protein	-	GO:0003824//catalytic activity;GO:0005488//binding	-	ko00230//Purine metabolism	gi|91088413|ref|XP_966659.1|	54.84	6.3e-22	PREDICTED: similar to TATA-binding protein-associated factor 172 [Tribolium castaneum]	-	-	-	-	sp|O14981|BTAF1_HUMAN	58.06	5e-19	TATA-binding protein-associated factor 172
Unigene_19988	214	0	1	0	2.9647	Inf	Inf	Up	1	1.09172	-	91	213	123	0.27	-	-	-	-	-	-	-	-	-	-	-	-	-	-	-	-	-
Unigene_33986	598	0	3	0	3.18283	Inf	Inf	Up	0.5	1.05361	-	566	258	309	0.39	-	-	-	-	-	-	-	-	-	gi|133930723|gb|EF125924.1|	96.49	5e-17	Ostrinia furnacalis desaturase (D14-2) gene, partial cds	-	-	-	-
Unigene_30867	343	0	2	0	3.69939	Inf	Inf	Up	0.5	1.05354	-	168	10	159	0.34	-	-	-	-	-	-	-	-	-	-	-	-	-	-	-	-	-
Unigene_31560	274	0	1	0	2.31549	Inf	Inf	Up	1	1.09141	-	89	265	177	0.33	-	-	-	-	-	-	-	-	-	-	-	-	-	-	-	-	-
Unigene_34199	626	0	1	0	1.01349	Inf	Inf	Up	1	1.09138	-	617	459	159	0.27	-	-	-	-	-	-	-	-	-	gi|319918817|dbj|AB597304.1|	97.25	1e-45	Ostrinia nubilalis OnubOR5c, OnubOR4 genes, partial cds	-	-	-	-
Unigene_12900	85	0	1	0	7.46406	Inf	Inf	Up	1	1.09131	-	84	1	84	0.31	-	-	-	-	-	-	-	-	-	-	-	-	-	-	-	-	-
Unigene_27310	652	0	2	0	1.94615	Inf	Inf	Up	0.5	1.05341	-	3	482	480	0.31	-	-	-	-	-	-	-	-	-	-	-	-	-	-	-	-	-
Unigene_34142	375	0	1	0	1.69185	Inf	Inf	Up	1	1.09124	-	279	97	183	0.37	-	-	-	-	-	-	-	-	-	-	-	-	-	-	-	-	-
Unigene_34553	679	0	1	0	0.934381	Inf	Inf	Up	1	1.09121	-	209	367	159	0.28	-	-	-	-	-	-	-	-	-	-	-	-	-	-	-	-	-
Unigene_34426	313	0	1	0	2.02698	Inf	Inf	Up	1	1.09104	-	3	200	198	0.35	-	-	-	-	-	-	-	-	-	-	-	-	-	-	-	-	-
Unigene_30821	566	0	2	0	2.24185	Inf	Inf	Up	0.5	1.0529	-	362	129	234	0.34	-	-	-	-	-	-	-	-	-	-	-	-	-	-	-	-	-
Unigene_13314	387	0	4	0	6.55757	Inf	Inf	Up	0.25	0.948709	-	387	1	387	0.41	KOG0158/Secondary metabolites biosynthesis, transport and catabolism ;/Cytochrome P450 CYP3/CYP5/CYP6/CYP9 subfamilies	-	GO:0046872//metal ion binding;GO:0016491//oxidoreductase activity	-	ko00624//Polycyclic aromatic hydrocarbon degradation;ko00903//Limonene and pinene degradation;ko00980//Metabolism of xenobiotics by cytochrome P450;ko00140//Steroid hormone biosynthesis;ko00591//Linoleic acid metabolism;ko00983//Drug metabolism - other enzymes;ko01120//Microbial metabolism in diverse environments;ko01100//Metabolic pathways;ko00627//Aminobenzoate degradation;ko00945//Stilbenoid, …	gi|116292895|gb|ABJ97708.1|	49.56	6.1e-25	CYP6AB4 [Bombyx mandarina]	-	-	-	-	sp|Q9W130|CP9C1_DROME	32.99	2e-06	Cytochrome P450 9c1
Unigene_32266	619	0	6	0	6.14971	Inf	Inf	Up	0.125	0.759852	-	3	560	558	0.5	KOG4658/Signal transduction mechanisms ;/Apoptotic ATPase	GO:0043231//intracellular membrane-bounded organelle;GO:0005737//cytoplasm	GO:0005488//binding	GO:0042981//regulation of apoptosis	ko04115//p53 signaling pathway;ko05012//Parkinson's disease;ko05016//Huntington's disease;ko05222//Small cell lung cancer;ko05010//Alzheimer's disease;ko04210//Apoptosis;ko05014//Amyotrophic lateral sclerosis (ALS)	gi|241155731|ref|XP_002407629.1|	30.22	1.58e-12	apoptotic protease-activating factor, putative [Ixodes scapularis]	-	-	-	-	sp|O14727|APAF_HUMAN	25.52	5e-09	Apoptotic protease-activating factor 1
Unigene_33968	407	0	1	0	1.55883	Inf	Inf	Up	1	1.091	-	406	173	234	0.48	-	-	-	-	-	gi|170042248|ref|XP_001848845.1|	50	1.99e-09	conserved hypothetical protein [Culex quinquefasciatus]	-	-	-	-	-	-	-	-
Unigene_29743	581	0	2	0	2.18398	Inf	Inf	Up	0.5	1.05277	-	579	25	555	0.67	-	GO:0031981//nuclear lumen	-	-	-	gi|195449007|ref|XP_002071907.1|	36.61	4.78e-15	GK24911 [Drosophila willistoni]	-	-	-	-	sp|Q96QT6|PHF12_HUMAN	31.48	4e-12	PHD finger protein 12
Unigene_32760	442	0	4	0	5.74158	Inf	Inf	Up	0.25	0.948501	-	441	1	441	0.51	KOG4427/Posttranslational modification, protein turnover, chaperones ;/E3 ubiquitin protein ligase	-	GO:0016879//ligase activity, forming carbon-nitrogen bonds	GO:0043412//macromolecule modification	ko04120//Ubiquitin mediated proteolysis	gi|91090806|ref|XP_970749.1|	64.71	4.81e-29	PREDICTED: similar to ubiquitin-protein ligase [Tribolium castaneum]	-	-	-	-	sp|Q08CZ0|UBE3B_XENTR	35	3e-14	Ubiquitin-protein ligase E3B
Unigene_14728	527	0	2	0	2.40776	Inf	Inf	Up	0.5	1.05264	-	259	101	159	0.32	-	-	-	-	-	-	-	-	-	-	-	-	-	-	-	-	-
Unigene_32936	601	0	2	0	2.1113	Inf	Inf	Up	0.5	1.05252	-	471	136	336	0.35	-	-	-	-	-	gi|170053376|ref|XP_001862644.1|	34.04	5.42e-08	sorting nexin-25 [Culex quinquefasciatus]	-	-	-	-	-	-	-	-
Unigene_32690	515	0	3	0	3.6958	Inf	Inf	Up	0.5	1.05232	-	391	131	261	0.41	-	-	-	-	-	-	-	-	-	-	-	-	-	-	-	-	-
Unigene_32844	617	0	2	0	2.05655	Inf	Inf	Up	0.5	1.05226	-	231	52	180	0.35	-	-	-	-	-	-	-	-	-	gi|133930729|gb|EF125927.1|	93.06	8e-19	Ostrinia nubilalis desaturase (D14-3) gene, complete cds	-	-	-	-
Unigene_22390	525	0	2	0	2.41693	Inf	Inf	Up	0.5	1.0522	-	492	181	312	0.35	-	-	-	-	-	-	-	-	-	-	-	-	-	-	-	-	-
Unigene_33043	315	0	2	0	4.02822	Inf	Inf	Up	0.5	1.05181	-	313	29	285	0.52	-	-	-	-	-	-	-	-	-	-	-	-	-	-	-	-	-
Unigene_32316	468	0	2	0	2.7113	Inf	Inf	Up	0.5	1.05156	-	37	468	432	0.6	KOG1786/Signal transduction mechanisms ; Intracellular trafficking, secretion, and vesicular transport ;/Lysosomal trafficking regulator LYST and related BEACH and WD40 repeat proteins	-	GO:0046872//metal ion binding	-	-	gi|194856928|ref|XP_001968857.1|	60.32	1.01e-17	GG25102 [Drosophila erecta]	-	-	-	-	sp|Q8IZQ1|WDFY3_HUMAN	43.55	7e-11	WD repeat and FYVE domain-containing protein 3
Unigene_32772	437	0	1	0	1.45182	Inf	Inf	Up	1	1.09093	-	303	1	303	0.41	-	-	-	-	-	gi|307204650|gb|EFN83272.1|	38.89	1.94e-19	Titin [Harpegnathos saltator]	-	-	-	-	sp|Q9I7U4|TITIN_DROME	37.11	7e-12	Titin
Unigene_34521	479	0	1	0	1.32452	Inf	Inf	Up	1	1.0909	-	3	200	198	0.46	-	-	-	-	-	-	-	-	-	-	-	-	-	-	-	-	-
Unigene_29065	283	0	3	0	6.72556	Inf	Inf	Up	0.5	1.05117	-	282	76	207	0.52	-	-	-	-	-	-	-	-	-	-	-	-	-	-	-	-	-
Unigene_33302	358	0	1	0	1.77219	Inf	Inf	Up	1	1.09079	-	335	3	333	0.63	-	-	-	-	-	-	-	-	-	-	-	-	-	-	-	-	-
Unigene_13248	341	0	2	0	3.72108	Inf	Inf	Up	0.5	1.05111	-	72	341	270	0.48	-	-	-	-	-	-	-	-	-	-	-	-	-	-	-	-	-
Unigene_33851	359	0	2	0	3.53451	Inf	Inf	Up	0.5	1.05104	-	52	258	207	0.42	-	-	-	-	-	-	-	-	-	-	-	-	-	-	-	-	-
Unigene_29054	229	0	2	0	5.541	Inf	Inf	Up	0.5	1.05092	-	2	229	228	0.61	KOG0515/Cell cycle control, cell division, chromosome partitioning ;/p53-interacting protein 53BP/ASPP, contains ankyrin and SH3 domains	-	-	-	-	gi|189236786|ref|XP_968601.2|	65.82	1.48e-15	PREDICTED: similar to apoptosis stimulating of P53 [Tribolium castaneum]	gi|189236785|ref|XM_963508.2|	93.02	9e-07	PREDICTED: Tribolium castaneum similar to apoptosis stimulating of P53 (LOC657019), mRNA	-	-	-	-
Unigene_34421	417	0	2	0	3.0429	Inf	Inf	Up	0.5	1.05085	-	79	417	339	0.46	-	-	-	-	-	gi|57506568|dbj|BAD86655.1|	57.66	1.66e-29	reverse transcriptase [Bombyx mori]	-	-	-	-	-	-	-	-
Unigene_33800	336	0	1	0	1.88823	Inf	Inf	Up	1	1.09066	-	336	31	306	0.62	-	-	-	-	-	-	-	-	-	-	-	-	-	-	-	-	-
Unigene_29634	462	0	4	0	5.49303	Inf	Inf	Up	0.25	0.948085	-	231	437	207	0.34	-	-	-	-	-	-	-	-	-	-	-	-	-	-	-	-	-
Unigene_34568	675	0	1	0	0.939918	Inf	Inf	Up	1	1.09062	-	659	339	321	0.47	-	-	-	-	-	-	-	-	-	-	-	-	-	-	-	-	-
Unigene_32638	420	0	2	0	3.02117	Inf	Inf	Up	0.5	1.05066	-	248	418	171	0.26	-	-	-	-	-	-	-	-	-	-	-	-	-	-	-	-	-
Unigene_30635	547	0	1	0	1.15986	Inf	Inf	Up	1	1.09052	-	271	477	207	0.48	-	-	-	-	-	gi|22004023|dbj|BAC06464.1|	32.91	9.93e-06	reverse transcriptase [Papilio xuthus]	-	-	-	-	-	-	-	-
Unigene_14389	243	0	4	0	10.4435	Inf	Inf	Up	0.25	0.947773	-	242	3	240	0.5	KOG2268/Signal transduction mechanisms ; General function prediction only ;/Serine/threonine protein kinase	-	GO:0004672//protein kinase activity;GO:0032559	GO:0006796//phosphate metabolic process;GO:0006464//protein modification process	ko03008//Ribosome biogenesis in eukaryotes	gi|195573809|ref|XP_002104884.1|	75	7.77e-28	GD21196 [Drosophila simulans]	gi|157128408|ref|XM_001655057.1|	83.95	2e-05	Aedes aegypti serine/threonine-protein kinase rio2 (rio kinase 2) partial mRNA	sp|Q9CQS5|RIOK2_MOUSE	66.67	2e-24	Serine/threonine-protein kinase RIO2
Unigene_8151	245	0	3	0	7.76871	Inf	Inf	Up	0.5	1.0504	-	1	243	243	0.47	KOG1471/Lipid transport and metabolism ;/Phosphatidylinositol transfer protein SEC14 and related proteins	-	-	-	-	gi|91077074|ref|XP_969460.1|	53.85	3.49e-14	PREDICTED: similar to CG3823 CG3823-PA [Tribolium castaneum]	-	-	-	-	-	-	-	-
Unigene_7553	232	0	3	0	8.20403	Inf	Inf	Up	0.5	1.05034	-	230	3	228	0.54	KOG2282/Energy production and conversion ;/NADH-ubiquinone oxidoreductase, NDUFS1/75 kDa subunit	-	-	-	ko05012//Parkinson's disease;ko05016//Huntington's disease;ko01100//Metabolic pathways;ko00190//Oxidative phosphorylation;ko05010//Alzheimer's disease	gi|195448971|ref|XP_002071892.1|	94.74	2.6e-08	GK10239 [Drosophila willistoni]	-	-	-	-	sp|Q94511|NDUS1_DROME	94.74	1e-08	NADH-ubiquinone oxidoreductase 75 kDa subunit, mitochondrial
Unigene_33494	385	0	3	0	4.94373	Inf	Inf	Up	0.5	1.05015	-	18	338	321	0.46	KOG1075/General function prediction only ;/FOG: Reverse transcriptase	-	-	-	-	gi|270012930|gb|EFA09378.1|	44.55	1.01e-17	hypothetical protein TcasGA2_TC001939 [Tribolium castaneum]	-	-	-	-	sp|Q95SX7|RTBS_DROME	36.27	2e-13	Probable RNA-directed DNA polymerase from transposon BS
Unigene_14289	747	0	6	0	5.09594	Inf	Inf	Up	0.125	0.759318	-	546	734	189	0.25	-	-	-	-	-	-	-	-	-	-	-	-	-	-	-	-	-
Unigene_33139	506	0	2	0	2.50769	Inf	Inf	Up	0.5	1.05009	-	3	305	303	0.32	-	-	-	-	-	-	-	-	-	-	-	-	-	-	-	-	-
Unigene_33063	301	0	1	0	2.10779	Inf	Inf	Up	1	1.09031	-	300	82	219	0.38	-	-	-	-	-	-	-	-	-	-	-	-	-	-	-	-	-
Unigene_14656	232	0	3	0	8.20403	Inf	Inf	Up	0.5	1.05002	-	230	3	228	0.61	-	-	GO:0043169//cation binding;GO:0016716//oxidoreductase activity, acting on paired donors, with incorporation or reduction of molecular oxygen, another compound as one donor, and incorporation of one atom of oxygen;GO:0022892	GO:0006582//melanin metabolic process;GO:0006950//response to stress;GO:0015669//gas transport;GO:0006570//tyrosine metabolic process	ko04916//Melanogenesis;ko00740//Riboflavin metabolism;ko01100//Metabolic pathways;ko00950//Isoquinoline alkaloid biosynthesis;ko00350//Tyrosine metabolism;ko00965//Betalain biosynthesis;ko01110//Biosynthesis of secondary metabolites	gi|113376731|gb|ABC59699.2|	100	6.38e-27	prophenoloxidase [Ostrinia furnacalis]	gi|239939141|gb|GQ149238.1|	82.57	6e-08	Plutella xylostella prophenoloxidase subunit 2 mRNA, complete cds	sp|Q25519|PRP2_MANSE	73.68	4e-20	Phenoloxidase subunit 2
Unigene_33470	392	0	2	0	3.23696	Inf	Inf	Up	0.5	1.04983	-	204	1	204	0.44	KOG0017/General function prediction only ;/FOG: Transposon-encoded proteins with TYA, reverse transcriptase, integrase domains in various combinations	-	-	-	-	gi|193627282|ref|XP_001943666.1|	60.42	2.02e-21	PREDICTED: similar to putative gag-pol protein [Acyrthosiphon pisum]	-	-	-	-	-	-	-	-
Unigene_33175	361	0	2	0	3.51493	Inf	Inf	Up	0.5	1.04951	-	206	93	114	0.31	-	-	-	-	-	-	-	-	-	-	-	-	-	-	-	-	-
Unigene_34140	424	0	2	0	2.99266	Inf	Inf	Up	0.5	1.04932	-	422	279	144	0.41	-	-	-	-	-	-	-	-	-	-	-	-	-	-	-	-	-
Unigene_32920	515	0	5	0	6.15966	Inf	Inf	Up	0.125	0.758918	-	1	513	513	0.6	KOG2548/RNA processing and modification ;/SWAP mRNA splicing regulator	-	-	-	-	gi|270006186|gb|EFA02634.1|	48.65	2.22e-12	hypothetical protein TcasGA2_TC008355 [Tribolium castaneum]	-	-	-	-	-	-	-	-
Unigene_33326	500	0	1	0	1.26889	Inf	Inf	Up	1	1.09021	-	1	498	498	0.55	-	-	-	-	-	-	-	-	-	-	-	-	-	-	-	-	-
Unigene_23322	347	0	1	0	1.82837	Inf	Inf	Up	1	1.09017	-	3	347	345	0.56	KOG1128/General function prediction only ;/Uncharacterized conserved protein, contains TPR repeats	-	-	-	-	gi|270014939|gb|EFA11387.1|	48.96	1.57e-22	hypothetical protein TcasGA2_TC011547 [Tribolium castaneum]	-	-	-	-	sp|Q8CD92|TTC27_MOUSE	48.98	4e-08	Tetratricopeptide repeat protein 27
Unigene_27703	409	0	6	0	9.30726	Inf	Inf	Up	0.125	0.758651	-	408	205	204	0.4	-	-	-	-	-	-	-	-	-	-	-	-	-	-	-	-	-
Unigene_15281	89	0	1	0	7.12859	Inf	Inf	Up	1	1.09007	-	2	88	87	0.7	-	-	-	-	-	-	-	-	-	-	-	-	-	-	-	-	-
Unigene_34430	342	0	1	0	1.8551	Inf	Inf	Up	1	1.09	-	1	306	306	0.44	-	-	-	-	-	-	-	-	-	-	-	-	-	-	-	-	-
Unigene_33173	527	0	2	0	2.40776	Inf	Inf	Up	0.5	1.049	-	127	525	399	0.36	-	-	-	-	-	-	-	-	-	-	-	-	-	-	-	-	-
Unigene_1721	232	0	5	0	13.6734	Inf	Inf	Up	0.125	0.758518	-	38	232	195	0.4	-	GO:0043231//intracellular membrane-bounded organelle	GO:0015036//disulfide oxidoreductase activity	GO:0018904;GO:0019725//cellular homeostasis	-	gi|62241290|dbj|BAD93613.1|	82.86	1.75e-08	protein disulfide-isomerase like protein ERp57 [Bombyx mori]	-	-	-	-	-	-	-	-
Unigene_11195	203	0	3	0	9.37603	Inf	Inf	Up	0.5	1.04887	-	24	203	180	0.44	-	GO:0031224//intrinsic to membrane	GO:0004871//signal transducer activity	-	-	gi|87248663|gb|ABD36384.1|	70.45	5.97e-12	transmembrane BAX inhibitor motif-containing protein 5 [Bombyx mori]	-	-	-	-	-	-	-	-
Unigene_17282	543	0	4	0	4.67363	Inf	Inf	Up	0.25	0.94663	-	21	308	288	0.42	KOG0059/Lipid transport and metabolism ; General function prediction only ;/Lipid exporter ABCA1 and related proteins, ABC superfamily	-	GO:0017111//nucleoside-triphosphatase activity;GO:0000166//nucleotide binding	-	ko02010//ABC transporters	gi|291240099|ref|XP_002739960.1|	52.73	2.43e-10	PREDICTED: rCG33625-like [Saccoglossus kowalevskii]	-	-	-	-	sp|Q99758|ABCA3_HUMAN	50.98	2e-08	ATP-binding cassette sub-family A member 3
Unigene_32707	546	0	2	0	2.32397	Inf	Inf	Up	0.5	1.04875	-	535	35	501	0.45	-	-	-	-	-	gi|2708266|gb|AAB92393.1|	36.03	1.69e-21	reverse transcriptase [Drosophila subobscura]	-	-	-	-	-	-	-	-
Unigene_32758	439	0	3	0	4.33561	Inf	Inf	Up	0.5	1.04868	-	437	273	165	0.33	-	-	-	-	-	-	-	-	-	-	-	-	-	-	-	-	-
Unigene_32997	404	0	1	0	1.57041	Inf	Inf	Up	1	1.08983	-	150	323	174	0.44	-	-	-	-	-	-	-	-	-	-	-	-	-	-	-	-	-
Unigene_33936	532	0	2	0	2.38513	Inf	Inf	Up	0.5	1.04849	-	521	297	225	0.37	-	-	-	-	-	-	-	-	-	-	-	-	-	-	-	-	-
Unigene_32445	524	0	1	0	1.21077	Inf	Inf	Up	1	1.0898	-	270	524	255	0.34	KOG0384/Transcription ;/Chromodomain-helicase DNA-binding protein	GO:0043231//intracellular membrane-bounded organelle;GO:0015630//microtubule cytoskeleton;GO:0044446//intracellular organelle part	GO:0003676//nucleic acid binding;GO:0016817//hydrolase activity, acting on acid anhydrides	GO:0007613//memory;GO:0009880//embryonic pattern specification;GO:0007297//ovarian follicle cell migration;GO:0006935//chemotaxis;GO:0042551//neuron maturation;GO:0006959//humoral immune response	ko04310//Wnt signaling pathway	gi|270007595|gb|EFA04043.1|	73.22	1.19e-64	hypothetical protein TcasGA2_TC014275 [Tribolium castaneum]	gi|256073355|ref|XM_002572951.1|	80.48	2e-15	Schistosoma mansoni expressed protein (Smp_130470) mRNA, complete cds	sp|A2AJK6|CHD7_MOUSE	62.7	6e-52	Chromodomain-helicase-DNA-binding protein 7
Unigene_32206	581	0	5	0	5.45994	Inf	Inf	Up	0.125	0.758385	-	78	581	504	0.41	-	-	-	-	-	-	-	-	-	-	-	-	-	-	-	-	-
Unigene_32439	604	0	1	0	1.05041	Inf	Inf	Up	1	1.08973	-	602	3	600	0.56	KOG3609/Inorganic ion transport and metabolism ; Signal transduction mechanisms ;/Receptor-activated Ca2+-permeable cation channels (STRPC family)	GO:0016028//rhabdomere;GO:0016021//integral to membrane	GO:0004871//signal transducer activity;GO:0005245//voltage-gated calcium channel activity;GO:0005515//protein binding	GO:0009314//response to radiation;GO:0046903//secretion;GO:0019932//second-messenger-mediated signaling;GO:0033554//cellular response to stress;GO:0006816//calcium ion transport	ko04745//Phototransduction - fly	gi|91080143|ref|XP_968598.1|	67.55	2.76e-67	PREDICTED: similar to calmodulin-binding protein trpl [Tribolium castaneum]	gi|255982984|gb|BT099607.1|	81.53	2e-22	Drosophila melanogaster HL01531 full insert cDNA	sp|P48994|TRPL_DROME	81.99	1e-61	Transient-receptor-potential-like protein
Unigene_15574	212	0	2	0	5.98533	Inf	Inf	Up	0.5	1.04817	-	206	3	204	0.61	KOG2300/Function unknown ;/Uncharacterized conserved protein	GO:0044427;GO:0043234//protein complex;GO:0031981//nuclear lumen	GO:0005515//protein binding	GO:0007064//mitotic sister chromatid cohesion	-	gi|66512196|ref|XP_394668.2|	75	1.16e-19	PREDICTED: similar to CG4203-PA [Apis mellifera]	gi|241678584|ref|XM_002400604.1|	83.84	8e-07	Ixodes scapularis conserved hypothetical protein, mRNA	sp|Q9D2X5|SCC4_MOUSE	63.33	1e-14	MAU2 chromatid cohesion factor homolog
Unigene_34517	349	0	1	0	1.81789	Inf	Inf	Up	1	1.08952	-	3	290	288	0.52	-	-	-	-	-	-	-	-	-	gi|197209959|ref|NM_001134272.1|	84.85	2e-24	Bombyx mori neuropeptide receptor A9 (NGR-A9), mRNA	-	-	-	-
Unigene_28748	301	0	1	0	2.10779	Inf	Inf	Up	1	1.08942	-	300	118	183	0.33	-	-	-	-	-	-	-	-	-	-	-	-	-	-	-	-	-
Unigene_34537	373	0	1	0	1.70092	Inf	Inf	Up	1	1.08938	-	103	279	177	0.34	-	-	-	-	-	-	-	-	-	-	-	-	-	-	-	-	-
Unigene_33852	443	0	1	0	1.43216	Inf	Inf	Up	1	1.08928	-	355	191	165	0.41	-	-	-	-	-	-	-	-	-	-	-	-	-	-	-	-	-
Unigene_25789	242	0	2	0	5.24335	Inf	Inf	Up	0.5	1.04716	-	11	208	198	0.54	-	-	-	-	-	-	-	-	-	-	-	-	-	-	-	-	-
Unigene_21422	335	0	2	0	3.78773	Inf	Inf	Up	0.5	1.04671	-	197	334	138	0.36	-	-	-	-	-	-	-	-	-	-	-	-	-	-	-	-	-
Unigene_33405	457	0	3	0	4.16485	Inf	Inf	Up	0.5	1.04665	-	2	457	456	0.57	-	-	-	-	-	gi|270011518|gb|EFA07966.1|	46.03	2.21e-17	hypothetical protein TcasGA2_TC005548 [Tribolium castaneum]	-	-	-	-	-	-	-	-
Unigene_32862	651	0	4	0	3.89828	Inf	Inf	Up	0.25	0.945905	-	126	503	378	0.38	-	-	-	-	-	-	-	-	-	-	-	-	-	-	-	-	-
Unigene_34286	420	0	1	0	1.51058	Inf	Inf	Up	1	1.08908	-	344	186	159	0.27	-	-	-	-	-	-	-	-	-	-	-	-	-	-	-	-	-
Unigene_28856	419	0	2	0	3.02838	Inf	Inf	Up	0.5	1.04652	-	417	217	201	0.46	-	-	-	-	-	gi|270016221|gb|EFA12667.1|	50	4.67e-06	hypothetical protein TcasGA2_TC010690 [Tribolium castaneum]	-	-	-	-	-	-	-	-
Unigene_24204	424	0	1	0	1.49633	Inf	Inf	Up	1	1.08894	-	213	1	213	0.4	-	-	-	-	-	-	-	-	-	-	-	-	-	-	-	-	-
Unigene_32725	401	0	3	0	4.74647	Inf	Inf	Up	0.5	1.04627	-	270	94	177	0.3	-	-	-	-	-	-	-	-	-	-	-	-	-	-	-	-	-
Unigene_32617	285	0	1	0	2.22612	Inf	Inf	Up	1	1.08883	-	32	226	195	0.35	-	-	-	-	-	-	-	-	-	-	-	-	-	-	-	-	-
Unigene_32652	403	0	4	0	6.29722	Inf	Inf	Up	0.25	0.945594	-	197	12	186	0.31	-	-	-	-	-	-	-	-	-	-	-	-	-	-	-	-	-
Unigene_9584	333	0	6	0	11.4314	Inf	Inf	Up	0.125	0.758118	-	333	1	333	0.49	KOG0626/Carbohydrate transport and metabolism ;/Beta-glucosidase, lactase phlorizinhydrolase, and related proteins	-	GO:0016798//hydrolase activity, acting on glycosyl bonds	GO:0008152//metabolic process	ko00052//Galactose metabolism;ko04973//Carbohydrate digestion and absorption;ko01100//Metabolic pathways	gi|183979247|dbj|BAG30785.1|	71.82	5.6e-47	similar to CG9701-PA [Papilio xuthus]	-	-	-	-	sp|Q95X01|MYRO1_BREBR	54.13	3e-30	Myrosinase 1
Unigene_34384	227	0	2	0	5.58982	Inf	Inf	Up	0.5	1.04595	-	82	222	141	0.37	-	-	-	-	-	-	-	-	-	-	-	-	-	-	-	-	-
Unigene_17715	191	0	1	0	3.3217	Inf	Inf	Up	1	1.08856	-	1	189	189	0.57	KOG0361/Posttranslational modification, protein turnover, chaperones ;/Chaperonin complex component, TCP-1 eta subunit (CCT7)	GO:0043234//protein complex;GO:0015630//microtubule cytoskeleton	GO:0016887//ATPase activity;GO:0005515//protein binding;GO:0032559	GO:0000278//mitotic cell cycle;GO:0000226//microtubule cytoskeleton organization;GO:0044267//cellular protein metabolic process	-	gi|289739875|gb|ADD18685.1|	80.49	9.38e-23	chaperonin complex component TcP-1 eta subunit CCT7 [Glossina morsitans morsitans]	gi|195499241|ref|XM_002096830.1|	85.26	1e-11	Drosophila yakuba GE25909 (Dyak\GE25909), mRNA	sp|Q5ZJK8|TCPH_CHICK	94.44	3e-20	T-complex protein 1 subunit eta
Unigene_17841	472	0	7	0	9.40914	Inf	Inf	Up	0.0625	0.553576	-	1	471	471	0.59	KOG4475/General function prediction only ; Inorganic ion transport and metabolism ;/FOG: Immunoglobin and related proteins	-	-	GO:0009987//cellular process	ko04020//Calcium signaling pathway;ko04270//Vascular smooth muscle contraction;ko04510//Focal adhesion;ko04810//Regulation of actin cytoskeleton;ko04971//Gastric acid secretion	gi|157136400|ref|XP_001663738.1|	43.26	4.47e-29	uncoordinated protein [Aedes aegypti]	-	-	-	-	sp|O01761|UNC89_CAEEL	27.4	6e-09	Muscle M-line assembly protein unc-89
Unigene_5358	230	0	2	0	5.51691	Inf	Inf	Up	0.5	1.04551	-	152	3	150	0.48	KOG0157/Secondary metabolites biosynthesis, transport and catabolism ; Lipid transport and metabolism ;/Cytochrome P450 CYP4/CYP19/CYP26 subfamilies	-	GO:0016491//oxidoreductase activity;GO:0005506//iron ion binding	GO:0008152//metabolic process	-	gi|38679391|gb|AAR26517.1|	84.44	2.14e-14	antennal cytochrome P450 CYP4 [Mamestra brassicae]	-	-	-	-	-	-	-	-
Unigene_15866	504	0	3	0	3.77646	Inf	Inf	Up	0.5	1.04538	-	1	504	504	0.64	KOG2075/Function unknown ;/Topoisomerase TOP1-interacting protein BTBD1	-	-	-	-	gi|307183657|gb|EFN70360.1|	66.67	9.66e-38	BTB/POZ domain-containing protein 2 [Camponotus floridanus]	-	-	-	-	-	-	-	-
Unigene_23948	239	0	1	0	2.65458	Inf	Inf	Up	1	1.08846	-	147	239	93	0.21	-	-	-	-	-	-	-	-	-	-	-	-	-	-	-	-	-
Unigene_30603	590	0	1	0	1.07533	Inf	Inf	Up	1	1.08842	-	350	556	207	0.34	-	-	-	-	-	-	-	-	-	-	-	-	-	-	-	-	-
Unigene_21162	188	0	4	0	13.4988	Inf	Inf	Up	0.25	0.944973	-	148	2	147	0.6	-	-	-	-	-	-	-	-	-	-	-	-	-	-	-	-	-
Unigene_25943	201	0	1	0	3.15644	Inf	Inf	Up	1	1.08839	-	199	62	138	0.41	-	-	-	-	-	-	-	-	-	-	-	-	-	-	-	-	-
Unigene_20129	341	0	2	0	3.72108	Inf	Inf	Up	0.5	1.04507	-	2	244	243	0.37	-	-	-	-	-	-	-	-	-	-	-	-	-	-	-	-	-
Unigene_32761	857	0	3	0	2.22093	Inf	Inf	Up	0.5	1.04488	-	152	808	657	0.59	-	-	-	-	-	-	-	-	-	-	-	-	-	-	-	-	-
Unigene_27988	229	0	6	0	16.623	Inf	Inf	Up	0.125	0.757852	-	2	229	228	0.61	KOG0055/Secondary metabolites biosynthesis, transport and catabolism ;/Multidrug/pheromone exporter, ABC superfamily	-	GO:0017111//nucleoside-triphosphatase activity;GO:0000166//nucleotide binding	GO:0009987//cellular process;GO:0006810//transport	ko04976//Bile secretion;ko02010//ABC transporters	gi|91086531|ref|XP_972133.1|	63.16	6.42e-19	PREDICTED: similar to CG1824 CG1824-PA [Tribolium castaneum]	-	-	-	-	sp|P36619|PMD1_SCHPO	59.46	2e-18	Leptomycin B resistance protein pmd1
Unigene_32238	389	0	3	0	4.89289	Inf	Inf	Up	0.5	1.04481	-	389	126	264	0.53	-	-	-	-	-	-	-	-	-	-	-	-	-	-	-	-	-
Unigene_11282	232	0	1	0	2.73468	Inf	Inf	Up	1	1.08832	-	204	1	204	0.34	-	-	-	-	-	-	-	-	-	-	-	-	-	-	-	-	-
Unigene_33378	235	0	4	0	10.7991	Inf	Inf	Up	0.25	0.944353	-	1	234	234	0.51	KOG4229/Cell motility ;/Myosin VII, myosin IXB and related myosins	GO:0015629//actin cytoskeleton	GO:0016887//ATPase activity;GO:0008092//cytoskeletal protein binding;GO:0032559	-	-	gi|157119271|ref|XP_001653332.1|	63.64	1.24e-22	myosin vii [Aedes aegypti]	gi|195401073|ref|XM_002059103.1|	85.94	6e-05	Drosophila virilis GJ16193 (Dvir\GJ16193), mRNA	sp|Q17LW0|MYO7A_AEDAE	63.16	3e-22	Myosin-VIIa
Unigene_25589	388	0	3	0	4.9055	Inf	Inf	Up	0.5	1.04469	-	387	61	327	0.59	-	-	-	GO:0009056//catabolic process	-	gi|224586901|ref|NP_001139127.1|	84.16	5.68e-44	oxygen resistance gene 1 [Bombyx mori]	gi|224586900|ref|NM_001145655.1|	82.08	5e-16	Bombyx mori oxygen resistance gene 1 (oxr1), mRNA	-	-	-	-
Unigene_29568	759	0	2	0	1.67179	Inf	Inf	Up	0.5	1.04456	-	267	37	231	0.39	-	-	-	-	-	-	-	-	-	gi|319918807|dbj|AB597004.1|	94.34	3e-12	Ostrinia nubilalis OnubOR5a gene for odorant receptor, complete cds, clone: 11K16	-	-	-	-
Unigene_34025	643	0	2	0	1.97339	Inf	Inf	Up	0.5	1.0445	-	394	642	249	0.42	-	-	-	-	-	gi|110772202|ref|XP_624473.2|	39.29	2.52e-16	PREDICTED: similar to CG17233-PA, isoform A isoform 2 [Apis mellifera]	-	-	-	-	-	-	-	-
Unigene_34021	723	0	1	0	0.877517	Inf	Inf	Up	1	1.08815	-	703	167	537	0.58	-	-	-	-	-	-	-	-	-	gi|291201240|emb|FP340415.1|	100	5e-05	72F1_SfBAC_fin, Spodoptera frugiperda BAC, egg DNA	-	-	-	-
Unigene_33122	597	0	3	0	3.18817	Inf	Inf	Up	0.5	1.04387	-	269	589	321	0.39	-	-	-	-	-	-	-	-	-	-	-	-	-	-	-	-	-
Unigene_32852	436	0	1	0	1.45515	Inf	Inf	Up	1	1.08791	-	175	429	255	0.36	-	-	-	-	-	-	-	-	-	-	-	-	-	-	-	-	-
Unigene_32469	310	0	1	0	2.0466	Inf	Inf	Up	1	1.08784	-	1	276	276	0.38	-	-	-	-	-	-	-	-	-	-	-	-	-	-	-	-	-
Unigene_33789	295	0	2	0	4.30132	Inf	Inf	Up	0.5	1.0438	-	1	294	294	0.54	KOG0516/Cytoskeleton ;/Dystonin, GAS (Growth-arrest-specific protein), and related proteins	-	-	-	-	gi|110749723|ref|XP_393229.3|	34.44	1.31e-11	PREDICTED: similar to Muscle-specific protein 300 CG33715-PD, isoform D [Apis mellifera]	-	-	-	-	-	-	-	-
Unigene_31540	275	0	1	0	2.30707	Inf	Inf	Up	1	1.08774	-	1	135	135	0.39	-	-	-	-	-	-	-	-	-	-	-	-	-	-	-	-	-
Unigene_7020	362	0	1	0	1.75261	Inf	Inf	Up	1	1.0877	-	320	195	126	0.28	-	-	-	-	-	-	-	-	-	-	-	-	-	-	-	-	-
Unigene_33616	662	0	2	0	1.91675	Inf	Inf	Up	0.5	1.04343	-	366	190	177	0.31	-	-	-	-	-	-	-	-	-	-	-	-	-	-	-	-	-
Unigene_15669	211	0	1	0	3.00685	Inf	Inf	Up	1	1.08767	-	3	209	207	0.55	-	-	-	-	-	-	-	-	-	-	-	-	-	-	-	-	-
Unigene_19171	550	0	2	0	2.30707	Inf	Inf	Up	0.5	1.04305	-	65	250	186	0.34	-	-	-	-	-	-	-	-	-	gi|114842948|gb|DQ887770.1|	90.62	1e-11	Ostrinia furnacalis chitinase gene, complete cds	-	-	-	-
Unigene_33439	428	0	1	0	1.48235	Inf	Inf	Up	1	1.0875	-	50	307	258	0.31	-	-	-	-	-	-	-	-	-	-	-	-	-	-	-	-	-
Unigene_20667	223	0	1	0	2.84504	Inf	Inf	Up	1	1.08746	-	222	49	174	0.34	-	-	-	-	-	-	-	-	-	-	-	-	-	-	-	-	-
Unigene_34332	422	0	1	0	1.50342	Inf	Inf	Up	1	1.0874	-	25	336	312	0.42	-	-	-	-	-	-	-	-	-	-	-	-	-	-	-	-	-
Unigene_32669	761	0	1	0	0.833699	Inf	Inf	Up	1	1.08736	-	258	79	180	0.28	-	-	-	-	-	-	-	-	-	-	-	-	-	-	-	-	-
Unigene_32147	1916	0	7	0	2.31791	Inf	Inf	Up	0.0625	0.553151	-	275	937	663	0.48	KOG3686/Signal transduction mechanisms ;/Rap1-GTPase-activating protein (Rap1GAP)	-	-	-	ko04670//Leukocyte transendothelial migration	gi|242014376|ref|XP_002427867.1|	38.07	4.86e-70	rap GTPase-activating protein, putative [Pediculus humanus corporis]	-	-	-	-	sp|Q80TE4|SI1L2_MOUSE	44.01	3e-55	Signal-induced proliferation-associated 1-like protein 2
Unigene_34512	616	0	1	0	1.02994	Inf	Inf	Up	1	1.08709	-	91	303	213	0.31	-	-	-	-	-	-	-	-	-	-	-	-	-	-	-	-	-
Unigene_34072	445	0	1	0	1.42572	Inf	Inf	Up	1	1.08692	-	12	209	198	0.35	-	-	-	-	-	-	-	-	-	-	-	-	-	-	-	-	-
Unigene_32921	579	0	5	0	5.4788	Inf	Inf	Up	0.125	0.757055	-	577	128	450	0.57	KOG1285/Secondary metabolites biosynthesis, transport and catabolism ;/Beta, beta-carotene 15,15'-dioxygenase and related enzymes	-	GO:0016859//cis-trans isomerase activity;GO:0016702//oxidoreductase activity, acting on single donors with incorporation of molecular oxygen, incorporation of two atoms of oxygen	GO:0006776//vitamin A metabolic process;GO:0001523//retinoid metabolic process;GO:0007602//phototransduction;GO:0016116//carotenoid metabolic process;GO:0006726//eye pigment biosynthetic process	ko01100//Metabolic pathways;ko00830//Retinol metabolism	gi|160357915|emb|CAO85888.1|	75.78	2.61e-56	neither inactivation nor afterpotential B [Galleria mellonella]	gi|160357914|emb|AM778534.1|	81.21	6e-10	Galleria mellonella mRNA for neither inactivation nor afterpotential B (ninab gene)	sp|Q91XT5|BCDO1_RAT	56.31	3e-28	Beta,beta-carotene 15,15'-monooxygenase
Unigene_34094	311	0	1	0	2.04002	Inf	Inf	Up	1	1.08688	-	309	121	189	0.39	KOG1376/Cytoskeleton ;/Alpha tubulin	-	-	-	ko04540//Gap junction;ko04145//Phagosome;ko05130//Pathogenic Escherichia coli infection	gi|241828024|ref|XP_002416661.1|	81.82	5.61e-07	alpha tubulin [Ixodes scapularis]	gi|156763635|gb|EU100016.1|	94.59	1e-22	Mythimna separata alpha-tubulin mRNA, complete cds	sp|Q8WQ47|TBA_LEPDS	81.82	1e-07	Tubulin alpha chain
Unigene_30444	373	0	2	0	3.40185	Inf	Inf	Up	0.5	1.04236	-	3	227	225	0.48	KOG1369/Carbohydrate transport and metabolism ;/Hexokinase	-	GO:0016773//phosphotransferase activity, alcohol group as acceptor;GO:0000166//nucleotide binding	GO:0005975//carbohydrate metabolic process;GO:0044237//cellular metabolic process;GO:0040011//locomotion	ko00052//Galactose metabolism;ko00521//Streptomycin biosynthesis;ko00500//Starch and sucrose metabolism;ko04910//Insulin signaling pathway;ko04973//Carbohydrate digestion and absorption;ko04930//Type II diabetes mellitus;ko00051//Fructose and mannose metabolism;ko00524//Butirosin and neomycin biosynthesis;ko00520//Amino sugar and nucleotide sugar metabolism;ko01120//Microbial metabolism in divers…	gi|51511833|gb|AAU05128.1|	76.67	1.38e-11	hexokinase [Aedes albopictus]	-	-	-	-	sp|Q9NFT7|HXK2_DROME	67.44	2e-07	Hexokinase type 2
Unigene_34306	695	0	2	0	1.82574	Inf	Inf	Up	0.5	1.04198	-	3	350	348	0.49	KOG3595/Cytoskeleton ;/Dyneins, heavy chain	-	-	-	ko05016//Huntington's disease	gi|156542518|ref|XP_001600478.1|	44.83	9.67e-39	PREDICTED: similar to dynein heavy chain [Nasonia vitripennis]	gi|158253420|gb|BC153883.1|	90.2	3e-06	Homo sapiens dynein, axonemal, heavy chain 9, mRNA (cDNA clone IMAGE:8860494), partial cds	sp|Q69Z23|DYH17_MOUSE	41.48	1e-35	Dynein heavy chain 17, axonemal
Unigene_33766	453	0	1	0	1.40054	Inf	Inf	Up	1	1.08675	-	409	176	234	0.48	-	-	-	-	-	gi|270010060|gb|EFA06508.1|	55.88	5.62e-23	hypothetical protein TcasGA2_TC009407 [Tribolium castaneum]	-	-	-	-	-	-	-	-
Unigene_29739	388	0	3	0	4.9055	Inf	Inf	Up	0.5	1.04141	-	387	1	387	0.58	-	-	-	-	-	-	-	-	-	-	-	-	-	-	-	-	-
Unigene_33340	543	0	2	0	2.33681	Inf	Inf	Up	0.5	1.04135	-	2	349	348	0.4	-	-	-	-	-	gi|156541982|ref|XP_001599540.1|	37.5	5.64e-13	PREDICTED: similar to conserved hypothetical protein [Nasonia vitripennis]	-	-	-	-	-	-	-	-
Unigene_15970	261	0	5	0	12.1541	Inf	Inf	Up	0.125	0.75679	-	206	3	204	0.41	-	-	-	-	-	-	-	-	-	-	-	-	-	-	-	-	-
Unigene_33977	256	0	2	0	4.9566	Inf	Inf	Up	0.5	1.04122	-	256	68	189	0.3	-	-	-	-	-	-	-	-	-	-	-	-	-	-	-	-	-
Unigene_32003	561	0	2	0	2.26184	Inf	Inf	Up	0.5	1.0411	-	207	536	330	0.48	KOG2504/Carbohydrate transport and metabolism ;/Monocarboxylate transporter	-	-	-	-	gi|195163103|ref|XP_002022392.1|	53.57	6.81e-12	GL12986 [Drosophila persimilis]	-	-	-	-	-	-	-	-
Unigene_33364	815	0	4	0	3.11384	Inf	Inf	Up	0.25	0.942601	-	758	513	246	0.32	-	-	-	-	-	-	-	-	-	gi|55846622|gb|AY672775.1|	91.11	5e-05	Spodoptera exempta microsatellite sequence	-	-	-	-
Unigene_32974	440	0	2	0	2.88384	Inf	Inf	Up	0.5	1.04104	-	263	126	138	0.25	-	-	-	-	-	-	-	-	-	-	-	-	-	-	-	-	-
Unigene_32482	440	0	2	0	2.88384	Inf	Inf	Up	0.5	1.04072	-	214	2	213	0.44	-	-	-	-	-	-	-	-	-	-	-	-	-	-	-	-	-
Unigene_19153	110	0	1	0	5.76768	Inf	Inf	Up	1	1.08623	-	108	1	108	0.35	-	-	-	-	-	-	-	-	-	-	-	-	-	-	-	-	-
Unigene_34113	685	0	3	0	2.77859	Inf	Inf	Up	0.5	1.04053	-	25	237	213	0.4	-	-	-	-	-	gi|270013731|gb|EFA10179.1|	53.85	9.49e-07	hypothetical protein TcasGA2_TC012371 [Tribolium castaneum]	-	-	-	-	-	-	-	-
Unigene_33574	395	0	1	0	1.60619	Inf	Inf	Up	1	1.08613	-	393	142	252	0.6	KOG4228/Signal transduction mechanisms ;/Protein tyrosine phosphatase	-	-	-	ko04910//Insulin signaling pathway;ko04514//Cell adhesion molecules (CAMs);ko04520//Adherens junction	gi|296207721|ref|XP_002750761.1|	60.87	2.81e-06	PREDICTED: receptor-type tyrosine-protein phosphatase F [Callithrix jacchus]	-	-	-	-	sp|Q64604|PTPRF_RAT	60.87	5e-07	Receptor-type tyrosine-protein phosphatase F
Unigene_33350	212	0	4	0	11.9707	Inf	Inf	Up	0.25	0.942293	-	1	210	210	0.58	-	-	-	-	-	-	-	-	-	-	-	-	-	-	-	-	-
Unigene_33227	430	0	2	0	2.95091	Inf	Inf	Up	0.5	1.04041	-	187	429	243	0.37	-	-	-	-	-	-	-	-	-	-	-	-	-	-	-	-	-
Unigene_34074	653	0	2	0	1.94317	Inf	Inf	Up	0.5	1.04035	-	517	95	423	0.49	KOG0118/General function prediction only ;/FOG: RRM domain	-	-	-	-	gi|66549578|ref|XP_623710.1|	51.06	4.27e-06	PREDICTED: similar to Neosin CG8614-PA [Apis mellifera]	-	-	-	-	-	-	-	-
Unigene_34348	290	0	2	0	4.37548	Inf	Inf	Up	0.5	1.04016	-	2	289	288	0.52	-	-	-	-	-	-	-	-	-	-	-	-	-	-	-	-	-
Unigene_9891	210	0	2	0	6.04233	Inf	Inf	Up	0.5	1.0401	-	51	182	132	0.41	-	-	-	-	-	-	-	-	-	-	-	-	-	-	-	-	-
Unigene_33202	286	0	3	0	6.65502	Inf	Inf	Up	0.5	1.04003	-	95	265	171	0.38	-	-	-	-	-	-	-	-	-	-	-	-	-	-	-	-	-
Unigene_33158	545	0	1	0	1.16412	Inf	Inf	Up	1	1.08589	-	2	307	306	0.42	-	-	-	-	-	gi|307194426|gb|EFN76729.1|	47.5	1.18e-23	RNA-directed DNA polymerase from mobile element jockey [Harpegnathos saltator]	-	-	-	-	sp|P21329|RTJK_DROFU	30.95	3e-11	RNA-directed DNA polymerase from mobile element jockey
Unigene_30097	194	0	1	0	3.27033	Inf	Inf	Up	1	1.08586	-	1	96	96	0.28	-	-	-	-	-	-	-	-	-	-	-	-	-	-	-	-	-
Unigene_6530	274	0	1	0	2.31549	Inf	Inf	Up	1	1.08582	-	57	251	195	0.28	-	-	-	-	-	-	-	-	-	-	-	-	-	-	-	-	-
Unigene_28342	408	0	1	0	1.55501	Inf	Inf	Up	1	1.08569	-	407	120	288	0.29	-	-	-	-	-	-	-	-	-	-	-	-	-	-	-	-	-
Unigene_32162	428	0	3	0	4.44704	Inf	Inf	Up	0.5	1.03972	-	2	274	273	0.43	-	-	-	-	-	gi|270016900|gb|EFA13346.1|	51.16	9.32e-08	hypothetical protein TcasGA2_TC002325 [Tribolium castaneum]	-	-	-	-	-	-	-	-
Unigene_10058	211	0	2	0	6.0137	Inf	Inf	Up	0.5	1.03966	-	210	73	138	0.5	-	-	-	-	-	-	-	-	-	-	-	-	-	-	-	-	-
Unigene_33034	675	0	2	0	1.87984	Inf	Inf	Up	0.5	1.03953	-	94	312	219	0.43	-	-	-	-	-	-	-	-	-	-	-	-	-	-	-	-	-
Unigene_32598	434	0	2	0	2.92371	Inf	Inf	Up	0.5	1.03941	-	434	105	330	0.46	-	-	-	-	-	-	-	-	-	-	-	-	-	-	-	-	-
Unigene_29603	316	0	3	0	6.02321	Inf	Inf	Up	0.5	1.03922	-	315	76	240	0.35	-	-	-	-	-	-	-	-	-	-	-	-	-	-	-	-	-
Unigene_33260	518	0	2	0	2.44959	Inf	Inf	Up	0.5	1.03916	-	391	38	354	0.53	-	-	-	-	-	-	-	-	-	-	-	-	-	-	-	-	-
Unigene_4840	273	0	1	0	2.32397	Inf	Inf	Up	1	1.08562	-	77	223	147	0.33	-	-	-	-	-	-	-	-	-	-	-	-	-	-	-	-	-
Unigene_32371	539	0	4	0	4.70831	Inf	Inf	Up	0.25	0.942087	-	460	143	318	0.34	-	-	-	-	-	-	-	-	-	-	-	-	-	-	-	-	-
Unigene_32730	794	0	3	0	2.39715	Inf	Inf	Up	0.5	1.03891	-	792	310	483	0.42	KOG2301/Inorganic ion transport and metabolism ; Signal transduction mechanisms ;/Voltage-gated Ca2+ channels, alpha1 subunits	GO:0044459//plasma membrane part	GO:0005216//ion channel activity	GO:0055085//transmembrane transport;GO:0032501//multicellular organismal process;GO:0042044//fluid transport	ko04010//MAPK signaling pathway	gi|307172380|gb|EFN63846.1|	52.79	3.96e-69	Voltage-dependent calcium channel type D subunit alpha-1 [Camponotus floridanus]	gi|17864839|gb|AF394940.1|AF394940	82.95	4e-12	Rattus norvegicus clone 12 L-type calcium channel alpha-1c subunit mRNA, complete cds, alternatively spliced	sp|Q24270|CAC1D_DROME	53.67	2e-67	Voltage-dependent calcium channel type D subunit alpha-1
Unigene_12645	167	0	2	0	7.59814	Inf	Inf	Up	0.5	1.03885	-	47	166	120	0.47	KOG1713/Energy production and conversion ;/NADH-ubiquinone oxidoreductase, NDUFS3/30 kDa subunit	-	GO:0050136//NADH dehydrogenase (quinone) activity	GO:0006091//generation of precursor metabolites and energy	ko05012//Parkinson's disease;ko05016//Huntington's disease;ko01100//Metabolic pathways;ko00190//Oxidative phosphorylation;ko05010//Alzheimer's disease	gi|156363158|ref|XP_001625914.1|	88.89	5.37e-16	predicted protein [Nematostella vectensis]	gi|198463228|ref|XM_001352704.2|	95.12	4e-08	Drosophila pseudoobscura pseudoobscura GA11380 (Dpse\GA11380), mRNA	sp|Q0MQG6|NDUS3_PONPY	70.91	4e-15	NADH dehydrogenase [ubiquinone] iron-sulfur protein 3, mitochondrial
Unigene_34574	615	0	1	0	1.03162	Inf	Inf	Up	1	1.08555	-	283	2	282	0.47	-	-	GO:0008233//peptidase activity	-	-	gi|307180565|gb|EFN68521.1|	74.29	6.42e-13	Serine proteinase stubble [Camponotus floridanus]	-	-	-	-	-	-	-	-
Unigene_20182	396	0	2	0	3.20427	Inf	Inf	Up	0.5	1.03878	-	281	132	150	0.25	-	-	-	-	-	-	-	-	-	-	-	-	-	-	-	-	-
Unigene_14813	461	0	1	0	1.37624	Inf	Inf	Up	1	1.08552	-	312	82	231	0.5	-	-	-	-	-	-	-	-	-	gi|269847896|gb|AC239118.1|	96.67	2e-58	Bicyclus anynana clone BA_Ba39L19, complete sequence	-	-	-	-
Unigene_29171	338	0	1	0	1.87706	Inf	Inf	Up	1	1.08541	-	241	2	240	0.38	-	-	-	-	-	-	-	-	-	-	-	-	-	-	-	-	-
Unigene_33815	360	0	1	0	1.76235	Inf	Inf	Up	1	1.08535	-	360	61	300	0.57	KOG3510/Signal transduction mechanisms ;/FOG: Immunoglobulin C-2 Type/fibronectin type III domains	-	-	-	-	gi|110764257|ref|XP_396664.3|	58.82	5.87e-21	PREDICTED: similar to CG32791-PA, partial [Apis mellifera]	-	-	-	-	-	-	-	-
Unigene_27227	136	0	1	0	4.66504	Inf	Inf	Up	1	1.08528	-	2	136	135	0.62	-	-	-	-	-	-	-	-	-	-	-	-	-	-	-	-	-
Unigene_32393	524	0	1	0	1.21077	Inf	Inf	Up	1	1.08518	-	523	203	321	0.44	-	-	-	-	-	-	-	-	-	-	-	-	-	-	-	-	-
Unigene_3626	185	0	2	0	6.85886	Inf	Inf	Up	0.5	1.03797	-	1	183	183	0.55	KOG1192/Carbohydrate transport and metabolism ; Energy production and conversion ;/UDP-glucuronosyl and UDP-glucosyl transferase	-	GO:0016757//transferase activity, transferring glycosyl groups	-	ko00980//Metabolism of xenobiotics by cytochrome P450;ko00500//Starch and sucrose metabolism;ko00140//Steroid hormone biosynthesis;ko00514//Other types of O-glycan biosynthesis;ko00983//Drug metabolism - other enzymes;ko00860//Porphyrin and chlorophyll metabolism;ko01100//Metabolic pathways;ko00830//Retinol metabolism;ko00040//Pentose and glucuronate interconversions;ko00982//Drug metabolism - cy…	gi|112983138|ref|NP_001037040.1|	75.93	2.99e-16	phenol UDP-glucosyltransferase [Bombyx mori]	gi|112983137|ref|NM_001043575.1|	90.2	7e-07	Bombyx mori phenol UDP-glucosyltransferase (LOC692593), mRNA	sp|Q91280|UGT3_PLEPL	48.08	1e-07	UDP-glucuronosyltransferase (Fragment)
Unigene_31124	375	0	3	0	5.07556	Inf	Inf	Up	0.5	1.03772	-	1	276	276	0.5	-	-	-	-	-	gi|158293420|ref|XP_001237593.2|	44.09	1.06e-13	AGAP008662-PA [Anopheles gambiae str. PEST]	-	-	-	-	sp|Q86TL2|TM110_HUMAN	41.38	1e-09	Transmembrane protein 110
Unigene_30822	340	0	2	0	3.73203	Inf	Inf	Up	0.5	1.03766	-	339	1	339	0.5	-	-	-	-	-	-	-	-	-	-	-	-	-	-	-	-	-
Unigene_32841	466	0	1	0	1.36147	Inf	Inf	Up	1	1.08497	-	209	466	258	0.52	KOG3568/Amino acid transport and metabolism ;/Dopamine beta-monooxygenase	-	GO:0005488//binding;GO:0016491//oxidoreductase activity	GO:0044238//primary metabolic process;GO:0034641//cellular nitrogen compound metabolic process	ko01100//Metabolic pathways;ko00350//Tyrosine metabolism	gi|195028458|ref|XP_001987093.1|	48.61	7.11e-24	GH21727 [Drosophila grimshawi]	-	-	-	-	sp|Q5TZ24|MOXD1_DANRE	42.86	3e-15	DBH-like monooxygenase protein 1 homolog
Unigene_32814	223	0	1	0	2.84504	Inf	Inf	Up	1	1.08494	-	187	2	186	0.38	-	-	GO:0003824//catalytic activity	-	-	gi|22450123|emb|CAD33828.1|	40	1.29e-06	glucosinolate sulphatase [Plutella xylostella]	-	-	-	-	-	-	-	-
Unigene_22586	390	0	2	0	3.25356	Inf	Inf	Up	0.5	1.03741	-	200	388	189	0.34	KOG1222/Intracellular trafficking, secretion, and vesicular transport ;/Kinesin associated protein KAP	GO:0005871//kinesin complex	GO:0008092//cytoskeletal protein binding	GO:0009987//cellular process	-	gi|170044358|ref|XP_001849818.1|	66.1	1.84e-13	kinesin-associated protein [Culex quinquefasciatus]	-	-	-	-	sp|Q26626|KIFA3_STRPU	68.63	5e-13	Kinesin-associated protein 3
Unigene_33136	973	0	6	0	3.9123	Inf	Inf	Up	0.125	0.755334	-	973	440	534	0.52	KOG0017/General function prediction only ;/FOG: Transposon-encoded proteins with TYA, reverse transcriptase, integrase domains in various combinations	-	-	-	-	gi|33327733|gb|AAQ09229.1|	46.38	1.84e-52	polyprotein [Antheraea mylitta]	-	-	-	-	-	-	-	-
Unigene_32269	494	0	2	0	2.5686	Inf	Inf	Up	0.5	1.03735	-	241	2	240	0.4	-	-	-	-	-	-	-	-	-	-	-	-	-	-	-	-	-
Unigene_25757	347	0	2	0	3.65674	Inf	Inf	Up	0.5	1.03729	-	291	136	156	0.31	-	-	-	-	-	-	-	-	-	-	-	-	-	-	-	-	-
Unigene_32244	906	0	4	0	2.80108	Inf	Inf	Up	0.25	0.940651	-	596	3	594	0.56	KOG2744/Transcription ;/DNA-binding proteins Bright/BRCAA1/RBP1 and related proteins containing BRIGHT domain	GO:0043231//intracellular membrane-bounded organelle	GO:0030528//transcription regulator activity;GO:0003676//nucleic acid binding	GO:0006357//regulation of transcription from RNA polymerase II promoter;GO:0003002//regionalization;GO:0060180//female mating behavior;GO:0009790//embryo development;GO:0007619//courtship behavior;GO:0006935//chemotaxis;GO:0022008//neurogenesis;GO:0007431//salivary gland development	-	gi|195026115|ref|XP_001986185.1|	89.11	1.37e-51	GH20664 [Drosophila grimshawi]	gi|170057287|ref|XM_001864383.1|	88.06	2e-29	Culex quinquefasciatus conserved hypothetical protein, mRNA	sp|Q24573|DRI_DROME	89.11	2e-51	Protein dead ringer
Unigene_34035	641	0	2	0	1.97955	Inf	Inf	Up	0.5	1.03722	-	640	326	315	0.42	-	-	-	-	-	-	-	-	-	-	-	-	-	-	-	-	-
Unigene_33214	463	0	2	0	2.74058	Inf	Inf	Up	0.5	1.03704	-	461	3	459	0.46	-	-	-	-	-	-	-	-	-	-	-	-	-	-	-	-	-
Unigene_32693	649	0	1	0	0.977573	Inf	Inf	Up	1	1.08473	-	642	397	246	0.31	-	-	-	-	-	-	-	-	-	-	-	-	-	-	-	-	-
Unigene_34491	888	0	1	0	0.714465	Inf	Inf	Up	1	1.08463	-	723	262	462	0.46	KOG0017/General function prediction only ;/FOG: Transposon-encoded proteins with TYA, reverse transcriptase, integrase domains in various combinations	-	GO:0005488//binding	-	-	gi|193688259|ref|XP_001946063.1|	44.9	1.12e-37	PREDICTED: similar to putative gag-pol protein [Acyrthosiphon pisum]	-	-	-	-	-	-	-	-
Unigene_33665	499	0	2	0	2.54287	Inf	Inf	Up	0.5	1.03685	-	19	231	213	0.41	-	-	-	-	-	-	-	-	-	-	-	-	-	-	-	-	-
Unigene_32739	349	0	2	0	3.63579	Inf	Inf	Up	0.5	1.03679	-	1	339	339	0.66	-	-	-	-	-	gi|307209790|gb|EFN86595.1|	54.95	3.37e-20	Uncharacterized protein KIAA1109 [Harpegnathos saltator]	-	-	-	-	-	-	-	-
Unigene_32603	449	0	2	0	2.82604	Inf	Inf	Up	0.5	1.03666	-	1	447	447	0.57	KOG0609/Signal transduction mechanisms ;/Calcium/calmodulin-dependent serine protein kinase/membrane-associated guanylate kinase	-	GO:0004672//protein kinase activity	GO:0006796//phosphate metabolic process	ko04530//Tight junction	gi|157103497|ref|XP_001648008.1|	57.78	3.03e-42	calcium/calmodulin-dependent serine protein kinase membrane-associated guanylate kinase (cask) [Aedes aegypti]	gi|148229223|ref|NM_001093638.1|	83.53	3e-05	Xenopus laevis calcium/calmodulin-dependent serine protein kinase (MAGUK family) (cask), mRNA	sp|Q24210|CSKP_DROME	55.56	2e-39	Peripheral plasma membrane protein CASK
Unigene_33006	723	0	2	0	1.75503	Inf	Inf	Up	0.5	1.0366	-	459	274	186	0.3	-	-	-	-	-	-	-	-	-	-	-	-	-	-	-	-	-
Unigene_34120	547	0	2	0	2.31973	Inf	Inf	Up	0.5	1.03648	-	1	351	351	0.56	KOG4769/Energy production and conversion ;/Cytochrome c oxidase, subunit I	GO:0016020//membrane	GO:0046872//metal ion binding	-	ko01100//Metabolic pathways;ko00190//Oxidative phosphorylation	gi|301629425|ref|XP_002943840.1|	49.54	3.44e-37	PREDICTED: ubiquinol oxidase subunit 1-like, partial [Xenopus (Silurana) tropicalis]	-	-	-	-	sp|P98009|QOX1_ACEAC	86.67	8e-66	Ubiquinol oxidase subunit 1
Unigene_32785	417	0	1	0	1.52145	Inf	Inf	Up	1	1.08432	-	178	363	186	0.35	-	-	-	-	-	-	-	-	-	-	-	-	-	-	-	-	-
Unigene_33948	403	0	2	0	3.14861	Inf	Inf	Up	0.5	1.03604	-	6	359	354	0.43	-	-	-	-	-	-	-	-	-	-	-	-	-	-	-	-	-
Unigene_32123	820	0	10	0	7.73713	Inf	Inf	Up	0.015625	0.221624	-	550	2	549	0.43	KOG3649/General function prediction only ;/FOG: Kazal-type serine protease inhibitor domain	-	-	-	ko04512//ECM-receptor interaction	gi|14211145|gb|AAK57342.1|	38.99	4.27e-29	thrombin inhibitor infestin precursor [Triatoma infestans]	-	-	-	-	sp|O96790|DPGN_DIPMA	38.27	8e-28	Serine protease inhibitor dipetalogastin (Fragment)
Unigene_32925	375	0	1	0	1.69185	Inf	Inf	Up	1	1.08409	-	95	295	201	0.36	-	-	-	-	-	-	-	-	-	-	-	-	-	-	-	-	-
Unigene_30037	316	0	2	0	4.01547	Inf	Inf	Up	0.5	1.03561	-	64	231	168	0.29	-	-	-	-	-	-	-	-	-	-	-	-	-	-	-	-	-
Unigene_33634	569	0	1	0	1.11502	Inf	Inf	Up	1	1.08402	-	104	490	387	0.4	-	-	-	-	-	-	-	-	-	-	-	-	-	-	-	-	-
Unigene_34082	463	0	2	0	2.74058	Inf	Inf	Up	0.5	1.03548	-	228	461	234	0.4	-	-	GO:0005488//binding	-	-	gi|190702380|gb|ACE75273.1|	34.17	2.44e-13	retroelement polyprotein [Glyptapanteles flavicoxis]	-	-	-	-	-	-	-	-
Unigene_34456	309	0	1	0	2.05322	Inf	Inf	Up	1	1.08385	-	142	273	132	0.36	-	-	-	-	-	-	-	-	-	-	-	-	-	-	-	-	-
Unigene_33801	494	0	2	0	2.5686	Inf	Inf	Up	0.5	1.03536	-	492	25	468	0.61	-	-	-	-	-	gi|307197735|gb|EFN78884.1|	44.58	1.56e-09	Pre-mRNA cleavage complex 2 protein Pcf11 [Harpegnathos saltator]	-	-	-	-	-	-	-	-
Unigene_32174	542	0	2	0	2.34113	Inf	Inf	Up	0.5	1.03505	-	227	412	186	0.33	-	-	-	-	-	-	-	-	-	-	-	-	-	-	-	-	-
Unigene_33083	544	0	5	0	5.8313	Inf	Inf	Up	0.125	0.754806	-	2	355	354	0.42	-	-	-	-	-	gi|291244637|ref|XP_002742202.1|	36.99	2.13e-06	PREDICTED: restin-like [Saccoglossus kowalevskii]	-	-	-	-	-	-	-	-
Unigene_33049	467	0	1	0	1.35855	Inf	Inf	Up	1	1.08381	-	3	311	309	0.47	-	-	-	-	-	-	-	-	-	-	-	-	-	-	-	-	-
Unigene_1735	171	0	1	0	3.7102	Inf	Inf	Up	1	1.08375	-	169	2	168	0.31	-	-	-	-	-	-	-	-	-	-	-	-	-	-	-	-	-
Unigene_28256	477	0	4	0	5.32029	Inf	Inf	Up	0.25	0.939424	-	132	398	267	0.45	-	-	-	-	-	-	-	-	-	-	-	-	-	-	-	-	-
Unigene_32383	617	0	2	0	2.05655	Inf	Inf	Up	0.5	1.03468	-	162	614	453	0.53	KOG4301/Cytoskeleton ;/Beta-dystrobrevin	GO:0016010//dystrophin-associated glycoprotein complex	GO:0046914//transition metal ion binding;GO:0005515//protein binding	-	ko05414//Dilated cardiomyopathy;ko05416//Viral myocarditis;ko05412//Arrhythmogenic right ventricular cardiomyopathy (ARVC);ko05410//Hypertrophic cardiomyopathy (HCM)	gi|170031425|ref|XP_001843586.1|	72.17	7.37e-41	dystrobrevin [Culex quinquefasciatus]	gi|117950787|gb|DQ516346.1|	92.86	1e-05	Danio rerio gamma-dystrobrevin (GDTN) mRNA, complete cds	sp|O60941|DTNB_HUMAN	61.06	2e-35	Dystrobrevin beta
Unigene_33878	285	0	1	0	2.22612	Inf	Inf	Up	1	1.08337	-	211	53	159	0.44	-	-	-	-	-	gi|270005481|gb|EFA01929.1|	70.83	1.17e-07	hypothetical protein TcasGA2_TC007543 [Tribolium castaneum]	-	-	-	-	-	-	-	-
Unigene_19535	766	0	2	0	1.65651	Inf	Inf	Up	0.5	1.03437	-	206	643	438	0.41	-	-	-	-	-	-	-	-	-	-	-	-	-	-	-	-	-
Unigene_20921	406	0	5	0	7.81336	Inf	Inf	Up	0.125	0.754542	-	258	1	258	0.57	-	-	-	-	-	-	-	-	-	-	-	-	-	-	-	-	-
Unigene_32421	474	0	12	0	16.0619	Inf	Inf	Up	0.0078125	0.130342	-	473	63	411	0.5	-	-	-	-	ko01120//Microbial metabolism in diverse environments;ko00627//Aminobenzoate degradation;ko00960//Tropane, piperidine and pyridine alkaloid biosynthesis;ko00363//Bisphenol degradation	gi|114050855|ref|NP_001040159.1|	51.82	1.49e-32	triacylglycerol lipase [Bombyx mori]	-	-	-	-	sp|Q641F6|LIPHB_XENLA	39.13	7e-13	Lipase member H-B
Unigene_27026	207	0	2	0	6.1299	Inf	Inf	Up	0.5	1.03381	-	59	199	141	0.52	-	-	-	-	-	-	-	-	-	-	-	-	-	-	-	-	-
Unigene_25672	424	0	1	0	1.49633	Inf	Inf	Up	1	1.0831	-	84	422	339	0.64	-	GO:0044464//cell part	GO:0016247//channel regulator activity	GO:0016057//regulation of membrane potential in photoreceptor cell	-	gi|58381164|ref|XP_311045.2|	51.02	9.74e-07	AGAP000104-PA [Anopheles gambiae str. PEST]	-	-	-	-	-	-	-	-
Unigene_33537	359	0	2	0	3.53451	Inf	Inf	Up	0.5	1.03375	-	3	359	357	0.35	-	-	-	-	-	gi|307174619|gb|EFN65032.1|	41.38	4.36e-23	hypothetical protein EAG_00552 [Camponotus floridanus]	-	-	-	-	-	-	-	-
Unigene_15104	144	0	1	0	4.40587	Inf	Inf	Up	1	1.08303	-	144	31	114	0.38	-	-	-	-	-	-	-	-	-	-	-	-	-	-	-	-	-
Unigene_32291	670	0	4	0	3.78773	Inf	Inf	Up	0.25	0.938403	-	238	573	336	0.36	-	-	-	-	-	-	-	-	-	-	-	-	-	-	-	-	-
Unigene_31676	599	0	3	0	3.17752	Inf	Inf	Up	0.5	1.03369	-	74	598	525	0.52	-	-	-	-	-	-	-	-	-	-	-	-	-	-	-	-	-
Unigene_34429	343	0	2	0	3.69939	Inf	Inf	Up	0.5	1.0335	-	283	107	177	0.35	-	-	-	-	-	-	-	-	-	-	-	-	-	-	-	-	-
Unigene_32524	423	0	3	0	4.49961	Inf	Inf	Up	0.5	1.03338	-	211	423	213	0.39	-	-	-	-	-	-	-	-	-	-	-	-	-	-	-	-	-
Unigene_28450	292	0	1	0	2.17276	Inf	Inf	Up	1	1.08286	-	109	249	141	0.31	-	-	-	-	-	-	-	-	-	-	-	-	-	-	-	-	-
Unigene_32231	635	0	5	0	4.99563	Inf	Inf	Up	0.125	0.754279	-	2	634	633	0.58	KOG0490/General function prediction only ;/Transcription factor, contains HOX domain	GO:0043231//intracellular membrane-bounded organelle	GO:0046914//transition metal ion binding;GO:0003677//DNA binding;GO:0003824//catalytic activity;GO:0003702//RNA polymerase II transcription factor activity	GO:0007411//axon guidance;GO:0001894//tissue homeostasis;GO:0006355//regulation of transcription, DNA-dependent;GO:0009887//organ morphogenesis;GO:0007169//transmembrane receptor protein tyrosine kinase signaling pathway;GO:0001700//embryonic development via the syncytial blastoderm;GO:0006928//cellular component movement;GO:0001708//cell fate specification	-	gi|158299279|ref|XP_319393.4|	89.21	6.56e-73	AGAP010209-PA [Anopheles gambiae str. PEST]	gi|297296967|ref|XM_001105068.2|	87.27	4e-36	PREDICTED: Macaca mulatta ISL LIM homeobox 2, transcript variant 2 (ISL2), mRNA	sp|P61374|ISL1_RAT	75.52	1e-62	Insulin gene enhancer protein ISL-1
Unigene_34550	897	0	2	0	1.41459	Inf	Inf	Up	0.5	1.03319	-	307	522	216	0.3	-	-	-	-	-	-	-	-	-	-	-	-	-	-	-	-	-
Unigene_12438	225	0	1	0	2.81976	Inf	Inf	Up	1	1.08276	-	205	2	204	0.36	-	-	-	-	-	-	-	-	-	-	-	-	-	-	-	-	-
Unigene_32293	369	0	2	0	3.43873	Inf	Inf	Up	0.5	1.03307	-	98	367	270	0.51	KOG3591/Posttranslational modification, protein turnover, chaperones ;/Alpha crystallins	-	-	GO:0006950//response to stress	-	gi|112983414|ref|NP_001036985.1|	57.78	1.19e-14	heat shock protein hsp21.4 [Bombyx mori]	-	-	-	-	-	-	-	-
Unigene_30122	218	0	3	0	8.73089	Inf	Inf	Up	0.5	1.03301	-	1	132	132	0.4	-	-	-	-	-	-	-	-	-	-	-	-	-	-	-	-	-
Unigene_34277	416	0	2	0	3.05022	Inf	Inf	Up	0.5	1.03282	-	414	91	324	0.59	-	-	-	-	-	-	-	-	-	-	-	-	-	-	-	-	-
Unigene_24030	218	0	1	0	2.9103	Inf	Inf	Up	1	1.08252	-	164	3	162	0.56	-	-	-	-	-	-	-	-	-	gi|298402912|gb|GU808252.1|	93.18	2e-07	Ostrinia nubilalis strain Z fatty-acyl CoA reductase 3 mRNA, complete cds	-	-	-	-
Unigene_32582	939	0	6	0	4.05396	Inf	Inf	Up	0.125	0.754015	-	78	509	432	0.4	KOG1721/General function prediction only ;/FOG: Zn-finger	GO:0005622//intracellular	GO:0003676//nucleic acid binding	GO:0006260//DNA replication	-	gi|170049561|ref|XP_001857520.1|	46.34	5.7e-15	pita [Culex quinquefasciatus]	-	-	-	-	sp|Q8N4W9|ZN808_HUMAN	31.73	6e-09	Zinc finger protein 808
Unigene_12947	197	0	1	0	3.22053	Inf	Inf	Up	1	1.08235	-	196	71	126	0.28	-	-	-	-	-	-	-	-	-	-	-	-	-	-	-	-	-
Unigene_33018	470	0	3	0	4.04965	Inf	Inf	Up	0.5	1.03257	-	351	184	168	0.32	-	-	-	-	-	-	-	-	-	-	-	-	-	-	-	-	-
Unigene_33654	328	0	2	0	3.86857	Inf	Inf	Up	0.5	1.03245	-	305	3	303	0.59	-	-	-	-	-	-	-	-	-	-	-	-	-	-	-	-	-
Unigene_27391	519	0	1	0	1.22244	Inf	Inf	Up	1	1.08229	-	517	182	336	0.49	KOG1914/RNA processing and modification ;/mRNA cleavage and polyadenylation factor I complex, subunit RNA14	GO:0043231//intracellular membrane-bounded organelle	-	GO:0016070//RNA metabolic process	-	gi|170035025|ref|XP_001845372.1|	50.88	1.97e-34	suppressor of forked [Culex quinquefasciatus]	-	-	-	-	sp|P25991|SUF_DROME	38.83	7e-25	Protein suppressor of forked
Unigene_4087	345	0	4	0	7.35588	Inf	Inf	Up	0.25	0.936876	-	284	33	252	0.43	KOG3017/Function unknown ;/Defense-related protein containing SCP domain	-	-	-	-	gi|112983434|ref|NP_001037636.1|	47.5	3.08e-11	SCP-related protein [Bombyx mori]	-	-	-	-	sp|Q6UWM5|GPRL1_HUMAN	44.44	7e-07	GLIPR1-like protein 1
Unigene_27840	354	0	3	0	5.37665	Inf	Inf	Up	0.5	1.03227	-	35	352	318	0.59	KOG1090/General function prediction only ;/Predicted dual-specificity phosphatase	-	GO:0004721//phosphoprotein phosphatase activity;GO:0043169//cation binding	GO:0007049//cell cycle;GO:0007165//signal transduction;GO:0006796//phosphate metabolic process	ko00051//Fructose and mannose metabolism	gi|110750899|ref|XP_394363.3|	65.74	5.53e-34	PREDICTED: similar to SET domain binding factor CG6939-PB, isoform B isoform 1 [Apis mellifera]	gi|241998811|ref|XM_002434004.1|	85.39	4e-10	Ixodes scapularis conserved hypothetical protein, mRNA	sp|Q6NTN5|MTMRD_XENLA	57.58	2e-27	Myotubularin-related protein 13
Unigene_34366	1040	0	3	0	1.83013	Inf	Inf	Up	0.5	1.03214	-	612	992	381	0.42	KOG1075/General function prediction only ;/FOG: Reverse transcriptase	-	-	-	ko00230//Purine metabolism;ko05016//Huntington's disease;ko00240//Pyrimidine metabolism;ko01100//Metabolic pathways;ko03020//RNA polymerase	gi|115963975|ref|XP_001193242.1|	48.18	2.78e-40	PREDICTED: similar to endonuclease-reverse transcriptase, partial [Strongylocentrotus purpuratus]	-	-	-	-	sp|Q95SX7|RTBS_DROME	40.74	1e-17	Probable RNA-directed DNA polymerase from transposon BS
Unigene_32547	740	0	3	0	2.57207	Inf	Inf	Up	0.5	1.0319	-	740	327	414	0.51	KOG0059/Lipid transport and metabolism ; General function prediction only ;/Lipid exporter ABCA1 and related proteins, ABC superfamily	-	-	-	-	gi|47551267|ref|NP_999814.1|	50.82	8.43e-07	ATP-binding cassette transporter subfamily A [Strongylocentrotus purpuratus]	-	-	-	-	sp|Q8R420|ABCA3_MOUSE	50.94	3e-06	ATP-binding cassette sub-family A member 3
Unigene_28385	379	0	1	0	1.674	Inf	Inf	Up	1	1.08198	-	197	3	195	0.4	-	-	-	-	-	-	-	-	-	gi|133930729|gb|EF125927.1|	94.44	0.0001	Ostrinia nubilalis desaturase (D14-3) gene, complete cds	-	-	-	-
Unigene_34293	416	0	2	0	3.05022	Inf	Inf	Up	0.5	1.03183	-	57	416	360	0.33	-	-	-	-	-	-	-	-	-	-	-	-	-	-	-	-	-
Unigene_33008	626	0	3	0	3.04047	Inf	Inf	Up	0.5	1.03159	-	106	624	519	0.56	-	-	-	-	-	-	-	-	-	gi|110431138|emb|AJ844036.1|	100	4e-33	Phauda mimica partial 28S rRNA gene, specimen voucher Z002286	-	-	-	-
Unigene_9824	300	0	2	0	4.22963	Inf	Inf	Up	0.5	1.03134	-	2	298	297	0.43	KOG4475/General function prediction only ; Inorganic ion transport and metabolism ;/FOG: Immunoglobin and related proteins	GO:0044459//plasma membrane part;GO:0005578//proteinaceous extracellular matrix;GO:0044424//intracellular part	-	GO:0009987//cellular process	ko04360//Axon guidance;ko04514//Cell adhesion molecules (CAMs);ko05020//Prion diseases	gi|241604635|ref|XP_002405927.1|	38.82	7.16e-10	hemicentin, putative [Ixodes scapularis]	-	-	-	-	sp|Q8NDA2|HMCN2_HUMAN	44.74	9e-10	Hemicentin-2
Unigene_34067	450	0	2	0	2.81976	Inf	Inf	Up	0.5	1.03128	-	449	78	372	0.43	-	-	-	-	-	-	-	-	-	-	-	-	-	-	-	-	-
Unigene_33092	793	0	2	0	1.60011	Inf	Inf	Up	0.5	1.03091	-	220	792	573	0.56	KOG3595/Cytoskeleton ;/Dyneins, heavy chain	GO:0043229//intracellular organelle	GO:0017111//nucleoside-triphosphatase activity;GO:0000166//nucleotide binding	GO:0009987//cellular process	ko05016//Huntington's disease	gi|224065980|ref|XP_002191896.1|	57.78	4.43e-79	PREDICTED: dynein, axonemal, heavy chain 1 [Taeniopygia guttata]	gi|154340133|ref|XM_001565974.1|	93.62	1e-08	Leishmania braziliensis MHOM/BR/75/M2904 dynein heavy chain, putative (LbrM27_V2.2710) partial mRNA	sp|Q63164|DYH1_RAT	55.21	7e-77	Dynein heavy chain 1, axonemal
Unigene_35356	193	0	1	0	3.28728	Inf	Inf	Up	1	1.08181	-	38	193	156	0.6	-	-	-	-	-	-	-	-	-	-	-	-	-	-	-	-	-
Unigene_27538	362	0	1	0	1.75261	Inf	Inf	Up	1	1.08174	-	1	306	306	0.56	-	-	-	-	-	-	-	-	-	-	-	-	-	-	-	-	-
Unigene_21253	433	0	1	0	1.46523	Inf	Inf	Up	1	1.08171	-	2	349	348	0.44	-	-	-	-	-	gi|307188113|gb|EFN72945.1|	37.11	4.61e-09	Trafficking protein particle complex subunit 10 [Camponotus floridanus]	-	-	-	-	-	-	-	-
Unigene_33673	447	0	1	0	1.41934	Inf	Inf	Up	1	1.08168	-	298	50	249	0.3	-	-	-	-	-	-	-	-	-	-	-	-	-	-	-	-	-
Unigene_34268	249	0	2	0	5.09594	Inf	Inf	Up	0.5	1.03073	-	11	247	237	0.44	KOG0619/General function prediction only ;/FOG: Leucine rich repeat	-	-	-	ko05100//Bacterial invasion of epithelial cells;ko04621//NOD-like receptor signaling pathway	gi|195380331|ref|XP_002048924.1|	49.35	6.78e-16	GJ21310 [Drosophila virilis]	-	-	-	-	sp|Q80VQ1|LRRC1_MOUSE	41.03	1e-07	Leucine-rich repeat-containing protein 1
Unigene_30289	322	0	2	0	3.94065	Inf	Inf	Up	0.5	1.03066	-	2	274	273	0.54	-	-	-	-	-	-	-	-	-	-	-	-	-	-	-	-	-
Unigene_34012	292	0	1	0	2.17276	Inf	Inf	Up	1	1.08161	-	2	292	291	0.58	KOG1516/General function prediction only ;/Carboxylesterase and related proteins	-	-	-	ko00983//Drug metabolism - other enzymes	gi|170280681|gb|ACB12192.1|	60.29	3.95e-16	juvenile hormone esterase [Omphisa fuscidentalis]	gi|170280680|gb|EU523701.1|	86.21	2e-11	Omphisa fuscidentalis juvenile hormone esterase mRNA, complete cds	sp|P12992|ESTJ_HELVI	61.54	2e-13	Juvenile hormone esterase
Unigene_34046	459	0	1	0	1.38223	Inf	Inf	Up	1	1.08154	-	302	78	225	0.39	-	-	-	-	-	-	-	-	-	-	-	-	-	-	-	-	-
Unigene_35279	174	0	2	0	7.29247	Inf	Inf	Up	0.5	1.03042	-	2	106	105	0.31	-	-	-	-	-	-	-	-	-	-	-	-	-	-	-	-	-
Unigene_33244	687	0	4	0	3.694	Inf	Inf	Up	0.25	0.936267	-	417	16	402	0.61	KOG1482/Inorganic ion transport and metabolism ;/Zn2+ transporter	-	-	GO:0006810//transport	-	gi|195401497|ref|XP_002059349.1|	58.14	7.32e-08	GJ18417 [Drosophila virilis]	-	-	-	-	-	-	-	-
Unigene_32126	871	0	6	0	4.37046	Inf	Inf	Up	0.125	0.753621	-	1	531	531	0.5	KOG0471/Carbohydrate transport and metabolism ;/Alpha-amylase	-	-	-	ko00052//Galactose metabolism;ko00500//Starch and sucrose metabolism;ko01100//Metabolic pathways	gi|195149592|ref|XP_002015740.1|	48.78	1.76e-44	GL11227 [Drosophila persimilis]	-	-	-	-	sp|P07192|MAL3_DROME	48.78	2e-39	Probable maltase L
Unigene_34434	673	0	1	0	0.942712	Inf	Inf	Up	1	1.08137	-	671	72	600	0.68	KOG3649/General function prediction only ;/FOG: Kazal-type serine protease inhibitor domain	-	GO:0005515//protein binding	GO:0048513//organ development;GO:0048523//negative regulation of cellular process	ko04350//TGF-beta signaling pathway	gi|189238975|ref|XP_001813556.1|	42.48	1.35e-24	PREDICTED: similar to follistatin [Tribolium castaneum]	-	-	-	-	sp|Q90844|FST_CHICK	38.32	7e-18	Follistatin
Unigene_29128	424	0	1	0	1.49633	Inf	Inf	Up	1	1.0812	-	2	223	222	0.46	-	-	-	-	-	-	-	-	-	-	-	-	-	-	-	-	-
Unigene_32441	375	0	2	0	3.38371	Inf	Inf	Up	0.5	1.0298	-	252	19	234	0.37	-	-	-	-	-	-	-	-	-	-	-	-	-	-	-	-	-
Unigene_33377	510	0	2	0	2.48802	Inf	Inf	Up	0.5	1.02974	-	397	86	312	0.49	-	-	-	-	-	-	-	-	-	-	-	-	-	-	-	-	-
Unigene_33750	307	0	2	0	4.13319	Inf	Inf	Up	0.5	1.02962	-	307	131	177	0.43	-	-	-	-	-	-	-	-	-	-	-	-	-	-	-	-	-
Unigene_33381	697	0	4	0	3.641	Inf	Inf	Up	0.25	0.935152	-	584	420	165	0.28	-	-	-	-	-	-	-	-	-	-	-	-	-	-	-	-	-
Unigene_5594	205	0	4	0	12.3794	Inf	Inf	Up	0.25	0.935051	-	205	2	204	0.51	KOG1516/General function prediction only ;/Carboxylesterase and related proteins	-	-	-	ko00983//Drug metabolism - other enzymes	gi|4929829|gb|AAD34172.1|AF153367_1	50.77	1.12e-10	juvenile hormone esterase [Choristoneura fumiferana]	-	-	-	-	sp|P12992|ESTJ_HELVI	44.62	7e-09	Juvenile hormone esterase
Unigene_23774	440	0	1	0	1.44192	Inf	Inf	Up	1	1.0811	-	49	309	261	0.36	-	-	-	-	-	-	-	-	-	-	-	-	-	-	-	-	-
Unigene_28067	266	0	2	0	4.77026	Inf	Inf	Up	0.5	1.0295	-	1	264	264	0.69	-	-	GO:0004674//protein serine/threonine kinase activity;GO:0032559	GO:0006464//protein modification process	-	gi|242007420|ref|XP_002424538.1|	69.77	7.89e-09	serine/threonine protein kinase, putative [Pediculus humanus corporis]	-	-	-	-	-	-	-	-
Unigene_33290	334	0	3	0	5.69861	Inf	Inf	Up	0.5	1.02937	-	96	215	120	0.42	-	-	-	-	-	-	-	-	-	-	-	-	-	-	-	-	-
Unigene_32958	431	0	1	0	1.47203	Inf	Inf	Up	1	1.081	-	171	356	186	0.36	-	-	-	-	-	-	-	-	-	-	-	-	-	-	-	-	-
Unigene_35289	100	0	1	0	6.34445	Inf	Inf	Up	1	1.0809	-	98	6	93	0.31	-	-	-	-	-	-	-	-	-	-	-	-	-	-	-	-	-
Unigene_34560	411	0	1	0	1.54366	Inf	Inf	Up	1	1.08086	-	157	2	156	0.28	-	-	-	-	-	-	-	-	-	-	-	-	-	-	-	-	-
Unigene_32627	686	0	2	0	1.84969	Inf	Inf	Up	0.5	1.02913	-	154	606	453	0.53	KOG4248/Posttranslational modification, protein turnover, chaperones ;/Ubiquitin-like protein, regulator of apoptosis	GO:0005737//cytoplasm	GO:0005488//binding	GO:0007275//multicellular organismal development;GO:0044267//cellular protein metabolic process;GO:0006996//organelle organization;GO:0006915//apoptosis;GO:0050794//regulation of cellular process;GO:0006508//proteolysis;GO:0060255	ko03010//Ribosome	gi|242022366|ref|XP_002431611.1|	57.83	4.11e-18	hypothetical protein Phum_PHUM537450 [Pediculus humanus corporis]	-	-	-	-	sp|Q9YHD3|BAG6A_XENLA	43.56	1e-15	Large proline-rich protein bag6-A
Unigene_17804	253	0	2	0	5.01537	Inf	Inf	Up	0.5	1.02888	-	2	253	252	0.44	KOG1907/Nucleotide transport and metabolism ;/Phosphoribosylformylglycinamidine synthase	GO:0044444//cytoplasmic part	GO:0005488//binding;GO:0016884//carbon-nitrogen ligase activity, with glutamine as amido-N-donor	GO:0009127//purine nucleoside monophosphate biosynthetic process;GO:0009112	ko00230//Purine metabolism;ko01100//Metabolic pathways;ko01110//Biosynthesis of secondary metabolites	gi|156552153|ref|XP_001605732.1|	51.95	3.95e-16	PREDICTED: hypothetical protein [Nasonia vitripennis]	-	-	-	-	sp|O15067|PUR4_HUMAN	48.1	1e-12	Phosphoribosylformylglycinamidine synthase
Unigene_33963	318	0	2	0	3.99022	Inf	Inf	Up	0.5	1.02876	-	137	316	180	0.53	-	-	-	-	-	-	-	-	-	gi|195398764|ref|XM_002057955.1|	92.5	8e-05	Drosophila virilis GJ15741 (Dvir\GJ15741), mRNA	-	-	-	-
Unigene_32978	558	0	2	0	2.274	Inf	Inf	Up	0.5	1.02858	-	41	472	432	0.49	-	-	-	-	-	-	-	-	-	-	-	-	-	-	-	-	-
Unigene_32270	269	0	2	0	4.71706	Inf	Inf	Up	0.5	1.02852	-	116	259	144	0.28	-	-	-	-	-	gi|91095155|ref|XP_967790.1|	60	3.3e-07	PREDICTED: similar to CG17652 CG17652-PA [Tribolium castaneum]	-	-	-	-	-	-	-	-
Unigene_32700	590	0	4	0	4.30132	Inf	Inf	Up	0.25	0.933939	-	491	102	390	0.54	KOG3594/Function unknown ;/FOG: Cadherin repeats	-	-	-	-	gi|91077546|ref|XP_971786.1|	37.33	2.77e-28	PREDICTED: similar to Cad88C CG3389-PA [Tribolium castaneum]	-	-	-	-	sp|Q9Y5G6|PCDG7_HUMAN	34.25	4e-10	Protocadherin gamma-A7
Unigene_33317	625	0	3	0	3.04534	Inf	Inf	Up	0.5	1.02827	-	346	501	156	0.44	-	-	-	-	-	-	-	-	-	-	-	-	-	-	-	-	-
Unigene_23703	432	0	1	0	1.46862	Inf	Inf	Up	1	1.08046	-	193	381	189	0.36	-	-	-	-	-	-	-	-	-	-	-	-	-	-	-	-	-
Unigene_17544	433	0	3	0	4.39569	Inf	Inf	Up	0.5	1.02803	-	240	1	240	0.66	-	-	-	-	-	-	-	-	-	-	-	-	-	-	-	-	-
Unigene_34344	484	0	1	0	1.31084	Inf	Inf	Up	1	1.08043	-	482	3	480	0.51	-	-	-	-	-	-	-	-	-	-	-	-	-	-	-	-	-
Unigene_33154	454	0	3	0	4.19237	Inf	Inf	Up	0.5	1.02797	-	216	452	237	0.38	-	-	-	-	-	-	-	-	-	-	-	-	-	-	-	-	-
Unigene_34095	101	0	1	0	6.28163	Inf	Inf	Up	1	1.08032	-	101	15	87	0.27	-	-	-	-	-	-	-	-	-	-	-	-	-	-	-	-	-
Unigene_33944	422	0	1	0	1.50342	Inf	Inf	Up	1	1.08029	-	410	213	198	0.48	-	-	-	-	-	-	-	-	-	-	-	-	-	-	-	-	-
Unigene_11385	240	0	2	0	5.28704	Inf	Inf	Up	0.5	1.02784	-	238	2	237	0.65	KOG0447/General function prediction only ;/Dynamin-like GTP binding protein	GO:0005740//mitochondrial envelope;GO:0016020//membrane	GO:0000166//nucleotide binding	GO:0009987//cellular process	-	gi|241653607|ref|XP_002410494.1|	69.09	4.72e-14	conserved hypothetical protein [Ixodes scapularis]	-	-	-	-	sp|O93248|OPA1_ONCMA	63.64	2e-13	Dynamin-like 120 kDa protein, mitochondrial
Unigene_33219	426	0	3	0	4.46792	Inf	Inf	Up	0.5	1.02772	-	409	2	408	0.43	KOG1721/General function prediction only ;/FOG: Zn-finger	-	-	-	-	-	-	-	-	-	-	-	-	sp|O08961|ZN423_RAT	30.1	6e-06	Zinc finger protein 423
Unigene_34447	569	0	1	0	1.11502	Inf	Inf	Up	1	1.08022	-	3	527	525	0.44	KOG4659/Function unknown ;/Uncharacterized conserved protein (Rhs family)	GO:0016021//integral to membrane	GO:0004620//phospholipase activity;GO:0016740//transferase activity;GO:0048037//cofactor binding	GO:0065008;GO:0044238//primary metabolic process;GO:0042051//compound eye photoreceptor development;GO:0007365//periodic partitioning;GO:0007165//signal transduction	-	gi|307196795|gb|EFN78238.1|	86.16	9.01e-83	Teneurin-3 [Harpegnathos saltator]	gi|195129546|ref|XM_002009181.1|	87.1	1e-05	Drosophila mojavensis GI13922 (Dmoj\GI13922), mRNA	sp|Q6N022|TEN4_HUMAN	34.18	1e-19	Teneurin-4
Unigene_35225	301	0	4	0	8.43116	Inf	Inf	Up	0.25	0.933333	-	148	300	153	0.33	-	-	-	-	-	-	-	-	-	-	-	-	-	-	-	-	-
Unigene_1895	199	0	3	0	9.5645	Inf	Inf	Up	0.5	1.02754	-	199	2	198	0.54	KOG0619/General function prediction only ;/FOG: Leucine rich repeat	-	-	-	-	gi|157127987|ref|XP_001661261.1|	42.42	1.33e-11	leucine-rich transmembrane protein [Aedes aegypti]	-	-	-	-	-	-	-	-
Unigene_11295	374	0	5	0	8.48188	Inf	Inf	Up	0.125	0.752701	-	17	307	291	0.53	-	-	-	-	-	-	-	-	-	-	-	-	-	-	-	-	-
Unigene_34175	495	0	2	0	2.56341	Inf	Inf	Up	0.5	1.02729	-	372	40	333	0.55	-	-	-	-	-	-	-	-	-	-	-	-	-	-	-	-	-
Unigene_15625	435	0	1	0	1.45849	Inf	Inf	Up	1	1.08005	-	367	2	366	0.38	-	-	-	-	-	-	-	-	-	-	-	-	-	-	-	-	-
Unigene_33267	695	0	1	0	0.91287	Inf	Inf	Up	1	1.07988	-	229	411	183	0.32	-	-	-	-	-	-	-	-	-	-	-	-	-	-	-	-	-
Unigene_22537	342	0	2	0	3.7102	Inf	Inf	Up	0.5	1.02699	-	1	261	261	0.35	-	-	-	-	-	-	-	-	-	-	-	-	-	-	-	-	-
Unigene_34139	471	0	1	0	1.34702	Inf	Inf	Up	1	1.07972	-	366	205	162	0.47	-	-	-	-	-	-	-	-	-	-	-	-	-	-	-	-	-
Unigene_35036	339	0	2	0	3.74304	Inf	Inf	Up	0.5	1.02668	-	337	170	168	0.33	-	-	-	-	-	-	-	-	-	-	-	-	-	-	-	-	-
Unigene_24266	307	0	1	0	2.0666	Inf	Inf	Up	1	1.07955	-	214	2	213	0.43	KOG0324/Function unknown ;/Uncharacterized conserved protein	-	-	-	ko00511//Other glycan degradation	gi|307175901|gb|EFN65714.1|	67.5	1.87e-10	UPF0326 protein FAM152B [Camponotus floridanus]	-	-	-	-	sp|Q4KM30|PPDE2_RAT	60.98	7e-10	PPPDE peptidase domain-containing protein 2
Unigene_23061	124	0	1	0	5.11649	Inf	Inf	Up	1	1.07951	-	1	123	123	0.48	-	-	-	-	-	-	-	-	-	-	-	-	-	-	-	-	-
Unigene_25481	228	0	3	0	8.34796	Inf	Inf	Up	0.5	1.0265	-	227	3	225	0.54	-	-	-	-	-	gi|307186408|gb|EFN72042.1|	40.98	6.25e-06	hypothetical protein EAG_13994 [Camponotus floridanus]	-	-	-	-	-	-	-	-
Unigene_32224	897	0	7	0	4.95108	Inf	Inf	Up	0.0625	0.551174	-	133	558	426	0.37	-	-	-	-	-	-	-	-	-	-	-	-	-	-	-	-	-
Unigene_33230	879	0	6	0	4.33068	Inf	Inf	Up	0.125	0.752046	-	878	3	876	0.56	KOG4809/Intracellular trafficking, secretion, and vesicular transport ;/Rab6 GTPase-interacting protein involved in endosome-to-TGN transport	-	-	-	ko04530//Tight junction;ko05416//Viral myocarditis	gi|110759571|ref|XP_392541.3|	61.37	8.05e-94	PREDICTED: similar to CG30337-PB, isoform B [Apis mellifera]	gi|156537437|ref|XM_001606937.1|	82.69	1e-06	PREDICTED: Nasonia vitripennis similar to CG34146-PA (LOC100123358), mRNA	sp|P39922|MYS3_HYDVU	18.73	3e-09	Myosin heavy chain, clone 203 (Fragment)
Unigene_33075	914	0	5	0	3.47071	Inf	Inf	Up	0.125	0.751915	-	3	488	486	0.56	KOG0546/Posttranslational modification, protein turnover, chaperones ;/HSP90 co-chaperone CPR7/Cyclophilin	GO:0000267//cell fraction;GO:0043231//intracellular membrane-bounded organelle	GO:0016859//cis-trans isomerase activity;GO:0005488//binding	GO:0006950//response to stress;GO:0042391//regulation of membrane potential;GO:0043066//negative regulation of apoptosis	ko04020//Calcium signaling pathway;ko05012//Parkinson's disease;ko05016//Huntington's disease	gi|148225644|ref|NP_001087854.1|	54.94	2.64e-53	peptidylprolyl isomerase D (cyclophilin D) [Xenopus laevis]	-	-	-	-	sp|P26882|PPID_BOVIN	56.79	6e-52	Peptidyl-prolyl cis-trans isomerase D
Unigene_11967	203	0	2	0	6.25069	Inf	Inf	Up	0.5	1.0262	-	173	3	171	0.42	-	-	-	-	-	-	-	-	-	-	-	-	-	-	-	-	-
Unigene_34211	529	0	2	0	2.39866	Inf	Inf	Up	0.5	1.02613	-	487	50	438	0.45	-	-	-	-	-	gi|307193162|gb|EFN76067.1|	69.05	6.51e-10	BCoR-like protein 1 [Harpegnathos saltator]	-	-	-	-	-	-	-	-
Unigene_26299	184	0	1	0	3.44807	Inf	Inf	Up	1	1.07931	-	52	183	132	0.29	-	-	-	-	-	-	-	-	-	-	-	-	-	-	-	-	-
Unigene_33758	447	0	2	0	2.83868	Inf	Inf	Up	0.5	1.02601	-	1	447	447	0.68	-	-	-	-	-	-	-	-	-	-	-	-	-	-	-	-	-
Unigene_33148	424	0	2	0	2.99266	Inf	Inf	Up	0.5	1.02589	-	54	287	234	0.36	-	-	-	-	-	-	-	-	-	-	-	-	-	-	-	-	-
Unigene_32741	438	0	2	0	2.89701	Inf	Inf	Up	0.5	1.02583	-	438	1	438	0.49	-	-	-	-	-	-	-	-	-	-	-	-	-	-	-	-	-
Unigene_34129	420	0	3	0	4.53175	Inf	Inf	Up	0.5	1.02577	-	129	395	267	0.47	-	-	-	-	-	gi|223890176|ref|NP_001138803.1|	95.52	7.7e-58	hypothetical protein LOC100270783 [Bombyx mori]	gi|223890175|ref|NM_001145331.1|	83.74	1e-13	Bombyx mori hypothetical 100270783 (L130), mRNA	sp|Q9VMX1|KBP_DROME	46.27	1e-10	Protein KBP homolog
Unigene_13449	193	0	1	0	3.28728	Inf	Inf	Up	1	1.07914	-	3	191	189	0.34	-	-	-	-	-	-	-	-	-	-	-	-	-	-	-	-	-
Unigene_19419	226	0	1	0	2.80728	Inf	Inf	Up	1	1.07908	-	99	212	114	0.24	-	-	-	-	-	-	-	-	-	-	-	-	-	-	-	-	-
Unigene_33353	355	0	2	0	3.57434	Inf	Inf	Up	0.5	1.02516	-	175	354	180	0.29	-	-	-	-	-	-	-	-	-	-	-	-	-	-	-	-	-
Unigene_34177	621	0	1	0	1.02165	Inf	Inf	Up	1	1.07877	-	156	404	249	0.42	-	-	-	-	-	-	-	-	-	-	-	-	-	-	-	-	-
Unigene_33495	435	0	1	0	1.45849	Inf	Inf	Up	1	1.07867	-	333	91	243	0.43	KOG4659/Function unknown ;/Uncharacterized conserved protein (Rhs family)	GO:0031224//intrinsic to membrane	GO:0008238//exopeptidase activity;GO:0015929//hexosaminidase activity	GO:0031589//cell-substrate adhesion;GO:0007365//periodic partitioning	-	gi|270005740|gb|EFA02188.1|	65.79	5.03e-48	hypothetical protein TcasGA2_TC007844 [Tribolium castaneum]	-	-	-	-	sp|Q9WTS4|TEN1_MOUSE	41.67	1e-10	Teneurin-1
Unigene_33308	479	0	1	0	1.32452	Inf	Inf	Up	1	1.07847	-	165	479	315	0.44	-	-	-	-	-	-	-	-	-	-	-	-	-	-	-	-	-
Unigene_33325	522	0	4	0	4.86165	Inf	Inf	Up	0.25	0.93122	-	107	325	219	0.41	-	-	-	-	-	-	-	-	-	gi|160690461|gb|EU258740.1|	96.43	2e-16	Ostrinia furnacalis chitin synthase gene, complete cds	-	-	-	-
Unigene_32105	220	0	1	0	2.88384	Inf	Inf	Up	1	1.0784	-	210	4	207	0.48	-	-	-	-	-	-	-	-	-	-	-	-	-	-	-	-	-
Unigene_34299	383	0	1	0	1.65651	Inf	Inf	Up	1	1.07837	-	244	2	243	0.28	-	-	-	-	-	-	-	-	-	-	-	-	-	-	-	-	-
Unigene_25265	238	0	2	0	5.33147	Inf	Inf	Up	0.5	1.02492	-	5	238	234	0.49	KOG3627/Amino acid transport and metabolism ;/Trypsin	-	GO:0004175//endopeptidase activity	GO:0019538//protein metabolic process	-	gi|112982842|ref|NP_001036891.1|	46.97	2.68e-09	clip domain serine protease 4 [Bombyx mori]	gi|288576834|dbj|AK347427.1|	96.88	6e-05	Sus scrofa mRNA, clone:OVR010031A11, expressed in ovary	sp|Q7M4I3|SP4_MEGPE	48.94	4e-07	Venom protease
Unigene_35295	60	0	1	0	10.5741	Inf	Inf	Up	1	1.07833	-	1	60	60	0.55	-	-	-	-	-	-	-	-	-	-	-	-	-	-	-	-	-
Unigene_33722	409	0	2	0	3.10242	Inf	Inf	Up	0.5	1.02461	-	407	183	225	0.49	-	-	-	-	-	-	-	-	-	-	-	-	-	-	-	-	-
Unigene_32635	112	0	1	0	5.66469	Inf	Inf	Up	1	1.07817	-	5	79	75	0.37	-	-	-	-	-	-	-	-	-	-	-	-	-	-	-	-	-
Unigene_5544	301	0	6	0	12.6467	Inf	Inf	Up	0.125	0.751261	-	184	2	183	0.47	-	-	-	-	-	-	-	-	-	-	-	-	-	-	-	-	-
Unigene_32773	262	0	1	0	2.42155	Inf	Inf	Up	1	1.07813	-	3	131	129	0.4	-	-	-	-	-	-	-	-	-	-	-	-	-	-	-	-	-
Unigene_32877	458	0	1	0	1.38525	Inf	Inf	Up	1	1.0781	-	392	63	330	0.55	-	-	-	GO:0009653//anatomical structure morphogenesis;GO:0007275//multicellular organismal development	-	gi|91090700|ref|XP_974799.1|	53.95	1.29e-17	PREDICTED: similar to BBS1 [Tribolium castaneum]	-	-	-	-	sp|Q8NFJ9|BBS1_HUMAN	37.62	2e-11	Bardet-Biedl syndrome 1 protein
Unigene_33779	401	0	5	0	7.91078	Inf	Inf	Up	0.125	0.75113	-	393	205	189	0.58	-	GO:0043231//intracellular membrane-bounded organelle	GO:0046914//transition metal ion binding;GO:0004468//lysine N-acetyltransferase activity;GO:0003676//nucleic acid binding	GO:0048731	-	gi|270010529|gb|EFA06977.1|	77.78	3.45e-37	hypothetical protein TcasGA2_TC009937 [Tribolium castaneum]	-	-	-	-	-	-	-	-
Unigene_33798	408	0	4	0	6.22005	Inf	Inf	Up	0.25	0.930418	-	1	255	255	0.5	-	-	-	-	-	-	-	-	-	-	-	-	-	-	-	-	-
Unigene_30600	229	0	4	0	11.082	Inf	Inf	Up	0.25	0.930318	-	1	150	150	0.49	KOG2017/Coenzyme transport and metabolism ;/Molybdopterin synthase sulfurylase	GO:0044444//cytoplasmic part	GO:0008641//small protein activating enzyme activity;GO:0016772//transferase activity, transferring phosphorus-containing groups;GO:0016783//sulfurtransferase activity;GO:0046914//transition metal ion binding;GO:0032559	GO:0018198;GO:0009108//coenzyme biosynthetic process;GO:0002097	ko04122//Sulfur relay system	gi|41056017|ref|NP_956421.1|	76.92	1.94e-19	adenylyltransferase and sulfurtransferase MOCS3 [Danio rerio]	-	-	-	-	sp|Q8AWD2|MOCS3_DANRE	76.92	4e-20	Adenylyltransferase and sulfurtransferase MOCS3
Unigene_26075	234	0	1	0	2.7113	Inf	Inf	Up	1	1.07793	-	233	3	231	0.59	KOG0341/RNA processing and modification ;/DEAD-box protein abstrakt	GO:0005681//spliceosomal complex;GO:0031981//nuclear lumen	GO:0003676//nucleic acid binding;GO:0046914//transition metal ion binding;GO:0042623//ATPase activity, coupled;GO:0003724//RNA helicase activity;GO:0032559	GO:0012501//programmed cell death;GO:0048731;GO:0007163//establishment or maintenance of cell polarity;GO:0000377	-	gi|270014204|gb|EFA10652.1|	83.12	1.79e-29	hypothetical protein TcasGA2_TC016289 [Tribolium castaneum]	gi|297676836|ref|XM_002816284.1|	89.47	6e-08	PREDICTED: Pongo abelii DEAD (Asp-Glu-Ala-Asp) box polypeptide 41 (DDX41), mRNA	sp|Q9V3C0|DDX41_DROME	80.52	5e-29	ATP-dependent RNA helicase abstrakt
Unigene_34538	495	0	1	0	1.28171	Inf	Inf	Up	1	1.0779	-	407	27	381	0.4	-	-	-	-	-	-	-	-	-	-	-	-	-	-	-	-	-
Unigene_8187	194	0	2	0	6.54067	Inf	Inf	Up	0.5	1.02401	-	192	1	192	0.53	KOG0257/Amino acid transport and metabolism ;/Kynurenine aminotransferase, glutamine transaminase K	GO:0043231//intracellular membrane-bounded organelle	GO:0042802//identical protein binding;GO:0048037//cofactor binding;GO:0008483//transaminase activity;GO:0016846//carbon-sulfur lyase activity	GO:0008652//cellular amino acid biosynthetic process;GO:0043648//dicarboxylic acid metabolic process;GO:0006575//cellular modified amino acid metabolic process	ko00450//Selenocompound metabolism;ko01100//Metabolic pathways;ko00380//Tryptophan metabolism	gi|241755424|ref|XP_002401311.1|	66.67	6.99e-15	kynurenine aminotransferase, putative [Ixodes scapularis]	-	-	-	-	sp|Q71RI9|KAT3_MOUSE	62.75	3e-14	Kynurenine--oxoglutarate transaminase 3
Unigene_32512	589	0	2	0	2.15431	Inf	Inf	Up	0.5	1.02364	-	394	564	171	0.35	-	-	-	-	-	-	-	-	-	-	-	-	-	-	-	-	-
Unigene_18332	335	0	2	0	3.78773	Inf	Inf	Up	0.5	1.02358	-	281	3	279	0.35	KOG2778/Posttranslational modification, protein turnover, chaperones ;/Ubiquitin C-terminal hydrolase	GO:0022624	GO:0016790//thiolester hydrolase activity;GO:0070011	GO:0070646	-	gi|289741857|gb|ADD19676.1|	48.15	1.65e-06	ubiquitin C-terminal hydrolase [Glossina morsitans morsitans]	-	-	-	-	sp|Q9WUP7|UCHL5_MOUSE	50	4e-06	Ubiquitin carboxyl-terminal hydrolase isozyme L5
Unigene_32939	417	0	1	0	1.52145	Inf	Inf	Up	1	1.07776	-	111	299	189	0.38	-	-	-	-	-	-	-	-	-	-	-	-	-	-	-	-	-
Unigene_16701	286	0	4	0	8.87336	Inf	Inf	Up	0.25	0.930017	-	2	286	285	0.49	KOG1516/General function prediction only ;/Carboxylesterase and related proteins	-	GO:0003824//catalytic activity	-	ko00983//Drug metabolism - other enzymes;ko01100//Metabolic pathways;ko00960//Tropane, piperidine and pyridine alkaloid biosynthesis;ko01110//Biosynthesis of secondary metabolites	gi|257480031|gb|ACV60229.1|	66.32	1.96e-31	antennal esterase CXE2 [Spodoptera littoralis]	-	-	-	-	sp|P12992|ESTJ_HELVI	63.16	1e-30	Juvenile hormone esterase
Unigene_7223	324	0	1	0	1.95816	Inf	Inf	Up	1	1.07766	-	1	201	201	0.45	-	-	-	-	-	gi|298204327|gb|ADI61812.1|	71.43	1.47e-12	endonuclease-reverse transcriptase [Bombyx mori]	gi|134001214|gb|EF113398.1|	94.06	2e-122	Ostrinia nubilalis reverse transcriptase and desaturase (ezi-D11 alpha-1) genes, complete cds	-	-	-	-
Unigene_33482	269	0	1	0	2.35853	Inf	Inf	Up	1	1.07753	-	269	48	222	0.36	-	-	-	-	-	-	-	-	-	-	-	-	-	-	-	-	-
Unigene_33814	323	0	2	0	3.92845	Inf	Inf	Up	0.5	1.02285	-	256	2	255	0.44	-	-	-	-	-	-	-	-	-	-	-	-	-	-	-	-	-
Unigene_33401	467	0	1	0	1.35855	Inf	Inf	Up	1	1.07749	-	211	465	255	0.39	KOG3204/Translation, ribosomal structure and biogenesis ;/60S ribosomal protein L13a	-	-	-	ko03010//Ribosome	gi|268306366|gb|ACY95304.1|	36.3	2.26e-14	ribosomal protein L13A [Manduca sexta]	-	-	-	-	sp|Q962U0|RL13A_SPOFR	35.62	2e-14	60S ribosomal protein L13a
Unigene_34221	473	0	1	0	1.34132	Inf	Inf	Up	1	1.07746	-	33	473	441	0.58	KOG1244/Transcription ;/Predicted transcription factor Requiem/NEURO-D4	GO:0043231//intracellular membrane-bounded organelle	GO:0046914//transition metal ion binding	GO:0048812//neuron projection morphogenesis;GO:0048513//organ development;GO:0006351//transcription, DNA-dependent	-	gi|110758726|ref|XP_395098.3|	81.97	4.43e-61	PREDICTED: similar to d4 CG2682-PA, isoform A [Apis mellifera]	gi|291414420|ref|XM_002723404.1|	84.55	5e-13	PREDICTED: Oryctolagus cuniculus D4, zinc and double PHD fingers family 2-like (LOC100355425), mRNA	sp|P58268|REQU_CHICK	74.78	5e-53	Zinc finger protein ubi-d4
Unigene_34959	285	0	1	0	2.22612	Inf	Inf	Up	1	1.07736	-	57	185	129	0.28	-	-	-	-	-	-	-	-	-	-	-	-	-	-	-	-	-
Unigene_34582	406	0	1	0	1.56267	Inf	Inf	Up	1	1.07733	-	405	1	405	0.42	-	-	-	-	-	gi|301624101|ref|XP_002941349.1|	29.13	6.23e-06	PREDICTED: hypothetical protein LOC100486655 [Xenopus (Silurana) tropicalis]	-	-	-	-	-	-	-	-
Unigene_32919	825	0	2	0	1.53805	Inf	Inf	Up	0.5	1.02261	-	2	469	468	0.6	-	-	-	-	-	gi|156552882|ref|XP_001600832.1|	41.22	4.25e-45	PREDICTED: similar to limkain b1 [Nasonia vitripennis]	-	-	-	-	sp|Q8BJ34|LKAP_MOUSE	38.36	9e-38	Limkain-b1
Unigene_12213	206	0	2	0	6.15966	Inf	Inf	Up	0.5	1.02243	-	2	121	120	0.41	-	-	-	-	-	-	-	-	-	-	-	-	-	-	-	-	-
Unigene_32372	492	0	3	0	3.86857	Inf	Inf	Up	0.5	1.02237	-	235	2	234	0.43	-	-	-	-	-	-	-	-	-	-	-	-	-	-	-	-	-
Unigene_34475	564	0	1	0	1.1249	Inf	Inf	Up	1	1.07723	-	562	404	159	0.23	-	-	-	-	-	-	-	-	-	-	-	-	-	-	-	-	-
Unigene_7085	316	0	5	0	10.0387	Inf	Inf	Up	0.125	0.750739	-	204	1	204	0.45	-	-	-	-	-	gi|208972523|gb|ACI32822.1|	51.11	6.28e-18	beta-1,3-glucan recognition protein 2 [Pieris rapae]	gi|208972522|gb|EU770378.1|	100	2e-05	Pieris rapae beta-1,3-glucan recognition protein 2 (BGRP2) mRNA, partial cds	sp|Q8MU95|BGBP_PLOIN	59.09	1e-12	Beta-1,3-glucan-binding protein
Unigene_32335	527	0	1	0	1.20388	Inf	Inf	Up	1	1.07719	-	84	245	162	0.27	-	-	-	-	-	-	-	-	-	-	-	-	-	-	-	-	-
Unigene_35377	397	0	1	0	1.5981	Inf	Inf	Up	1	1.07716	-	64	267	204	0.47	-	-	-	-	-	-	-	-	-	-	-	-	-	-	-	-	-
Unigene_33420	308	0	2	0	4.11977	Inf	Inf	Up	0.5	1.02225	-	307	2	306	0.63	KOG3821/Signal transduction mechanisms ;/Heparin sulfate cell surface proteoglycan	GO:0016020//membrane;GO:0005576//extracellular region	GO:0005515//protein binding	GO:0007450//dorsal/ventral pattern formation, imaginal disc;GO:0032583;GO:0007178//transmembrane receptor protein serine/threonine kinase signaling pathway;GO:0016055//Wnt receptor signaling pathway;GO:0007365//periodic partitioning;GO:0010259//multicellular organismal aging;GO:0009584//detection of visible light;GO:0001654//eye development;GO:0006915//apoptosis;GO:0006935//chemotaxis;GO:0008589/…	-	gi|170041836|ref|XP_001848655.1|	53.33	1.06e-20	glypican [Culex quinquefasciatus]	-	-	-	-	sp|Q5RE54|GPC6_PONAB	42.11	8e-16	Glypican-6
Unigene_34202	345	0	1	0	1.83897	Inf	Inf	Up	1	1.07712	-	343	188	156	0.41	-	-	-	-	-	-	-	-	-	gi|317108134|ref|NM_001200008.1|	88.06	6e-09	Bombyx mori Apaf-1 protein (Apaf-1), mRNA	-	-	-	-
Unigene_33169	799	0	2	0	1.5881	Inf	Inf	Up	0.5	1.02219	-	398	574	177	0.29	-	-	-	-	-	-	-	-	-	-	-	-	-	-	-	-	-
Unigene_18080	212	0	1	0	2.99266	Inf	Inf	Up	1	1.07706	-	210	1	210	0.47	KOG4126/Inorganic ion transport and metabolism ;/Alkaline phosphatase	-	GO:0016791//phosphatase activity	GO:0008152//metabolic process	ko00790//Folate biosynthesis;ko01120//Microbial metabolism in diverse environments;ko01100//Metabolic pathways;ko00627//Aminobenzoate degradation;ko02020//Two-component system	gi|146424633|dbj|BAF62125.1|	63.46	3.75e-17	alkaline phosphatase [Bombyx mandarina]	-	-	-	-	sp|P29523|PPB_BOMMO	66.67	1e-15	Membrane-bound alkaline phosphatase
Unigene_25976	220	0	3	0	8.65152	Inf	Inf	Up	0.5	1.02213	-	220	137	84	0.28	-	-	-	-	-	-	-	-	-	-	-	-	-	-	-	-	-
Unigene_32612	433	0	3	0	4.39569	Inf	Inf	Up	0.5	1.02201	-	396	268	129	0.27	-	-	-	-	-	-	-	-	-	-	-	-	-	-	-	-	-
Unigene_22272	227	0	1	0	2.79491	Inf	Inf	Up	1	1.07699	-	128	3	126	0.3	-	-	-	-	-	-	-	-	-	-	-	-	-	-	-	-	-
Unigene_33449	474	0	2	0	2.67698	Inf	Inf	Up	0.5	1.02189	-	3	245	243	0.38	-	-	-	-	-	-	-	-	-	-	-	-	-	-	-	-	-
Unigene_34229	357	0	1	0	1.77716	Inf	Inf	Up	1	1.07696	-	186	356	171	0.31	-	-	-	-	-	-	-	-	-	-	-	-	-	-	-	-	-
Unigene_33429	669	0	2	0	1.8967	Inf	Inf	Up	0.5	1.0217	-	2	511	510	0.47	KOG3922/Posttranslational modification, protein turnover, chaperones ;/Sulfotransferases	GO:0031224//intrinsic to membrane	GO:0034483//heparan sulfate sulfotransferase activity	GO:0060541//respiratory system development;GO:0005975//carbohydrate metabolic process	ko00534//Glycosaminoglycan biosynthesis - heparan sulfate	gi|307181339|gb|EFN68973.1|	65.88	5.58e-65	Heparin sulfate O-sulfotransferase [Camponotus floridanus]	gi|87158513|emb|BX927330.9|	100	4e-05	Zebrafish DNA sequence from clone DKEY-43B14 in linkage group 2, complete sequence	sp|P25722|HS2ST_DROME	63.53	2e-63	Heparin sulfate O-sulfotransferase
Unigene_33031	384	0	3	0	4.9566	Inf	Inf	Up	0.5	1.02164	-	270	94	177	0.32	-	-	-	-	-	-	-	-	-	-	-	-	-	-	-	-	-
Unigene_32192	370	0	2	0	3.42943	Inf	Inf	Up	0.5	1.02152	-	3	329	327	0.59	KOG0255/General function prediction only ;/Synaptic vesicle transporter SVOP and related transporters (major facilitator superfamily)	-	-	-	ko04512//ECM-receptor interaction	gi|307180191|gb|EFN68224.1|	40.62	6.63e-16	Synaptic vesicle glycoprotein 2B [Camponotus floridanus]	-	-	-	-	-	-	-	-
Unigene_16690	223	0	1	0	2.84504	Inf	Inf	Up	1	1.07672	-	73	222	150	0.22	-	-	-	-	-	-	-	-	-	-	-	-	-	-	-	-	-
Unigene_20731	613	0	3	0	3.10495	Inf	Inf	Up	0.5	1.02122	-	196	396	201	0.31	-	-	-	-	-	-	-	-	-	-	-	-	-	-	-	-	-
Unigene_34324	525	0	1	0	1.20847	Inf	Inf	Up	1	1.07659	-	49	375	327	0.45	KOG0505/Posttranslational modification, protein turnover, chaperones ; Signal transduction mechanisms ;/Myosin phosphatase, regulatory subunit	-	-	-	-	gi|189238966|ref|XP_973306.2|	43.21	4.9e-15	PREDICTED: similar to CG8679 CG8679-PA [Tribolium castaneum]	-	-	-	-	sp|Q8NAG6|ANKL1_HUMAN	37.25	6e-06	Ankyrin repeat and LEM domain-containing protein 1
Unigene_34506	402	0	1	0	1.57822	Inf	Inf	Up	1	1.07645	-	2	310	309	0.37	-	-	-	-	-	-	-	-	-	-	-	-	-	-	-	-	-
Unigene_33918	574	0	2	0	2.21061	Inf	Inf	Up	0.5	1.02062	-	573	178	396	0.43	-	-	-	-	-	-	-	-	-	-	-	-	-	-	-	-	-
Unigene_33299	561	0	1	0	1.13092	Inf	Inf	Up	1	1.07642	-	195	1	195	0.39	-	-	-	-	-	-	-	-	-	-	-	-	-	-	-	-	-
Unigene_33958	578	0	2	0	2.19531	Inf	Inf	Up	0.5	1.02056	-	253	35	219	0.37	-	-	-	-	-	-	-	-	-	-	-	-	-	-	-	-	-
Unigene_32543	541	0	2	0	2.34545	Inf	Inf	Up	0.5	1.0205	-	252	142	111	0.3	-	-	-	-	-	-	-	-	-	-	-	-	-	-	-	-	-
Unigene_33208	982	0	4	0	2.5843	Inf	Inf	Up	0.25	0.928119	-	2	664	663	0.42	KOG1516/General function prediction only ;/Carboxylesterase and related proteins	-	-	-	ko00983//Drug metabolism - other enzymes;ko01100//Metabolic pathways;ko00960//Tropane, piperidine and pyridine alkaloid biosynthesis;ko01110//Biosynthesis of secondary metabolites	gi|294846792|gb|ADF43469.1|	46.91	5.32e-59	carboxyl/choline esterase CCE006a [Helicoverpa armigera]	-	-	-	-	sp|B2D0J5|EST6_APIME	39.24	2e-27	Venom carboxylesterase-6
Unigene_34527	467	0	1	0	1.35855	Inf	Inf	Up	1	1.07629	-	278	3	276	0.37	-	-	-	-	-	gi|156540552|ref|XP_001601944.1|	33.8	7.27e-13	PREDICTED: similar to pol-like protein [Nasonia vitripennis]	-	-	-	-	-	-	-	-
Unigene_14502	355	0	1	0	1.78717	Inf	Inf	Up	1	1.07622	-	163	354	192	0.6	KOG4155/General function prediction only ;/FOG: WD40 repeat	-	-	-	-	gi|195438695|ref|XP_002067268.1|	38.38	1.37e-08	GK16329 [Drosophila willistoni]	-	-	-	-	sp|Q9ERH3|WDR7_RAT	73.33	1e-07	WD repeat-containing protein 7
Unigene_32528	254	0	2	0	4.99563	Inf	Inf	Up	0.5	1.0202	-	94	240	147	0.33	-	-	-	-	-	-	-	-	-	-	-	-	-	-	-	-	-
Unigene_27802	276	0	1	0	2.29871	Inf	Inf	Up	1	1.07608	-	3	275	273	0.68	KOG1037/Transcription ; Replication, recombination and repair ; Posttranslational modification, protein turnover, chaperones ;/NAD+ ADP-ribosyltransferase Parp, required for poly-ADP ribosylation of nuclear proteins	-	-	-	ko03410//Base excision repair	gi|307182369|gb|EFN69632.1|	59.09	1.05e-21	Poly [ADP-ribose] polymerase [Camponotus floridanus]	gi|27642025|emb|BX068744.1|	95.24	4e-06	Single read from an extremity of a full-length cDNA clone made from Anopheles gambiae total adult females. 5-PRIME end of clone FK0AAC53AE10 of strain 6-9 of Anopheles gambiae (African malaria mosquito)	sp|Q11208|PARP_SARPE	51.14	4e-17	Poly [ADP-ribose] polymerase
Unigene_28085	294	0	2	0	4.31595	Inf	Inf	Up	0.5	1.02014	-	3	293	291	0.65	KOG1916/General function prediction only ;/Nuclear protein, contains WD40 repeats	GO:0043231//intracellular membrane-bounded organelle;GO:0044444//cytoplasmic part	GO:0005488//binding	GO:0000291//nuclear-transcribed mRNA catabolic process, exonucleolytic	ko03018//RNA degradation	gi|115814049|ref|XP_784386.2|	41.67	9.41e-10	PREDICTED: similar to autoantigen [Strongylocentrotus purpuratus]	-	-	-	-	sp|Q7ZXT3|EDC4_XENLA	28.77	3e-07	Enhancer of mRNA-decapping protein 4
Unigene_32683	477	0	2	0	2.66015	Inf	Inf	Up	0.5	1.02008	-	476	3	474	0.6	-	-	-	-	-	-	-	-	-	-	-	-	-	-	-	-	-
Unigene_35360	227	0	1	0	2.79491	Inf	Inf	Up	1	1.07598	-	1	216	216	0.42	-	-	-	-	-	-	-	-	-	-	-	-	-	-	-	-	-
Unigene_15643	212	0	2	0	5.98533	Inf	Inf	Up	0.5	1.01983	-	22	162	141	0.54	KOG2835/Nucleotide transport and metabolism ;/Phosphoribosylamidoimidazole-succinocarboxamide synthase	-	GO:0016881//acid-amino acid ligase activity;GO:0016831//carboxy-lyase activity;GO:0032559	GO:0006188//IMP biosynthetic process;GO:0002118//aggressive behavior	ko00230//Purine metabolism;ko01100//Metabolic pathways	gi|114051325|ref|NP_001040376.1|	91.43	2.26e-21	phosphoribosylaminoimidazole carboxylase, phosphoribosylaminoimidazole succinocarboxamide synthetase [Bombyx mori]	gi|114051324|ref|NM_001046911.1|	81.37	2e-10	Bombyx mori phosphoribosylaminoimidazole carboxylase (LOC732910), mRNA	sp|Q9I7S8|PUR6_DROME	56.1	4e-15	Multifunctional protein ADE2
Unigene_34498	261	0	1	0	2.43082	Inf	Inf	Up	1	1.07588	-	259	2	258	0.69	-	-	-	-	-	-	-	-	-	-	-	-	-	-	-	-	-
Unigene_33022	679	0	3	0	2.80314	Inf	Inf	Up	0.5	1.01977	-	47	223	177	0.3	-	-	-	-	-	-	-	-	-	-	-	-	-	-	-	-	-
Unigene_32148	566	0	1	0	1.12093	Inf	Inf	Up	1	1.07585	-	2	565	564	0.73	KOG0293/Function unknown ;/WD40 repeat-containing protein	-	-	-	-	gi|170027949|ref|XP_001841859.1|	46.9	1.32e-17	WD repeat protein 26 [Culex quinquefasciatus]	gi|158295220|ref|XM_316089.4|	85.71	2e-07	Anopheles gambiae str. PEST AGAP006042-PB (AgaP_AGAP006042) mRNA, complete cds	sp|Q7K0L4|WDR26_DROME	48.42	2e-14	WD repeat-containing protein 26 homolog
Unigene_24754	418	0	4	0	6.07124	Inf	Inf	Up	0.25	0.927521	-	192	10	183	0.32	-	-	-	-	-	-	-	-	-	-	-	-	-	-	-	-	-
Unigene_32567	484	0	4	0	5.24335	Inf	Inf	Up	0.25	0.927421	-	338	3	336	0.38	-	-	-	-	-	-	-	-	-	-	-	-	-	-	-	-	-
Unigene_21865	384	0	3	0	4.9566	Inf	Inf	Up	0.5	1.01929	-	214	53	162	0.35	-	-	-	-	-	-	-	-	-	gi|133930729|gb|EF125927.1|	92.5	0.0001	Ostrinia nubilalis desaturase (D14-3) gene, complete cds	-	-	-	-
Unigene_33874	543	0	2	0	2.33681	Inf	Inf	Up	0.5	1.01923	-	41	541	501	0.45	KOG1075/General function prediction only ;/FOG: Reverse transcriptase	-	-	-	ko00230//Purine metabolism;ko03040//Spliceosome;ko05016//Huntington's disease;ko00240//Pyrimidine metabolism;ko01100//Metabolic pathways;ko03020//RNA polymerase	gi|193716185|ref|XP_001946691.1|	48.45	2.3e-45	PREDICTED: similar to GH03753p [Acyrthosiphon pisum]	-	-	-	-	sp|P21329|RTJK_DROFU	49.4	3e-42	RNA-directed DNA polymerase from mobile element jockey
Unigene_32450	561	0	1	0	1.13092	Inf	Inf	Up	1	1.07568	-	31	270	240	0.37	-	-	-	-	-	-	-	-	-	-	-	-	-	-	-	-	-
Unigene_34287	318	0	1	0	1.99511	Inf	Inf	Up	1	1.07545	-	169	2	168	0.33	-	-	-	-	-	-	-	-	-	-	-	-	-	-	-	-	-
Unigene_34097	508	0	1	0	1.24891	Inf	Inf	Up	1	1.07541	-	434	3	432	0.54	KOG1240/Signal transduction mechanisms ;/Protein kinase containing WD40 repeats	-	GO:0004672//protein kinase activity;GO:0032559	GO:0006464//protein modification process	ko04140//Regulation of autophagy	gi|156541022|ref|XP_001602980.1|	63.81	7.03e-58	PREDICTED: similar to conserved hypothetical protein [Nasonia vitripennis]	-	-	-	-	sp|P0C0R5|PI3R4_RAT	47.66	5e-41	Phosphoinositide 3-kinase regulatory subunit 4
Unigene_32990	813	0	3	0	2.34113	Inf	Inf	Up	0.5	1.01863	-	3	464	462	0.46	KOG2177/Posttranslational modification, protein turnover, chaperones ;/Predicted E3 ubiquitin ligase	GO:0044464//cell part	GO:0046914//transition metal ion binding	GO:0022403;GO:0019953//sexual reproduction	-	gi|307180312|gb|EFN68345.1|	79.65	3.47e-96	Brain tumor protein [Camponotus floridanus]	gi|24640750|ref|NM_143765.2|	95.12	2e-07	Drosophila melanogaster mei-P26 (mei-P26), mRNA	sp|Q8MQJ9|BRAT_DROME	28.95	6e-22	Brain tumor protein
Unigene_33141	420	0	2	0	3.02117	Inf	Inf	Up	0.5	1.01827	-	273	419	147	0.33	-	-	-	-	-	-	-	-	-	-	-	-	-	-	-	-	-
Unigene_34411	283	0	1	0	2.24185	Inf	Inf	Up	1	1.07511	-	1	282	282	0.46	KOG0017/General function prediction only ;/FOG: Transposon-encoded proteins with TYA, reverse transcriptase, integrase domains in various combinations	-	GO:0003676//nucleic acid binding	GO:0043170;GO:0044238//primary metabolic process	-	gi|190702380|gb|ACE75273.1|	64.29	2.18e-22	retroelement polyprotein [Glyptapanteles flavicoxis]	-	-	-	-	sp|Q7LHG5|YI31B_YEAST	38.64	1e-06	Transposon Ty3-I Gag-Pol polyprotein
Unigene_33186	309	0	1	0	2.05322	Inf	Inf	Up	1	1.07501	-	157	309	153	0.36	-	-	-	-	-	-	-	-	-	-	-	-	-	-	-	-	-
Unigene_32714	489	0	4	0	5.18973	Inf	Inf	Up	0.25	0.926327	-	237	455	219	0.41	-	-	-	-	-	-	-	-	-	-	-	-	-	-	-	-	-
Unigene_34117	365	0	1	0	1.73821	Inf	Inf	Up	1	1.07491	-	1	201	201	0.39	-	-	-	-	-	-	-	-	-	-	-	-	-	-	-	-	-
Unigene_33536	466	0	3	0	4.08441	Inf	Inf	Up	0.5	1.01785	-	121	465	345	0.39	KOG0254/General function prediction only ;/Predicted transporter (major facilitator superfamily)	-	-	-	ko04113//Meiosis - yeast	gi|267844867|ref|NP_001161186.1|	38.46	4.71e-12	sugar transporter protein [Bombyx mori]	-	-	-	-	sp|P94493|YNCC_BACSU	29.89	4e-08	Putative metabolite transport protein yncC
Unigene_32323	423	0	1	0	1.49987	Inf	Inf	Up	1	1.07471	-	152	349	198	0.22	-	-	-	-	-	-	-	-	-	-	-	-	-	-	-	-	-
Unigene_34313	350	0	1	0	1.8127	Inf	Inf	Up	1	1.07468	-	188	6	183	0.41	-	-	-	-	-	-	-	-	-	gi|215261003|gb|EU878376.1|	88.19	7e-27	Ostrinia nubilalis aminopeptidase N2 (APN2) mRNA, complete cds	-	-	-	-
Unigene_32813	407	0	2	0	3.11767	Inf	Inf	Up	0.5	1.01761	-	2	307	306	0.38	KOG1721/General function prediction only ;/FOG: Zn-finger	-	-	-	-	gi|170048829|ref|XP_001870795.1|	48.48	2.16e-06	zinc finger protein 774 [Culex quinquefasciatus]	-	-	-	-	-	-	-	-
Unigene_21898	363	0	3	0	5.24335	Inf	Inf	Up	0.5	1.01755	-	3	197	195	0.39	-	-	GO:0016791//phosphatase activity;GO:0016740//transferase activity	GO:0044237//cellular metabolic process	-	gi|170057826|ref|XP_001864654.1|	44.07	2.17e-06	s-adenosyl-methyl transferase mraw [Culex quinquefasciatus]	-	-	-	-	sp|B3CVD8|RSMH_ORITI	40.62	2e-06	Ribosomal RNA small subunit methyltransferase H
Unigene_35325	361	0	2	0	3.51493	Inf	Inf	Up	0.5	1.01749	-	98	334	237	0.37	-	-	-	-	-	-	-	-	-	-	-	-	-	-	-	-	-
Unigene_28963	324	0	3	0	5.87449	Inf	Inf	Up	0.5	1.01731	-	322	35	288	0.56	KOG3627/Amino acid transport and metabolism ;/Trypsin	-	GO:0008233//peptidase activity	-	ko04974//Protein digestion and absorption;ko04972//Pancreatic secretion;ko04080//Neuroactive ligand-receptor interaction	gi|237861312|gb|AAM69352.2|AF518767_1	64.56	3.96e-24	serine proteinase-like protein 1 [Manduca sexta]	-	-	-	-	sp|Q05319|STUB_DROME	33.71	8e-08	Serine proteinase stubble
Unigene_11247	432	0	5	0	7.34311	Inf	Inf	Up	0.125	0.749046	-	76	339	264	0.35	-	-	-	-	-	-	-	-	-	-	-	-	-	-	-	-	-
Unigene_6354	239	0	1	0	2.65458	Inf	Inf	Up	1	1.07438	-	1	237	237	0.61	KOG2171/Nuclear structure ; Intracellular trafficking, secretion, and vesicular transport ;/Karyopherin (importin) beta 3	GO:0043234//protein complex;GO:0005635//nuclear envelope;GO:0044444//cytoplasmic part;GO:0015630//microtubule cytoskeleton	GO:0008565//protein transporter activity	GO:0015031//protein transport	-	gi|183979303|dbj|BAG30760.1|	97.62	2.46e-19	Karyopherin beta 3 [Papilio xuthus]	gi|183979302|dbj|AB264684.1|	80.8	1e-05	Papilio xuthus mRNA for Karyopherin beta 3, complete cds, clone: Psg23	sp|Q8BKC5|IPO5_MOUSE	54.76	3e-07	Importin-5
Unigene_33715	355	0	1	0	1.78717	Inf	Inf	Up	1	1.07434	-	288	61	228	0.32	-	-	-	-	-	-	-	-	-	-	-	-	-	-	-	-	-
Unigene_9102	557	0	1	0	1.13904	Inf	Inf	Up	1	1.07431	-	434	90	345	0.53	KOG0433/Translation, ribosomal structure and biogenesis ;/Isoleucyl-tRNA synthetase	-	-	-	ko00290//Valine, leucine and isoleucine biosynthesis;ko00970//Aminoacyl-tRNA biosynthesis	gi|193636717|ref|XP_001949755.1|	78.57	2.85e-13	PREDICTED: similar to CG5414 CG5414-PA [Acyrthosiphon pisum]	-	-	-	-	sp|A1AW09|SYI_RUTMC	48.48	2e-06	Isoleucyl-tRNA synthetase
Unigene_22906	208	0	4	0	12.2009	Inf	Inf	Up	0.25	0.925731	-	2	208	207	0.59	KOG0517/Cytoskeleton ;/Beta-spectrin	GO:0030864//cortical actin cytoskeleton	GO:0004721//phosphoprotein phosphatase activity;GO:0008092//cytoskeletal protein binding;GO:0005198//structural molecule activity	-	-	gi|156538078|ref|XP_001607596.1|	85.19	1.01e-19	PREDICTED: similar to beta chain spectrin [Nasonia vitripennis]	gi|195133159|ref|XM_002010971.1|	83.53	1e-05	Drosophila mojavensis GI16305 (Dmoj\GI16305), mRNA	sp|Q00963|SPTCB_DROME	79.25	2e-18	Spectrin beta chain
Unigene_33519	429	0	3	0	4.43668	Inf	Inf	Up	0.5	1.0163	-	428	180	249	0.51	-	-	-	-	-	-	-	-	-	-	-	-	-	-	-	-	-
Unigene_34083	501	0	1	0	1.26636	Inf	Inf	Up	1	1.07414	-	477	31	447	0.44	-	-	-	-	-	-	-	-	-	-	-	-	-	-	-	-	-
Unigene_32644	961	0	3	0	1.98058	Inf	Inf	Up	0.5	1.01624	-	581	961	381	0.45	KOG0017/General function prediction only ;/FOG: Transposon-encoded proteins with TYA, reverse transcriptase, integrase domains in various combinations	-	-	-	ko04510//Focal adhesion;ko04370//VEGF signaling pathway;ko04962//Vasopressin-regulated water reabsorption;ko04144//Endocytosis;ko04080//Neuroactive ligand-receptor interaction;ko04060//Cytokine-cytokine receptor interaction	gi|145220604|gb|ABP48077.1|	54.17	1.48e-69	putative gag-pol protein [Drosophila ananassae]	-	-	-	-	sp|P26809|POL_MLVFF	39.19	2e-09	Pol polyprotein
Unigene_33314	397	0	2	0	3.1962	Inf	Inf	Up	0.5	1.01606	-	281	42	240	0.56	-	-	-	-	-	-	-	-	-	-	-	-	-	-	-	-	-
Unigene_34899	320	0	1	0	1.98264	Inf	Inf	Up	1	1.07408	-	7	318	312	0.57	KOG0450/Carbohydrate transport and metabolism ;/2-oxoglutarate dehydrogenase, E1 subunit	-	GO:0016624//oxidoreductase activity, acting on the aldehyde or oxo group of donors, disulfide as acceptor;GO:0019842//vitamin binding	GO:0006007//glucose catabolic process	ko00310//Lysine degradation;ko01120//Microbial metabolism in diverse environments;ko01100//Metabolic pathways;ko00380//Tryptophan metabolism;ko01110//Biosynthesis of secondary metabolites;ko00020//Citrate cycle (TCA cycle)	gi|47228548|emb|CAG05368.1|	55.26	3.17e-13	unnamed protein product [Tetraodon nigroviridis]	gi|291394910|ref|XM_002713849.1|	86.89	2e-05	PREDICTED: Oryctolagus cuniculus oxoglutarate dehydrogenase-like, transcript variant 1 (LOC100359048), mRNA	sp|Q1B4V6|KGD_MYCSS	50	3e-11	2-oxoglutarate decarboxylase
Unigene_32796	799	0	5	0	3.97024	Inf	Inf	Up	0.125	0.748786	-	621	247	375	0.62	KOG0842/Transcription ;/Transcription factor tinman/NKX2-3, contains HOX domain	GO:0043231//intracellular membrane-bounded organelle	GO:0016814//hydrolase activity, acting on carbon-nitrogen (but not peptide) bonds, in cyclic amidines;GO:0003677//DNA binding;GO:0005515//protein binding	GO:0007417//central nervous system development;GO:0003002//regionalization;GO:0009888//tissue development;GO:0001709//cell fate determination;GO:0014016//neuroblast differentiation;GO:0010001//glial cell differentiation;GO:0010551	ko04950//Maturity onset diabetes of the young	gi|170057732|ref|XP_001864612.1|	52.03	9.86e-33	homeobox protein XENK-2 [Culex quinquefasciatus]	gi|50960391|gb|BC075093.2|	86.45	5e-30	Homo sapiens NK2 homeobox 2, mRNA (cDNA clone MGC:103984 IMAGE:30915391), complete cds	sp|P22808|VND_DROME	90.77	3e-29	Homeobox protein vnd
Unigene_23632	246	0	1	0	2.57904	Inf	Inf	Up	1	1.07401	-	55	216	162	0.3	-	-	-	-	-	-	-	-	-	-	-	-	-	-	-	-	-
Unigene_33116	611	0	1	0	1.03837	Inf	Inf	Up	1	1.07398	-	107	460	354	0.36	-	-	-	-	-	-	-	-	-	-	-	-	-	-	-	-	-
Unigene_29328	406	0	5	0	7.81336	Inf	Inf	Up	0.125	0.748657	-	391	2	390	0.54	-	-	-	-	-	-	-	-	-	gi|314905600|gb|HM213054.1|	94.87	2e-06	Elphidium margaritaceum isolate A13.50 small subunit ribosomal RNA (SSU) gene, partial sequence; plastid	-	-	-	-
Unigene_32574	370	0	2	0	3.42943	Inf	Inf	Up	0.5	1.01558	-	347	159	189	0.31	-	-	-	-	-	-	-	-	-	-	-	-	-	-	-	-	-
Unigene_34150	333	0	1	0	1.90524	Inf	Inf	Up	1	1.07374	-	158	21	138	0.38	-	-	-	-	-	-	-	-	-	-	-	-	-	-	-	-	-
Unigene_32166	547	0	2	0	2.31973	Inf	Inf	Up	0.5	1.01546	-	546	10	537	0.56	KOG1721/General function prediction only ;/FOG: Zn-finger	GO:0044424//intracellular part	GO:0046872//metal ion binding;GO:0003676//nucleic acid binding;GO:0016881//acid-amino acid ligase activity	GO:0044260;GO:0044238//primary metabolic process	-	gi|110762028|ref|XP_001119912.1|	77.97	6.02e-49	PREDICTED: similar to trans-acting transcription factor 5 [Apis mellifera]	gi|297264345|ref|XR_010733.2|	90.36	3e-18	PREDICTED: Macaca mulatta transcription factor Sp8-like (LOC697936), miscRNA	sp|Q9JHX2|SP5_MOUSE	74.58	2e-47	Transcription factor Sp5
Unigene_32563	418	0	1	0	1.51781	Inf	Inf	Up	1	1.07364	-	2	418	417	0.59	-	-	-	-	-	gi|307204029|gb|EFN82933.1|	34.78	1.72e-11	hypothetical protein EAI_15889 [Harpegnathos saltator]	-	-	-	-	-	-	-	-
Unigene_16200	451	0	8	0	11.254	Inf	Inf	Up	0.03125	0.351939	-	117	335	219	0.37	-	-	-	-	-	-	-	-	-	-	-	-	-	-	-	-	-
Unigene_30582	425	0	2	0	2.98562	Inf	Inf	Up	0.5	1.01522	-	424	158	267	0.6	KOG1064/General function prediction only ;/RAVE (regulator of V-ATPase assembly) complex subunit RAV1/DMX protein, WD repeat superfamily	GO:0043231//intracellular membrane-bounded organelle;GO:0031224//intrinsic to membrane	GO:0003677//DNA binding	GO:0006351//transcription, DNA-dependent	-	gi|307178012|gb|EFN66873.1|	86.27	1.82e-39	DmX-like protein 1 [Camponotus floridanus]	gi|195399066|ref|XM_002058106.1|	82.69	4e-07	Drosophila virilis GJ15923 (Dvir\GJ15923), mRNA	sp|Q8BPN8|DMXL2_MOUSE	68.63	8e-14	DmX-like protein 2
Unigene_32464	375	0	2	0	3.38371	Inf	Inf	Up	0.5	1.01516	-	46	300	255	0.62	-	-	-	-	-	gi|195455342|ref|XP_002074678.1|	52.94	1.41e-07	GK23198 [Drosophila willistoni]	-	-	-	-	-	-	-	-
Unigene_30829	200	0	4	0	12.6889	Inf	Inf	Up	0.25	0.925137	-	1	198	198	0.58	KOG2532/Carbohydrate transport and metabolism ;/Permease of the major facilitator superfamily	-	GO:0004872//receptor activity	GO:0007165//signal transduction;GO:0006810//transport	-	gi|157121079|ref|XP_001653764.1|	75.51	5.23e-16	sodium-dependent phosphate transporter [Aedes aegypti]	-	-	-	-	sp|Q8BN82|S17A5_MOUSE	54	1e-08	Sialin
Unigene_32097	1087	0	10	0	5.83666	Inf	Inf	Up	0.015625	0.221351	-	2	364	363	0.44	-	-	-	-	-	gi|270016377|gb|EFA12823.1|	47.12	2.03e-09	latrophilin-like receptor [Tribolium castaneum]	-	-	-	-	-	-	-	-
Unigene_17141	269	0	1	0	2.35853	Inf	Inf	Up	1	1.07338	-	48	164	117	0.36	-	-	-	-	-	-	-	-	-	-	-	-	-	-	-	-	-
Unigene_32442	277	0	2	0	4.58083	Inf	Inf	Up	0.5	1.0148	-	184	26	159	0.35	-	-	-	-	-	-	-	-	-	-	-	-	-	-	-	-	-
Unigene_25107	317	0	2	0	4.00281	Inf	Inf	Up	0.5	1.01474	-	223	2	222	0.45	-	-	-	-	-	-	-	-	-	-	-	-	-	-	-	-	-
Unigene_10023	242	0	1	0	2.62167	Inf	Inf	Up	1	1.07328	-	64	240	177	0.33	-	-	-	-	-	-	-	-	-	gi|66276932|gb|DQ000165.1|	85.19	7e-14	Ostrinia nubilalis cadherin-like protein gene, complete cds	-	-	-	-
Unigene_20944	303	0	2	0	4.18776	Inf	Inf	Up	0.5	1.01462	-	174	1	174	0.51	-	-	-	-	-	gi|158291344|ref|XP_312855.4|	34.38	3.44e-07	AGAP003164-PA [Anopheles gambiae str. PEST]	-	-	-	-	-	-	-	-
Unigene_33808	468	0	1	0	1.35565	Inf	Inf	Up	1	1.07324	-	468	1	468	0.59	-	-	-	-	-	gi|189240633|ref|XP_969135.2|	30.07	2.1e-15	PREDICTED: similar to CG40178 CG40178-PB [Tribolium castaneum]	-	-	-	-	-	-	-	-
Unigene_32865	399	0	1	0	1.59009	Inf	Inf	Up	1	1.07304	-	2	226	225	0.43	-	-	-	-	-	-	-	-	-	-	-	-	-	-	-	-	-
Unigene_21071	245	0	4	0	10.3583	Inf	Inf	Up	0.25	0.924641	-	245	3	243	0.49	-	-	-	-	-	-	-	-	-	-	-	-	-	-	-	-	-
Unigene_31691	254	0	1	0	2.49781	Inf	Inf	Up	1	1.07294	-	1	252	252	0.36	-	-	-	-	-	-	-	-	-	-	-	-	-	-	-	-	-
Unigene_34043	417	0	1	0	1.52145	Inf	Inf	Up	1	1.07291	-	199	17	183	0.53	-	-	-	-	-	-	-	-	-	-	-	-	-	-	-	-	-
Unigene_32255	427	0	1	0	1.48582	Inf	Inf	Up	1	1.07288	-	211	426	216	0.3	-	-	-	-	-	-	-	-	-	-	-	-	-	-	-	-	-
Unigene_34017	452	0	3	0	4.21092	Inf	Inf	Up	0.5	1.01385	-	182	376	195	0.4	-	-	-	-	-	-	-	-	-	-	-	-	-	-	-	-	-
Unigene_33666	642	0	3	0	2.9647	Inf	Inf	Up	0.5	1.01373	-	570	175	396	0.54	KOG0395/General function prediction only ;/Ras-related GTPase	GO:0044464//cell part	GO:0017111//nucleoside-triphosphatase activity;GO:0032561//guanyl ribonucleotide binding	GO:0009207	-	gi|189235217|ref|XP_966976.2|	67.24	1.08e-59	PREDICTED: similar to CG13375 CG13375-PA [Tribolium castaneum]	gi|170030103|ref|XM_001842878.1|	81.42	4e-05	Culex quinquefasciatus MRAS2, mRNA	sp|P63033|RHES_RAT	49.37	1e-21	GTP-binding protein Rhes
Unigene_33560	437	0	1	0	1.45182	Inf	Inf	Up	1	1.07278	-	3	284	282	0.37	KOG3059/Lipid transport and metabolism ;/N-acetylglucosaminyltransferase complex, subunit PIG-C/GPI2, required for phosphatidylinositol biosynthesis	GO:0043227//membrane-bounded organelle;GO:0016020//membrane	GO:0003824//catalytic activity	GO:0006506//GPI anchor biosynthetic process	ko01100//Metabolic pathways;ko00563//Glycosylphosphatidylinositol(GPI)-anchor biosynthesis	gi|193704490|ref|XP_001942949.1|	56.41	1.8e-11	PREDICTED: similar to phosphatidylinositol glycan, class c [Acyrthosiphon pisum]	-	-	-	-	sp|Q9CXR4|PIGC_MOUSE	51.28	4e-09	Phosphatidylinositol N-acetylglucosaminyltransferase subunit C
Unigene_32428	717	0	2	0	1.76972	Inf	Inf	Up	0.5	1.01355	-	632	282	351	0.31	KOG1433/Replication, recombination and repair ;/DNA repair protein RAD51/RHP55	-	GO:0005488//binding	GO:0006259//DNA metabolic process	ko03440//Homologous recombination	gi|157108907|ref|XP_001650438.1|	49.25	5.88e-15	Rad51A protein, putative [Aedes aegypti]	-	-	-	-	sp|O75771|RA51D_HUMAN	34.69	4e-15	DNA repair protein RAD51 homolog 4
Unigene_173	176	0	2	0	7.2096	Inf	Inf	Up	0.5	1.01326	-	3	176	174	0.54	KOG0158/Secondary metabolites biosynthesis, transport and catabolism ;/Cytochrome P450 CYP3/CYP5/CYP6/CYP9 subfamilies	-	GO:0016491//oxidoreductase activity;GO:0005506//iron ion binding	GO:0008152//metabolic process	ko00624//Polycyclic aromatic hydrocarbon degradation;ko00903//Limonene and pinene degradation;ko01120//Microbial metabolism in diverse environments;ko01100//Metabolic pathways;ko00627//Aminobenzoate degradation;ko00945//Stilbenoid, diarylheptanoid and gingerol biosynthesis;ko00363//Bisphenol degradation;ko01110//Biosynthesis of secondary metabolites	gi|270297651|gb|ACF17813.2|	68	4.81e-14	DIMBOA-induced cytochrome P450 [Ostrinia furnacalis]	-	-	-	-	sp|Q9V769|C6A22_DROME	55.56	7e-09	Cytochrome P450 6a22
Unigene_32823	483	0	2	0	2.6271	Inf	Inf	Up	0.5	1.0132	-	3	272	270	0.54	-	-	-	GO:0044238//primary metabolic process;GO:0034645//cellular macromolecule biosynthetic process;GO:0010467//gene expression	ko03022//Basal transcription factors;ko05016//Huntington's disease	gi|307171899|gb|EFN63541.1|	68.49	3.23e-18	Transcription initiation factor TFIID subunit 4 [Camponotus floridanus]	-	-	-	-	-	-	-	-
Unigene_33256	920	0	6	0	4.13768	Inf	Inf	Up	0.125	0.747749	-	421	726	306	0.38	-	-	-	-	-	gi|156539768|ref|XP_001598998.1|	48.72	9.73e-07	PREDICTED: similar to ORF2-encoded protein [Nasonia vitripennis]	-	-	-	-	-	-	-	-
Unigene_18806	351	0	1	0	1.80754	Inf	Inf	Up	1	1.07261	-	312	10	303	0.54	KOG1221/Lipid transport and metabolism ;/Acyl-CoA reductase	-	-	-	ko04146//Peroxisome	gi|298402913|gb|ADI82776.1|	93.86	3.01e-56	fatty-acyl CoA reductase 3 [Ostrinia nubilalis]	gi|158294297|ref|XM_315515.4|	97.37	2e-08	Anopheles gambiae str. PEST AGAP005515-PA (AgaP_AGAP005515) mRNA, complete cds	sp|A1ZAI5|FACR1_DROME	26.13	1e-07	Putative fatty acyl-CoA reductase CG5065
Unigene_30655	402	0	1	0	1.57822	Inf	Inf	Up	1	1.07258	-	400	158	243	0.4	KOG1217/Signal transduction mechanisms ;/Fibrillins and related proteins containing Ca2+-binding EGF-like domains	GO:0044424//intracellular part	GO:0005488//binding	-	-	gi|56462284|gb|AAV91425.1|	42.25	5.12e-08	protease inhibitor 3 [Lonomia obliqua]	-	-	-	-	sp|Q8CG65|SSPO_MOUSE	39.39	5e-07	SCO-spondin
Unigene_33548	376	0	3	0	5.06206	Inf	Inf	Up	0.5	1.01308	-	300	1	300	0.58	-	GO:0031981//nuclear lumen;GO:0031519//PcG protein complex	GO:0005515//protein binding	GO:0016458//gene silencing;GO:0033301;GO:0002165//instar larval or pupal development;GO:0021953//central nervous system neuron differentiation;GO:0000904//cell morphogenesis involved in differentiation;GO:0007293//germarium-derived egg chamber formation	-	gi|195397055|ref|XP_002057144.1|	46.15	1.09e-10	GJ16511 [Drosophila virilis]	gi|319803028|ref|NM_001201435.1|	83.33	3e-08	Bombyx mori polyhomeotic (PH), mRNA	sp|P39769|PHP_DROME	55	8e-10	Polyhomeotic-proximal chromatin protein
Unigene_33055	344	0	3	0	5.53295	Inf	Inf	Up	0.5	1.01302	-	2	169	168	0.43	-	-	-	-	-	-	-	-	-	-	-	-	-	-	-	-	-
Unigene_34218	381	0	1	0	1.66521	Inf	Inf	Up	1	1.07248	-	234	52	183	0.35	-	-	-	-	-	-	-	-	-	-	-	-	-	-	-	-	-
Unigene_23742	217	0	1	0	2.92371	Inf	Inf	Up	1	1.07244	-	203	3	201	0.49	-	-	-	-	-	-	-	-	-	-	-	-	-	-	-	-	-
Unigene_32405	801	0	9	0	7.12859	Inf	Inf	Up	0.03125	0.35171	-	801	34	768	0.61	KOG1310/General function prediction only ;/WD40 repeat protein	-	GO:0005488//binding	-	-	gi|260807993|ref|XP_002598792.1|	48.74	1.98e-60	hypothetical protein BRAFLDRAFT_74529 [Branchiostoma floridae]	gi|291399504|ref|XM_002716094.1|	94.59	5e-05	PREDICTED: Oryctolagus cuniculus WD and tetratricopeptide repeats 1 (LOC100356642), mRNA	sp|Q8N5D0|WDTC1_HUMAN	48.76	2e-55	WD and tetratricopeptide repeats protein 1
Unigene_11783	341	0	1	0	1.86054	Inf	Inf	Up	1	1.07241	-	92	259	168	0.27	-	-	-	-	-	-	-	-	-	-	-	-	-	-	-	-	-
Unigene_12840	143	0	2	0	8.87336	Inf	Inf	Up	0.5	1.01231	-	33	143	111	0.56	-	-	-	-	-	-	-	-	-	-	-	-	-	-	-	-	-
Unigene_35381	324	0	1	0	1.95816	Inf	Inf	Up	1	1.07214	-	118	324	207	0.44	KOG1065/Carbohydrate transport and metabolism ;/Maltase glucoamylase and related hydrolases, glycosyl hydrolase family 31	-	GO:0003824//catalytic activity	-	-	gi|307203441|gb|EFN82516.1|	50	5.53e-18	Uncharacterized family 31 glucosidase KIAA1161 [Harpegnathos saltator]	-	-	-	-	-	-	-	-
Unigene_33003	434	0	1	0	1.46185	Inf	Inf	Up	1	1.07204	-	3	296	294	0.44	-	-	GO:0042393//histone binding	GO:0016571//histone methylation;GO:0012501//programmed cell death	-	gi|308321262|gb|ADO27783.1|	87.18	8.11e-42	WD repeat-containing protein 92 [Ictalurus furcatus]	-	-	-	-	sp|Q8BGF3|WDR92_MOUSE	84.62	2e-42	WD repeat-containing protein 92
Unigene_32786	532	0	3	0	3.5777	Inf	Inf	Up	0.5	1.01183	-	336	473	138	0.33	-	-	-	-	-	-	-	-	-	-	-	-	-	-	-	-	-
Unigene_32800	443	0	3	0	4.29647	Inf	Inf	Up	0.5	1.01177	-	161	442	282	0.56	KOG3595/Cytoskeleton ;/Dyneins, heavy chain	GO:0043234//protein complex;GO:0015630//microtubule cytoskeleton;GO:0042995//cell projection;GO:0044430//cytoskeletal part	GO:0017111//nucleoside-triphosphatase activity	GO:0009987//cellular process	ko05016//Huntington's disease	gi|224065980|ref|XP_002191896.1|	62.5	2.87e-16	PREDICTED: dynein, axonemal, heavy chain 1 [Taeniopygia guttata]	-	-	-	-	sp|Q8WXX0|DYH7_HUMAN	46.88	3e-13	Dynein heavy chain 7, axonemal
Unigene_11953	230	0	1	0	2.75846	Inf	Inf	Up	1	1.07201	-	230	39	192	0.53	KOG1479/Nucleotide transport and metabolism ;/Nucleoside transporter	GO:0031224//intrinsic to membrane	GO:0015932//nucleobase, nucleoside, nucleotide and nucleic acid transmembrane transporter activity	GO:0015931//nucleobase, nucleoside, nucleotide and nucleic acid transport	-	gi|157109882|ref|XP_001650865.1|	64.29	6.77e-20	equilibrative nucleoside transporter [Aedes aegypti]	-	-	-	-	-	-	-	-
Unigene_32470	796	0	5	0	3.98521	Inf	Inf	Up	0.125	0.746844	-	385	621	237	0.32	-	-	-	-	-	-	-	-	-	gi|62082402|gb|AY953056.1|	95.31	1e-18	Ostrinia nubilalis clone ASP6\E1 chymotrypsin-like serine protease (C2a) mRNA, complete cds	-	-	-	-
Unigene_12391	394	0	1	0	1.61027	Inf	Inf	Up	1	1.07194	-	394	230	165	0.35	-	-	-	-	-	-	-	-	-	-	-	-	-	-	-	-	-
Unigene_32622	335	0	3	0	5.6816	Inf	Inf	Up	0.5	1.01142	-	308	180	129	0.33	-	-	-	-	-	-	-	-	-	-	-	-	-	-	-	-	-
Unigene_33201	701	0	3	0	2.71517	Inf	Inf	Up	0.5	1.0113	-	375	1	375	0.36	-	-	-	-	-	-	-	-	-	-	-	-	-	-	-	-	-
Unigene_20853	676	0	4	0	3.75411	Inf	Inf	Up	0.25	0.923258	-	373	11	363	0.37	-	-	-	-	-	-	-	-	-	-	-	-	-	-	-	-	-
Unigene_31091	482	0	4	0	5.2651	Inf	Inf	Up	0.25	0.922863	-	480	1	480	0.48	-	-	-	-	-	-	-	-	-	-	-	-	-	-	-	-	-
Unigene_33832	524	0	2	0	2.42155	Inf	Inf	Up	0.5	1.01035	-	310	2	309	0.57	-	-	-	-	-	-	-	-	-	-	-	-	-	-	-	-	-
Unigene_32589	429	0	1	0	1.47889	Inf	Inf	Up	1	1.07165	-	429	163	267	0.35	-	-	-	-	-	-	-	-	-	-	-	-	-	-	-	-	-
Unigene_33223	574	0	2	0	2.21061	Inf	Inf	Up	0.5	1.01023	-	2	268	267	0.34	-	-	-	-	-	-	-	-	-	-	-	-	-	-	-	-	-
Unigene_34398	645	0	1	0	0.983636	Inf	Inf	Up	1	1.07161	-	156	512	357	0.5	KOG0432/Translation, ribosomal structure and biogenesis ;/Valyl-tRNA synthetase	GO:0043231//intracellular membrane-bounded organelle;GO:0044444//cytoplasmic part	GO:0005488//binding;GO:0004812//aminoacyl-tRNA ligase activity	GO:0006412//translation	ko00290//Valine, leucine and isoleucine biosynthesis;ko00970//Aminoacyl-tRNA biosynthesis	gi|157105567|ref|XP_001648925.1|	37.21	9.17e-23	valyl-trna synthetase [Aedes aegypti]	-	-	-	-	sp|Q8SS27|SYVC_ENCCU	43.62	1e-37	Probable valyl-tRNA synthetase, cytoplasmic
Unigene_12231	296	0	8	0	17.1472	Inf	Inf	Up	0.03125	0.351138	-	227	69	159	0.43	-	-	-	-	-	-	-	-	-	gi|160690461|gb|EU258740.1|	86.32	3e-16	Ostrinia furnacalis chitin synthase gene, complete cds	-	-	-	-
Unigene_34341	575	0	2	0	2.20676	Inf	Inf	Up	0.5	1.01006	-	233	439	207	0.35	-	-	-	-	-	-	-	-	-	-	-	-	-	-	-	-	-
Unigene_33362	301	0	3	0	6.32337	Inf	Inf	Up	0.5	1.01	-	10	300	291	0.43	-	-	-	-	-	-	-	-	-	-	-	-	-	-	-	-	-
Unigene_33794	671	0	2	0	1.89104	Inf	Inf	Up	0.5	1.00994	-	671	201	471	0.66	KOG0956/General function prediction only ;/PHD finger protein AF10	GO:0043231//intracellular membrane-bounded organelle	GO:0046914//transition metal ion binding;GO:0003676//nucleic acid binding	GO:0035216;GO:0018988;GO:0002164//larval development	-	gi|307191969|gb|EFN75359.1|	83.33	2.39e-31	Protein AF-10 [Harpegnathos saltator]	gi|281361258|ref|NM_001170065.1|	92.45	7e-10	Drosophila melanogaster alhambra (Alh), transcript variant H, mRNA	sp|P55197|AF10_HUMAN	50	6e-14	Protein AF-10
[truncated: 32,806 more rows]

## Sheet: Sheet2
						Expression							ORF					GO annotation				Nr annotation				Nt annotation				Swissprot annotation
[truncated: 15,451 more rows]

## Sheet: sheet1
Table S7 The differentially expressed genes between flubendiamide-treated ACB and control
						Expression							GO annotation					Nr annotation
[truncated: 1,307 more rows]
